# Supplementary material for: Re-Assembly and Analysis of an Ancient Variola Virus Genome
Source: Viruses. 2017 Sep 8;9(9):253. doi: 10.3390/v9090253 (PMC5618019; doi:10.3390/v9090253)
Supplement: Supplementary file 1 [file viruses-09-00253-s001.zip]

Archive with 3 entries (2 files):
- Supplementary File 1.fasta
- __MACOSX/
- __MACOSX/._Supplementary File 1.fasta
