# Supplementary material for: Re-Assembly and Analysis of an Ancient Variola Virus Genome
Source: Viruses. 2017 Sep 8;9(9):253. doi: 10.3390/v9090253 (PMC5618019; doi:10.3390/v9090253)
Supplement: Supplementary file 1 [file viruses-09-00253-s001.zip › Supplementary File 1.fasta]

>VARV-V563
TTAAAAGTCAACATCTAAAGAAAAATGATTGTCTTCTTGAGACATAACTCCCATTTTTTGGTATTCACCCACACGTTTTTCGAAAAAATTAGTTTTACCTTCTAATGATATATTTTCCATGAAATCGAATGGATTGGTAACATTATAAATTTTTTTAAATCCCAATTCAGAAATCAATCTATCTGCGACAAATTTTATATATGTTTTCATCATTTCGCAATTCATTCCTATAAGTTTAACTGGAAGAGCCACAGTAAGAAATTCTTGTTCAATAGAGACCGCGTCTGTTATAATAGATCTTACTGTTTCTTCACTCGGTGGATACAATAAATGTTTAAACATCAAACATGCGAAATCGCAGTGTAGACCCTCGTCTCTACTAATTAATTCGTTGGAAAACGTGAGTCCGGGCATTAGGCCACGCTTTTTAAGCCAAAATATGGACGCAAATGATCCAGAAAAGAAAATTCCTTCTACTGCCGCAAAGGCAATAAGTCTTTCTCCATAACCGGCGCTGTCATGTATCCACTTTTGAGCCCAATCGGCCTTCTTTTTTACACAAGGCATTGTCTCTATAGCATTAAAGAGATAGTTTTTTTCATTACTATCTTTAACATATGTATCAATCAAAAGACTATACATTTCCGAATGAATGTTTTCAATGGCCATTTGAAATCCGTAGAAACATCTAGCCTCGGTAATCTGTACTTCTATACAAAATCGTTCTGCTAAATTTTCATTCACTATTCCGTCACTGGCTGCAAAAAACGCCAATACATGTTTTATAAAATATTTTTCGTCTGGTGTTAGTTTATTCCAATCATTGATATCTTTAGATATATCCACTTCTTCCACTGTCCAAAATGATGCCTCTGCCTTTTTATACATATTCCAGATGTCATGATATTGAATTGGAAAAATAACAAATCTATTTGGATTTTTTGCAAGGATTGGTTCCATAACTAAATTAACAATAGTAGTAA---TTTTTTTTCAGTTATCATCTATATGACTGTATTTGGATCTTTTGTACATCGCTATTATCGCAATCACTA----------------------------------------------------------------------------------------------------------------------------------------------------------------------------------------------------------------------------------------------------------------------------------------------------------------------------------------------------------------------------------CAATAATTATAATTATTATTGATAGCATTGTTATTAGCACTATCATAATTAAATTATTGATATTCATGGGTGCGGAATAATCGTTATTATC---------------------------------------------------------------------------------ATCATTATCATTTTGTAATTGTGACATCATACTAGATAAATCGTTTGCGCGATTGTTGTGGGAAGCGGGCATGGAGGA------TGAATTATCGT---TATTATTATTTAAAGCCTCCCATTCGGATTCACAAATATGACGCGCGTTCAACATTTTATGGAAACTATAATTTTGTGAAAACAGGTAACAAGAAAACTCGTCATCGTT---ATTTTTAACGATAGTAAACCGATTAAACGTCGCGCTAATTTCTAACGCTAGCGACTCTATTGGATATGGATTTCCAGATATATATCTTTTCAGCTCCCCTACGTATCTATAATCATCTGTGGGAAATGGAAGGTATTTCCATCTATCTAGTGTTCCTAATATCATATGTAGTGGTGTAATAGAACCATTAAGCGCGAAAGATTTTATTTCACATCGTATTTTAACTTCGCAATAATTTCTGGTTAGATAACACACTCTACCAGTTAAGTCAATAATATTAGCCTTTACAGATATATTCATAGTAGTTGTGACAATGACTCCATCTTTTAGATGCGATACTCCTTTATATGAGCCAGAATCTTCGTACCTCAAACTCGATATATTCAAACAAGTTAATGAGATATTAACGCGTTTTATGAACGATGATATGTATCCAGAAGTTCTATCCTCCGTGGCTAACGCTATAACCTTATTATTATAGTACCAAAGAGTGTGATTAATGTGTGACACATTAGCGCATGTACATATTTGTACATTATTGTCTACGTCGTATTCGACACATCCACATACAGCCAACAAATATAAAATGATAAATGCTCTAATGGTGTTCGTACCCATCTTAATGCGGCTTAATAAATGTTTCGATTTCAATTTATTGT-AAAAAAGAATCGGTTTTATACTGTTCGAGATTCTCATTGATTATATTCTCATCTATCATCTCCACACAGTCAAATCCGTGGTTAGCATATACCTCATTAACCGATAATAGACTATCAGACTCTTCTATCGTTATAACTCGAGAATATTTAATTTGGTCATTCTTAATCAAGTCAATTATCTTATTTTTAACAAATGTGAGTATTTTACTCA-TTTTTTATAAAAAACTTTTAG-AAATATACAGACTCTATCGCGTGTCTATATCTTCTTTTTATATCCAATGTATTTATATCTGATTTTTCTTCATTTATTATATATAATGGTCCAAATTCTATACGTGTTGC---TTCATCCAGATCATTAAGGTTCTTATAATCGCAATATCCTTCTCCTTCCTCTTCTATATCGTCCTT------------------------------------CTTAAACTTATTCTTAGCGTCACAGAATCGACCACAGCAGGATCCCATGACAAGCGTCATATTAAACTAATTCATTTTCAATAATA----TAC-TAATTAGTAACGACTATTAAAAT---AAATATTCTTCATAACCGGTAAGAATAGTAAAAAGACTAAATCTTCACATTGTAACTAT-TCAGT-AGTGTTTACATAA----------ATGAGATGAGA---------------------------------AGATATT----------CTCTATTTTGGTGGAGGATTATATGATATAATTCGTGGATAATCATTCTTAAGACACATTTCTTCATTCGTAAATCTTTTCACGTTAAATGAGTGTCCATATTTTGCAATTTCTTCATAGGATGGCGGTGTACGTGGACGGTGCTGTTCCTGTTCTTGTTGTGGTCTCCGACTTTCGTGTTTGCGTTTAGATCCCTCCATTATCGCGATTGCATAGATGA-GGTACTA-TTTTATACCTTGTAATTAAA-TTTTTTTATT----AATTAATTAATTAAACGTATAAAAACGTTCCGTATCTGTATTTAAGAGCCAGATTTCGTCTAATAGAACAAATAGCTACAGTAAAAATAACTAGAATAATCGCTACACCCACTAGAAACCACGGATCGTAATACGGCAATCGGTTTTCGATAATAGGTGGAACGTATATTTTATTTAAGGACTTAAGAATTGTCTGTAAACCACAATTTGCTCCCGCCGATCCTGTATTAACTATCTGTAAAAGCATATGTTGGCCGGGCGGAGCCGAACATTCTCCGATATTCAATTTTTGTATATCTATAATGTTATTAACCTCCGCATACGCATTACAGTTTTTTTCTAGCTTGGATACGGCACTAGGTACATCATTTAGATCTATTCCTATTTCCTCAGCGATAGCTCTTCTATCCTTTTCCGGAAGCAATGAAATCACTTCAATAAATGATTCAACCATGAGTGTGAAACTAAGTCTAGTATTACTCATGCATTTGTTAGTTATTCGGAGCGCGCAATTTTTAAACTGTCCTATAACCTCTCCTATATGAATAGCACAAGTGACATTAGTAGGGATAGAATGTTGAGCTAATTTTTGTAAATAACTATCTATAAAAAGATTATACAAAGTTTTAAACTCTTTAGTTTCTGCCATTTATCCAGTCTGAGAAAATGTCCCTCATAATAAATTTTTCCAAGAAACTAATTGGGTGAAGAATGGAAACCTTTAATCTATATTTATCACAGTCTGTTTTGGTACACATGATGAATTCTTCTAATGCTGTACTAAATTCAATATCTTTTTCGATTTCTGGATATGTTTTTAATAAAGTATGAACAAAGAAATGGAAATCGTAATACCAGTTATGTTCAACTTTGAAATTGTTTTTTATTTTCTTGTTAATGATTCCAGCCACTTGGGAAAAGTCAAAGTCGTTTAATGCCGATTTAATACGTTCATTAAAAACAAACTTTTTATCCTTTAGATGAATTATTATTGGTTCATTGGAATCAAAAAGTAAGATATTATCGGGTTTAAGATCTGCGTGTAAAAAGTTGTCGCAACAGGGTAGTTCGTAGATTTTAATGTATAACAGAGCCATCTGTAAAAAGATAAACTTTATGTATTGTACCAAAGATTTAAATCCTAATTTAATAGCTAACTCGGTATCTACTTTATCTGCCGAATACAGTGCTAGGGGAAAAATTATAATATTTCCTCTTTCGTATTCGTAGTTAGTTCGCTTTTCATGTTCGAAAAAGTGAAACATGCGGTTAAAATAGTTTATAACATTAATATTACTGTTAATAACTGCCGGATAAAAGTGGGATAGTAATTTCACGAATTTGATACTGTCCTTTCTCTCGTTAAACGCCTTTAGAAAAACTTTAGAAGAATATCTCAATGAGAGTTCCTGACCGTCCATAGTTTGTATCAATAATAGTAACATATTAAGAACCCGTTTATACAGTGTATGTAAAAATGTTAATTTATAGTTTAATCCCATGGCCAATGCACACACGATTAATTTTTTTTCGTCTCCCTTTAGATTGTTGTATAGAAATTTTGGTACCGTGAACTCCGCCGTAGTTTCCATGGGACTATATAATTTTGTGGCCTCGAATACAAATTTTACTACATAGTTATCTATCTTAAAGACTATACCATATCCTCCTGTAGATATGTGATAAAAATCGTCGTTTATAGGATAAAATCGTTTATCTTTTTGTTGGAAAAATGATGAATTAATGTAATCATTCTCTTCTATCTTTAGTAGTGTTTCCCTATTAAAATTCTTAAAATAATTTAACAATCTAACTGACGGAGCCCAATTTTGGTGTAAATCTAATTGTGACATTATGTTGTTAAAATATAAACAGTCTCCTAATATAACAGTATCAGATAATCTATGTGGAGACATCCATTGATATTCAGGGGATGAATCATTGGCAACACCCATTTATTGTACAAAAAGCCCCAATTTACAAATAAAAGTCCAGGTTTGATAGAGACAAACTATTAACTATCGTGTCTCTGTTTTTAACACCTCCAC-AGTTTTTAATTTCTTTGGTAATAAAATTATTCACTATATCAGTATCTTCTTTATCTACCAGAGATTTTACTAACTTGATAACCTTGGCTGTCTCATTCAATAGGGTAGTGATATTTGTATGAGTGATATTGATATCTTTTTGAATTGTTTCTTTTAGAAGTGATTCTTTGATGGTGTTAGCATACAAATTACAATAATGCAGAAACTCAGTTAACATACAGGAATTATAGTAAGCCAATTCCAATTGCTGTCCGTATTGTATTAGAGTATCGATATGAGTAATGGTGTCCTTGCGTTTTTCTGATAGAATGCGAGCAGCGATTTTGGCGTTATCATTTGATGATATGTTTGGAATGACGAATCCTGTTTCTACTAACTTTTTGGTAGGACAAAGTGAAACAATCAAGAAGATAGCTTCTCCTCCTATTTGTAGAAGAAATTGAACTCCTCTAGATGATCTACTGACGATAGTATCTCCTTGACAGATATTGGTCCGAATTACAGAAGTACCTGGAATGTAAAGCCCTGAAACCCCCTCATTTTTTAAGCAGATTGTTGCCGTAAATCCTGCACTATGTCCAAGATAGAGAGCTCCTTTGGTGAATCCATCTCTATGTTTCAGTTTAACCAAGAAACAGTCAGCTGGTCTAAAATTTCCATCTCTATCTAATACAGCATCCAACTTGATGTCAGGAACTATGACCGGTTTAATGTTATATGTAACATTGAGTAAATCCTTAAGTTCATAATCATCACTGTCATCAGTTATGTACGATCCAAACAATGTTTCTACCGACATAGTGGATACGAAGATACTATCCATCAGAATGTTTCCCTGATTAGTATTTTCTATATAGCTATTCTTCTTTAAACGATTTTCCAAATCAGTAACTATGTTCATTTTTTTAGGAGTATGACGCCTAGCCAGCATGGAAGAGAATTTTCTAGATCCTCTCTTCAACATCTTTAATCTCAATGGGATGCAAAACCCC---------------ATGGTGTAACAACTAACGATAAAAATAATATTG-TTTTTCACTTTTTATAATTTTACCATTTGACTCATGACTTCATTGATATCTTTATACGAGCTACGAATATATAATTCTTTATAACTGAACTGAGATATATACACTGGATCTATGGTTTCCATAATTGAGTAAATAAATGCTCTGCAATAACTAATGGCAAATGTATAAAACAACAAAATTATACTAGAGTTGTTAAAGTTAATATTTTCTATTAGTTGTTCCAATAAATTATTTGTTGTGACTGTGTTCAAGTCATAAATCATTTTGATACTATCCAATAAACAGTCTTTAAGTTCTGGAATATTATCATCCCATTGTAAAGCCCCTAATTCGACTATCGAATACCCTGCTCTGGTAGCCGTTTCAATATCGACGGACGTCAATACTGTAATAAAGGTGGTAGTATTGTCATCATCATGATACACAACAGGAATATGGTCGTTAGTAGGTACGGTGACTTTACACAACGCGATATATAACTTTCCTTTTGTGCCATTTTTAACGTAGTTGGGACGTCCTGCAGGGTATTGTTTTGAAGAAATGATATCGAGAACAGATTTGATACGATATTTGTTGGATTTCTGATTATTCACTATAATATAATCTAGACAGATAGATGATTCGATAAATAAAGAAGATATATCGTTGGTAGGATAATACATCCCCATTCCAGTATTCTTGGATACTCTATTGATGACACTAGTTAAGAACATGTCTTCAATTCTAGAAAACGAAAACATCCTACACGGACTCATTAAAACTTCTAGCGCTCCTGATTGTGTCTCAAATGCCTCATACAATGATTTCAAGGATGTCATAGATTCTTTAACCCACGATTTAATATTGCGTTTAGCATCTATTTTTTTTATTAAATCGAATGGTCGGCTCTCTGGTTTGCTACCCCAATGATAACAATAGTCTTGTAAAGATAAACCGCAAGAAAATTTATACGCATCCATCCAAATAACTCTTGCACCATCAGATGATATCAGTATATTATTATAGATTTTCCATCCACAATTATTGGGCCAGTATACTGTTAGCAACGGTATATCGAATAGATTACTCATGTAACCTACTAGAATGATAGTTCGTGTACTAGTCATAATATCTTTAATCCAATCTAAGAAATTTAAAATTAGATCTTTTACACTGTTAAAGTTAACAAAGGTATTACCCGGGTACGTGGATATCATATATGGCATTGGTCCATTATCAGTAATAGCTCCATAAACTGATACGGTGATGGTTTTTATATGTGTTTGATCTAACGAGGAAGAAATTCGCGCCCATAATTCATCTCTAGATATGTATTTAATATCAAACGGTAACACATCAATTTCGGGACGCGTATATGTTTCTAAATTTTTAATCCAAATATAATGATGACCTATATGCCCTATTATCATACTGTCAACTATAGTACACTTAGAGAACTTACGATACATCTGTTTCCTATAATCGTTAAATTTTACAAATCTATAACATGCTAAACCTTTTGACGACAACCATTCATTAATTTCTGATATGGAATCTGTATTCTCGATACAGTATCGTTTTAAAGCCAGTGCTATATCTCCCTGTTCGTGAGAACGCTTTCGTATAATATCAATCAACGGATAATCTGAGGTTTTTGGAGAATAATATGACTCATGATCTATTTCGTCCATAAACAATCTAGACATAGGAATTGGAGGCGATGATCTTAATTTTGTGCAATGAGTAGTTAATCCTATAACTTCTAATCTTGTAATATTCATCATCGACATAATACTATCTATGTTATCATCGTATATTAGTATACCATGACCTTCTTCATTTCGTGCCAAAATGATATACAGTCTTAAATAGTTACGCAATATCTCAATAGTTTCATAATTGTTAGCTGTTTTCATTAAGATTTGTACCCTGTTTAACATGATG----GCGTTCTAT-ACGTC-------TTTATTTTCTATTTTTT-AATTTTTTTAAATTTTTAACGATTTACTGTGGCTAGATACCCAATCTCTCTCAAATATTTTTTTAGCCTCGCTTACAAGCTGTTTATCTATACTATTAAAACTAACAAATCCGTGATTTTGGTAATGGGTTCCGTCAAAATTTGCCGACGTGATATGAACATATTCATCGTCGACTATCAACAATTTTGTATTATTCTGAATAGTGAAAACCTTCACAGATAGATCATTTTGAACACACAACGCATCTAGACTTCTGGCGGTTGCCATAGAATATACGTCGTTCTTATCCCAATTACCAACTAAAAGTCTGATCTTAACTCCTCTATTAATGGCTGCTTCTATAATGGAGTTGTAAATGTCGGGCCAATAGTAGCTATTACCATCGACACGTGTAGTGGGAACTATTGCCAAATGTTCAATATCTATACTAGTTTTAGCTGACCTAAGTTTATCAATAACTACATCGGTATCTAGATCTCTAGAATATCCCAATAGGTGTTCCGGAGAATCAGTAAAGAACACTCCACCTATAGGATTCTTAATATGATACGCAGTGCTAACTGGCAGACAACAAGCCGAAGAGTATAAATTCAACCATGAATTTTTTACGCTATTAAAGGCTTTAAAAGTATCAAATCTTCTACGAAGATCTGTGGCCAGTGGTGGATAATCAGAATATACACCTAACGTTTTAATTGTATGTATAGATCCTCCAGTAAATGACGCGTTTCCTACATAACATCTTTCATCATCTGATACCCAAAAACATCCAAGTAGTAGTCCTACGTTATTTTTTTTATCAATATTAACGGTTATAAAATTTATATCCGGGCAGTGACTTTGTAGCTCTCCCAGATTTCTTTTCCCTCGTTCATCTAGCAAAACTATTATTTTAATCCCTTTTTCAGATGCCTCTTTTAGTTTATCAAAAATAAGCGCTCCCCTAGTCGTACTCAGAGGATTACAACAAAAAGATGCTATGTATATATATTTCTTAGCTAGAGTGATAATTTCGTTAAAACATTCAAATGTTGTCAAATGATCGGATCTAAAATCCATATTTTCTGGTAGTGTTTCTACCAGTCTACATTTTGCTCCCGCAGGTGCTGATGTAAATGGCCACATTTAGTTAACAAAAAAAATTTACATATCCTGTTCCATCAACGATTCTAGAACGTCATCGGTTATATCGCTAAAATCTTCATCAAAGTCGACATCACAACCTAGCTCAGTCAATATATTAAGAAGTTCCGTGATATTATCTTCATCGATTTCTATATCCATATCGG------------------ATGTAGATAATTGACTGATTATTGAGTTAAAATCAGTACTAATTTCCAACCCTTCAGAATATACTTTGTGTTTCATGGTAA-----TATCGGTAGCGTATTTAAGTTGGTAGATTTTTCAATTATGCATCAATATAGCAACAGTAGTTCTTGCTCCTCCTTAATTCTAGCATCTTCTTCATTATTTTCTTCTACATACATAAGCATCTCCAATACGTTAGACAGCACACCGATGATGGCGGCCGCCACAGACACGAATATGACTAGACTGATGACCATTTAAAAAA-ACACTCTAGCTTTCACTTAAACTGTATCGATCATTCTTTTAGCACATGTATAATAT--AAAAACATTATTCTATTTCGAATTTAGGCTTCCAAAAATTTTTCATCCGTAAACCGATAATAATATATATAGACTTGTTAATAGTTGGAATAAATAGATTAATGCTTAAACTATCATCATCTCCACGATTAGAGATACAATATTTACATTCTTTTTGCTGTTTCGAAACTTTATCAATACACGTTAATACAAACCCAGGAAGGAGATATTGAAACTGAGGCTGTTGAAAATGAAACGGTGAATACAATAGTTCAGATAATGTAAAATCATGATTCCGTATTCTGATGATATTAGAACTACTAATGGATGTCAATGGTATGTATCTAGGAGTATCTATTTTAACAAAGCATCTATTTGCTAATATACAATTATCCTTTTGATTAATTGTTATTTTATTCATATTCTTAAAAGGTTTCATATTTATCAATTCTTCTACATTAAAAATTTCCATTTTTAATTTATGTAG--CCCGCAATACTCCTCATTACGTTTCATTTTTTGTCTATAATATCCATTTTGTTTATCTCAGTACATAGATTATCCAATTGAGAAGCACATTTAGTAGTTTTGTACATTTTAAGTTTATTGACGAATCGTCGAAAACTAGTTATAGTTAACATTTTATTATTTGATACCCTGATATTAATACCCCTACCGTTACTATTATTTATAACTGATGTAACCCACGTAACATTAGAATTAATTATCGATAGTAATGCATTCACGCTTCCAAAATTGTCTATTATAAACTCACCAATAATTTTTTTATTGCATGTTTTCATATTCATTAGGATTATCAAATCTTTAATCTTATTACGATTGTATGCGTTAATATTACAAGACGTCATTCTAAAAGACGGAGGATCTCCATCAAATGCCAGACAATCACGTACAAAGAACATGGAAATAGGTTTTGTTCTATTGCGCATCATAGATTCATATAGAACACCCGTAGAAATACTAATTTGTTTTACTCTATAAAATACTAATGCATCTATTTCATCGTTTTGTATAACGTCTTTCCAAGTGGCAAATTCCAAATTTTTTTCATTGATAGTACCAAATTCTTCTATCTCTTTAACTATTTGCATAGATAGGTAATTACAGTGATGTCTACATGCCGTTTTTTGAAACTGAATAGATGCATCTAAAAGCGATGCTACGCTAGTCACGATCACCACTTTCATATTTAGAATATATGTATGTAAAAATATAGTAGAATTTCATTTTGTTTTTTTCTATGCTATAAATGAATTCTCATTTTGCATCTGCCCATACTCCGTTTTATATCAATACCAAAGAAGGAAGATATCTGGTTCTAAAAGCTGTTAAAGTATGCGATGTTAGAACTGTAGAATTCGAAGGAAGTAAAGCTTCCTGCGTACTCAAAGTAGATAAACCCTCATCGCCCGCGAGCGAGAGAAGACCTTCGTCACCGTCCAGATGCGAGAGAATGAATAACCCAGGAAAACAAGTTCCGTTTATGAGGACGGACATGCTACAAAATATGTTCGCGGCTAATCGCGATAATGTAGCTTCTAGACTTTTGTCCTAAAATACTATTATATCTTTTTCGATATTAATAAATCCGTGTCGCCCATGTTTTTTATCTCTTTCAGTATGTGAATAGATAGGTATTTTATCTCTATTCATCATCGAATTTAAGAGATCCGATAAACATTGTTTGTATGCTCCAGATGTCAGCATCTGATACAACAATATATGTGCACATAAACCTCTGGCACTTATTTCGTGTACCTTCCCCTTATCACTAAGGAGAATAGTATTTGAGAAATATGTATACATAATATTATCATGAATTAGATATACAGAATTTGTAACACTCTCGAAATCACACGATGTGTCTGCGTTAAGATCTAATATATCACTCGATAACACATTTTCATCTAGATACACTAGACATTTTTTAAAGCTAAAATAGTCTTTAGTAGTAACAGTAACTACGCGATTATTTTCATCGATGATGCATTTCATCGGCATATTATTACGCTTACCATCAAAGACTATACCATGTGTATATCTAACGTATTCTAGCATAGTTGCCATACGCGCATTAAACTTTTCAGGATCTTTGGATAGATCTTCCAATCTATCTATTTGAGAAAACATTTTTATCATGTTCAATAGTTGAAACGTCGGGTCCACTATATAGATATTATCTATAAAGATTTTAGGAACTACGTTCATGGTATCCTGGCGAATATTAAAACTATCAATGATATGATTATCGTTTTCATCTTTTATCACCATATAGTTTCTAAGATATGGGATTTTACTTAATATAATATTATTTCCCGTAATAAATTTTATTAGAAATGCCAAATCTATAAGAAAAGTCCTAGAATTAGTCTGAAGAATATCTATATCACCGTACCGTATATTTGGATTAATTAGATATAGAGAATATGATCCGTAACATATACAACTTTTATTATGGCGTCTAAGATATTCTTCCATCAACTTATTAACATTTTTGACTAGGGAAGATACATTATGACGTCCCATCACTTTTGCCTTGTCTATTACTGCAACGTTCATAGAATTTAGCATATCTCTTGCCAATTCTTCCATTGATGTTACATTATAAGAAATTTTAGATGAAATTACATTTGGAGCTTTAATAGTAAGAACTCCTAATATGTCCGTGTATGTGGTCACTAATACAGATTGTAGTTCTATAATCGTAAATAATTTACCTATATTATATGTTTGAGTCTGTTTAGAAAAGTAGCTAAGTATACGATCTTTTATTTCTGATGCAGATGTATCAACATCGGAAAAAAATCTTTTTTTATTCTTTTTTACTAAAGATACAAATATGTCTTTGTTAAAAACAGTTATTTTCTGAATATTTCTAGTTTGTAATTTTAACATATGATATTCATTCACACTAGGTAATCTACCTAAATAGGTTTCTATAATCTTTAATGTAATATTAGGAAGAGTATTATGATCAGGATTCCTATTCATTTTGAGGATTTAAAACTCTGATTATTGTCTAATATGGTCTCAACGCAAACTTTTTCACAGAGCGATAGAGTTTTTGATAACTCGTTTTTCTTAAGAAATATAAAACTACTGTCTCCAGAGCTTGCTCTATCTTTTATTTTATCTAATTCGATACAAACTCCTGATACTGGTTCAGAAAGTAATTCATTAATTTTCAGTCCTTTATAGAAGATATTTAATATAGATAATACAAAATTTTCAGTTTTTGATATCGATCTGATTGATCCTAGAACTAGATATATTAATAACGTGCTCATTAGGCAGTTTATGGCAGCTTGATAATTAGATATAGTATATTCCAGTTCATATTTATTAGATACCGCATTGCCCAGATTTTGATATTCTATGAATTCCTCTGAAAATAAATCCAAAATAACTAGACATTCTATTTTTTGTGGATTAGTGTACTCTCTTCCCTCTATCATGTTCACAACTGGTGTCCACGATGATAAATATCTAGAGGGAATATAATATAGTCCATAGGATGCCAATCTAGCAATGTCGAATAACTGTAATTTTATTCTTCGCTCTTCATTATGAATTGATTCTTGAGGTATAAACCTAACACAAATTATATTATTAGACTTTTCGTATGTAATGTCTTTCATGTTATAAGTTTTTAATCCTGGAATAGAATCTATTTTAATGAGGCTTTTAAACGCAGAGTTCTCCAACAAGTCAAAACATAATACTCTGTTGGTTTTCTTATATACAATATTACGATTTTCTTCTTTGAATGGAATAGGTTTTTGAATTAGTTTATAATTACAACATAATAAATAAGGAAGTGTGCAAATAGTACGCGGAAAAAACATAATAGCTCCCCTGTTTTCATCCATGGTTTTAAGTAAATGATCACTGGCTTCTTTAGTCAATGGATATTCGAACATTAACCGTTTCATCATCATTGGACAAAATCCATATTTCTTAATGTAAAGAGTGATCAAATCATTATGTTTATTGTACCATCTTGTTGTAAATGTGTATTCGGTTATCGGATCTGCTCCTTTTTCTATTAAAGTATCGATGTCGATCTCGTCTAAGAATTCAACTATATCGACATATTTCATTTGTATACACATAACCATTACTAACGTAGAATGTATAGGAAGAGATGTAACGGGAACAGGGTTTGTTGATTCGCAAACTATTCTAATACATAATTCTTCTGTTAATACGTCTTGCACGTAATCTATTATAGATGCCAAGATATCTATATAATTATTTTGTAAGATGATGTTAACTATGTGATCTATATAAGTAGTGTAATAATTTATGTATTTCGATATATGTTCCAACTCTGTCTTTGTGATGTCTAGTTTTGTAATATCTATAGCATCCTCAAAAAATATATTCGCATATATTCCCAAGTCTTCAGTTCTATCTTCTAAAAAATCTTCAACGTATGGAATATAATAATCTATTTTACCTCTTCTGATATCATTAATGATATAGTTTTTGACACTATCTTCTGTCAATTGATTCTTATTCACTATATCTAAGAAACGGATAGCGTCCCTAGGACGAACTACTGCCATTAATATCTCTATTATAGCTTCTGGATATAATTCATCTATTATACCAGAATTAATAGGAACTATTCCGTATTTATCTAACATAGTTTTAAGAAAGTCAGAATCTAAGACCTGATGTTCATATATTGGTTCATACATGAAATGATCTCTATTGATGATAGTGACTATTTCGTTCTCTGAAAATTGGTAACTCATTCTATATATGCTTTCCTTGTTGATGAAGGATAGGATATACTCAATAGAATTTGTACCAACAAACTGTTCTCTTATGAATCGTATATCATCATCTGAAATAATCATGTAAGGCATACATTTAACAATAAGAGACTTGTCTCCTGTTATCAATATACTATTCTTGTGATAATTTATGTGTGAGGCAAATTTGTCCACGTTCTTTAATTTTGTTATAGTAGATATCAAATCCAATGGAGCTACAGTTCTTGGCTTAAACAGATATAGTTTTTCTGGAACGAATTCTACAACATTATTATAAAGGACTTTGGGTAGATAAGTGGGATGAAATCCTATTTTAATTAATGCAATAGCCTTGTCCTCGTGCAGATATCCAAACGCTTTTGTGATAGTATGGCATTCATTGTCTAAAAACGCTCTACGAATATCTGTGACAGATATCATCTTTAGAGA--ATACTAGTCGCGTTAATAGTACTAAAATTTGTA---TTTTTA----ATCTATCTCAATAAA-AAATTAATATTTAT-GATTTAATGTATAACT---TTACTAACTGTTATTGAT------AACTAGAATCAGAATCTAATGATGACGTAACCAAGAAGTTTATCTACAGCCAATTTAGCTGCATTATTTTTAGCATCTCGTTTAGATTTTCCATCGGCCTTATCGAATACTCTCCCGTCGATGTCTACACAGGCATAAAATGTAGGAGAGTTACTAGGCCCCACTGATTCAATACGAAAAGACCAATCTCTCTTAGTTATTTGGCAGTACTCATTAATAATGGTGACAGGGTTAGCATTTTTCCAATCAATAATTTTTTTAGCCGGAATAACATCATCAAAAGACTTATGATCCTCTCTCATTGATTTTTCGCGGGATACATCATCTATTATG------------GCGTCAGCCATAGTCATAGCCATAG------CATCCGGCTTATCCGCCTCAGTTGTCATAAACCAACGAGGAGGAATATCGTCGGAGCTGTACACCATAGCACTACGTTGAAGATCGTACAGAGCTTTATTAACTTCTCGCTTCTCCATATTAAGTTGTCTAGTTAGTTGTACAGCAGTAACTCCTTCAAGTCCAATGTTTTTAATAGCCTCACATACAATCTCTGCGTCAGAACGCTCGTCAATATAGATCTTAGACATTTTTAGAGAGAACTACCGC--AACTAGTAATAAAACT-AATCTATTTTATCA-TTTTTTTATTCATCATCTTCTGGTGGTTCATCGTTCCTATCGAATGTGACTCTGATTAACCCATCATCTATAGGTGATGCTGGTTCTGGAGATTCTGGAGGAGATGGATTATTATCTGGAAGAATCTCTGTTATTTCCTTGTTTTTATGTATCGATTGCGTTGTAACATTAAGATTGCGAAATGCTCTAAATTTGGGAGGCTTGAAGTGTTGTTTGCAATCTCTACACGCGTGTCTAACTAATGGAGGTTCATCAGCGGCTCTAGTTTGAATCATCATCGGTGTAGTATTCCTACTTTTACAGTTAGGACACGGTGTATTGTATTTCTCGTTGAGAACGTTAAAGTAATCATTGTAACTCACATCCTTTATTTTATCTATATTGTATTCTACTCCTTTCTTAATGCATTTTATACCGAATAAGAGATAGCGAAGGAATTCTTTTTCGGTACCGCTAGTACCCTTAATCATGTCACATAGTGTTTTATATTCCAAATTTGTGGCAATGGACGGTTTATTTCTATACGATAGTTTGTTTCTAGAATCCTTTGAGTATTCTATACCAATATTATTCTTTGATTCGAATTTAGTTTCTTCGATATTGGATTTTGTATTACCTATATTCTTGATGTAGTACTTTGATGATTTTTCCATGGCCCATTCTATTAAGTCTTCCAAGTTGGC---ATCATCCACATATTGTGATAGTAATTCTCGGATATTAGTAGCGGCTACCGCCATTGATGTTTGTTCATTGGATGAGTA---ACTACTAATGTATACATTTTCCATTTATAACACGTATGTATTAACTTTGTTCATTTATATTTTTTCATTATTATGTTGATATTAACAAAAGTGAATATATATATGTTAATAATT---GTATTGTGGTTATATGGCTACAATTTCATAATGAGCG---GAAGTCAGTGTCCGATGATTAATGACG------ATAGATTTACTCTGAAAAGAAAGTATCAAATCGATAGTGTAGAGTCGACAATGAAAATGGATAAGAAGAGGACAAAGTTTCAAAATAGAGCCAAAATGGTAAAAGAAATAAATCAGACAATAAGAGCAGCACAAACTCATTACGAGACATTGAAACTAGGATACATAAAATTTAAGAAAATGATTAGGACTACTACTTTAGAAGATATAACAACATCTATTCCAAATATTCAGAAAATTTATAAACTATTCTCGGACATTTCAGCCATTGGCAAAGTATCACAGAATCCGAGTAAAATGGCATATGCTTTACTGCTTTACATGTTCCCCAATTTGTTTGGAGATGACCATAGATTCATTCTTTATAGAATGTTTCCAATGAGTAAAATCAAACACAAGATCTTCTCTCCTTTCAAACTTAATCTTATTAGAATATTAGTGGAAGAAAGATTCTATAATAATGAATGCAGATCTAATAAATGGAGAATAATTGGAACACAAGTTGATAAAATGTTGATAGCTGAATCTGATAAATATACAATAGATGCAAGGTATCGCCTAAGACCTATATATAGAATCAAGGGAAAATCTGAAGAAGATACCCTCTTCATCAAACAGATGGTAGACCAATGTGTGACATCCCAGGAATTGGTGGAAAAAGTGTTGAAGATACTGTTTAGAGATTTGTTCAAGAGTGGAGAATACAAAGCGTACAGATACGATGATGACGTAGAAAATGGATTCATTGGATTGGATAAACTAAAATTAAACATTGTTCATGATATAGTTGAACCATGTATGCCTGTTCGTAGGCCAGTGGCTAAGATACTGTGTAAAGAAATGGTAAATAAATACTTTGAGAATCCGCTGCATATTATTGGTAAGAATCTTCAAGAGTGCATTGACTTTGTTAGTGAATAGGCATTTCATCTTTC-------TCCAATACTAATTCAAATTGTTAAATTAATAATGGATA------------------------------------------------------------------------------------------------------------------------------------------------------------------------------------------------------------------------------------TAGTAT------------AA-----------------ATAG----TTATTAGAATA---------------------------AGAGTGTAGTAT-CATAGATAAGTATTTACTTTCTTCTATAAA--ATGGATTTTATTCGTAGAAAGTATCTTATATACACAGTAGAAAATAATATAGATTTTTTAAAGGATGATACATTAAGTAAAGTAAACAATTTTACCCTCAATCATGTACTAGCTCTCAAGTATCTAGTTAGCAATTTTCCTCAACACGTTATTACTAAGGATGTATTAGCTAATACCAATTTTTTTGTTTTCATACATATGGTACGATGTTGTAAAGTGTACGAAGCGGTTTTACGACACGCATTTGATGCACCCACGTTGTACGTTAAAGCATTGACTAAGAATTATTTATCGTTTAGTAACGCAATACAATCGTACAAGGAAACAGTGCATAAACTAACACAAGATGAAAAATTTTTAGAGGTAGCCGAATACATGGAAGAATTAGGAGAACTTATAGGGGTAAATTATGACTTAGTTCTTAATCCATTATTTCACGGAGGGGAACCCATCAAAGATATGGAAATCATTTTTTTAAAACTGTTTAAGAAAACAGACTTTAAAGTTGTTAAAAAATTAAGTGTTATAAGATTACTTATTTGGGCTTACCTAAGCAAGAAAGATACAGGTATAGAGTTTGCGGATAATGATAGACAAGATATATATACTCTATTTCAACACACTGGTAGAATAGTCCATAGCAATCTAACAGAAACGTTTAGAGATTATATCTTTCCCGGAGATAAGACTAGCTATTGGGTGTGGTTAAACGAAAGTATAGCTAATGATGCAGATATCGTTCTTAATAGACCCGCCATTACCATGTATGATAAAATTCTTAGTTATATATACTCTGAGATAAAACAGGGACGTGTTAATAAAAACATGCTTAAGTTAGTTTATATCTTTGAGCCTGAAAAAGATATCAGAGAACTTCTGCTAGAAATCATATATGATATTCCTGGAGATATCCTATCTATTATTGATGCAAAAAACGACGATTGGAAAAAATATTTTATTAGTTTTTACAAAGCTAATTTTATTAACGGTAATACATTTATTAGCGATAGAACGTTTAACGAGGATTTATTCAGAGTTGTTGTTCAAATAGATCCTGAATATTTTGATAATGAACGAATTATGTCTTTATTCTCTACGAGTGCTGTGGAAATTAAACGATTTGATGAGTTAGATATTAATAACAGTTATATATCTAATATAATTTATGAGGTGAACGATATCACATTAGATACAATGGATGATATGAAGAAGTGCCAAATCTTTAACGAGGATACATCGTATTATGTTAAGGAATACAATACATACCTGTTTTTGAACGAGACGGATCCCATGGTCATAGAGAACGGAATACTAAAGAAACTGTCATCTATAAAATCCAAGAGTAGACGACTGAACTTGTTTAGCAAAAACATTTTAAAATATTATTTAGACGGACAATTGGCTCGTCTAGGTCTTGTGTTAGATGATTATAAAGGAGACTTGTTAGTTAAAATGATAAACCATCTCAAGTTTGTGGAGGATGTATCAGCATTCGTTAGATTTTCTACAGATAAAAACCCTAGTGTTCTTCCATCGCTAATCAACACTATTTTAGCTAGTTATAATATTTCCATCATTGTCCTATTTCAAAAGTTTTTAAGAGATAATCTATATCATGTAGAAAAATTCTTGGATAAAAGCATCCATCTAACCAAGACGGATAAGAAATATATACTTCAATTGATAAGGCACGGCAGATCATAGAAC-AAACCAAATATATTATTAATAATTT-GTATATACATAGATA--TAATTATCACATATT--AAAATTCACACATTTTTGATAAATGGGAACTACTGCAACAATTTAGACTCCCACCAAATTAATGAATAAAGAGAATGCAGAAATGATTTTGG-AAAAATTGTTGATCATATAGTTATGTATATTAGTGACGAATCAAGAGAT---GAAAATAATCCTGAATATATTGATTTTCGTAACAGATACGGAGACTATAGATCTTTCATTATAAAAAGTGATCACGGGTTTGTAAAG----------ATCATGCAGAGAAAAGTTCTCC-AAAAACACAACAAATGATAATCAAACACATCTACGAACAATATCTTATTTCGGTATCTGAAGTACTTATTAAAACCTATGATATCCATGGGTGACATAATTACATATAACGGATGTAAAGACAATAAATGGATGCTAGAACAACTCTCTACCCTAAACTTTAACAATCTCCACGTATGGAACTCATGTAGCATAGGTAATGTAACGCGTATATTTTATACA-TTTTTTAGTTATCTGATGAAAGATAAACTAGATATATAAAT--------AATCCCATTCT-AATACTTTAAC---ATG-TGTATT-------ACATGCATCTTATTAGAATATTAACCTAACTAAAAGACATAATATAAAAACTTATTACATAGTTGATAAAAAGCGGTAGGCTATAAATATTATGGCAGCAGTCGTTCCGCGTTTTGATGACGTGTACAAAAATGCACAGCGAAGAATTCTAGATCAAGAAACATTTTTTAGTAGAGGTCTAGGTAGACCGTTAATGAAGAACACATATTTGTTTGATAATTACGCGTATGGATGGATACCAGAAACGGCAATTTGGAGTAGTCGATACGCAAACCTAGATGCAAGTGACTATTATCCCATTTCGTTGGGATTACTTAAAAAGTTTAAGTTTCTCATGTCTCTATATAAAGGTCCTATTCCAGTATACGAAGAAAAAGTAAATACTGAATTCATAGCCAATGGATCGTTCTCTGGTAGATACGTATCATATCTTCGAAAGTTTTCTGCTCTTCCAACAAACGAGTTTATTAGTTTTTTGTTACTGACTTCCATTCCAATCTATAATATCTTGTTCTGGTTTAAAAATACTCAGTTTGATATTACTAAACACACATTATTCAGATACGTCTATACAGATAATGCCAAACACCTGGCATTGGCTAGGTATATGCATCAAACAGGAGACTATAAGCCTTTGTTTAGTCGTCTCAAAGAGAATTATATATTTACCGGTCCCGTTCCAATAGGTATCAAAGATATAGATCACCCTAATCTTAGTAGAGCAAGAAGTCCATCCGACTATGAGACATTAGCTAATATTAGTACTATATTGTACTTTACCAAGTATGATCCGGTATTAATGTTTTTATTGTTTTACGTACCTGGGTATTCAATTACTACAAAAATTACTCCAGCAGTAGAGTATCTAATGGATAAACTGAAACTAACAAAGAACGATGTACAACTGTTGTGAA-TATTTTATGCTTCGTAAAATGTAGGTCTTGAACCAAACATTCTTTCAAAGAATGAGATACATAAAACTTTATTATCCAATAGATTGACTATTTCGGACGTCAATCGTTTAAAGTAAACTTCGTAAAATATTCTTTGATCACTACCGAGTTTAAAACTTCTATCGATAATTGTTTCATATGTTTTAATATTTACAAGTTTTTTGGTCCATGGTACATTAGCCGGACAAATATATGCAAAATAATATCGTTCTCCAAGTTCTATAGTCTCTGGATTATTTTTATTATATTCAGTAACCAAATACATATTAGGGTTATCTGCGGATTTATAATTTAAGTGATGCATTCGACTCAACATAAATAATTCTAGAGGAGACGATCTACTATCAAATTCGGATCGTAAATCTGTTTCTAAAGAACGGAGAATATCTATACATACCTGATTAGAATTCATCCGTCCTTCAGACAACATCTCAGACAGTCTGGTCTTGTATATCTTAATCATATTCTTATGAAACTTGGAAACATCTCTTCTAGTTTCACTAGTACCTTTATTAATTCTCTCAGGTACAGATTTTGAATTCGATGATGCCGAGTATTTCATCGTTGTATATTTCTTCTTCGATTGCATAATCAGATTCTTATATACCGCCTCAAACTCTATTTTAAAATTATTAAACAATACTCTACTATTAATCAGTCGTTCTAATTCCTTTGCTATTTCTATGGACTTATCTACATCTTGACTGTCTATCTCTGTAAACACGGAGTCGGTATCTCCGTACACGCTACGAAAACGAAATCTGTAATCTATAGGCAACGATGTTTTCACAATCGGATTAATATCTCTATCGTCCATATAAAATGGATTACTTAATGGATTGGCAAACCGTAACATACCGTTAGATAACTCTGCTCCATTTAGTACCGATTCTAGATACAAGATCATTCTACGTCCTATGGATGTGCAACTCTTAGCCGAAGCGTATGAGTATAGAGCACTATTTCTAAATCCCATCAGACCATATACTGAGTTGGCTATGATCTTGTACGTATACTGCATGGAATCATAGATGGCCTTTTCAGTTGAACTGGTAGCCTGTTTTAGCATCTTTTTATATCTGGCTCTCTCTGCCAAAAATGTTCTTAATAGTCTAGGAATGGTTCCTTCTATTGATCTATCGAAAATTGCTATTTCAGAGATGAGGTTAGGTAGTCTAGGTTCACAATGAACCGTAATATATCTAGGCGGTGGATATTTCTGAAGCAAGAGCTGATTATTTATTTCTTCTTCCAATCTATTGCTACTAACAACGACACCGACTAATGTTTCCGGAGATAGATTTCCAAAGATACACACATTAGGATACAGACTGTTATAATCAAAGATTAATACATTATTACTAAACATTTTTTGTTTTGGAGCAAATACCTTACCGCCTTCATAAGGAAACTTTTGTTTTGTTTCTGATCTAACTAAGATAGTTTTAGTTTCCAACAATAGCTTTAACAGTGGACCCTTGATGACTGTACTCGCTTTATATTCGAATACCATGGATTGAGGAAGCACATATGTTGACGCACCCGCGTCTGTTTTTGTTTCTACTCCATAATACTCCCACAAATACTGACACAAGCAAGCATCATGAATACAGTATCTAGCCATATCTAAAGCTATGTTTAGATTATAATCCTTATACATCTGTGCTAGATCAACGTCATCCTTTCCGAACGATAATTTATACGTATCATTTGTTAAAGTGGGACATGATAGTACAACTTTGAATCCATTTTCCCAAATATCTTTATGAATTACTTTACATATAATA---TCATCAACCGTCACATAATTACCTGTGGTTAAAACCTTTGCAAATACAGCGGCTTTGCCTTTAGCGTCCGTAGTATCGTCACCGATGAACGTCATTTCTCTAACTCCTCTATTTAATACTTTACCCATGCAACTAAACGCGTTCTTGGATATAGAATCCAATTTGTACGAATCCAATTTTTCAGATTTTTGAATGAATGAATACAGATCAAAAAATATAGTTCCATTATTGTTATTAACGTGAAACGTAGTATTGGCCATGCCACCTACCCCCTTGTGACTAGACTGATTTCTCTCATAAATACAGAGATGTACAGCTTCCTTTTTGTCTGGAGATCTAAAGATAATCTTCTCTCCGGTTAATAATTCTAGACGATTAGTAATATATCTCAGATCAAAGTTATGTCCGTTAAAGGTAACAATATAGTCGAACGTTAGTTCCAACAATTGTTTAGCTATTTGTAGCAAAACTATTTCAGAACACAGAACTAGTTCTCTCTCATAATCCATTTCCATCAGTGACTGTATCCTCAAACATCCTCTATCGACGGCTTCTTGTATTTCCTGTTCCGTTAACATCTCTTCATTAATAAGCGTAAACAATAATCGTTTACCACTTAAATCGATATAACAGTAACTTGTATGAGAGATTGGGTTAATAAATACAGAAGGAAACTTCTTATCGAAGTGACACTCTATATCTAGAAATAAGTACGATCTTGGGATATCGAATCTAGGTATTTCTTTAGCGAAACAGTTACGTGGATCGCCACAATGATAACATCCATTGTTAATCTTTGTTAAATATTGATCGTCCAACGAATAACATCCGTCTGGAGATATCCCGTTAGAAATATAAAACCAACTAATATTGAGAAATTCATCCATAGTGGCGTTTTGTATGTTGCGTTTCTTTGGCTCTTCTATTAACCACATATCTGCGACGGAGCATTTTCTATCTTTAATATCTAGATTATAACTTATTGTCTCGTCAATGTCTATAGTTCTCATCTTTCCCATTGGCCTCGCATTAAATGGAGGAGGAGCCAATGACTGATATATTTCGTCTGTCACTACGTAATAAAAGTAATGAGGAAATCGTATAAATACTGTCTCGCCATTTCGACATCTGGATTTCAGATATAAAAATCTGTTTTCACCATGACTTTCGAACCAATTAATACACCGAACATCCATTTCTAGAATTTAGAAATATATTTTCATTTAAATGAATCCCAAACATTGGGGAAGAGCCGCTTGGACCATTATTTTTATAGTACTTTCACAAGCGGGTTTAGACGGCAACATAGAAGCGTGTAAACGAAAACTATATACTATAGTCAGCACTCTTCCATGTCCTGCCTGCAGACGACACGCAACTATCGCTATAGAGGACAATAATATTATGTCTAGCAATGATCTAAATTATATTTATTATTTTTTCATCAGATTATTTAACAATTTGGCATCTGATCCCAAATACGCAATCGATGTGTCAAAGGTTAAACCTTTATAAACTTAACCCATTATAAAACTTATGATTAGTTACGACTGAAATAACCGCATGATTATTTTTTGGTATAATTCTACACGGCATAGTTTCTGTAACTATGAATTCTACCCCCGTTACATTTGTATAATCTTTAACAAACAGTAAGGGCTCGTCAAATACGTAAAACTCATTACTTACGATAGAAATAGATCCCTTATCACACTTAAAATAAAAAATATCCTTATCCTTTACCACCAAATAAAATTCTGATTGGTCGATGTGAATGTATTCACTTAACAATTCCACAAATTTATTTATTAACTCCGAGGCACATACATCGTCGGTATTTTTTATGACAAACTTTACTCTTCCAGCATCCGTTTCTAAAAAAATATTAACGAGTTCCATTTATATCATCCAATATTATTGAAATGACGTTGATGGACAGATGATGCAAATAAGAAGGTACAATACCTTTGTCTACCATCTCCTCCAATTCATGCTCTATTTTGTCATTAACTTTAATGTGTGAAAACAGTACGCCACATGCTTCCATAACAGTGTGTAACACTTTTAATACGAAATGTCTGATGGCGACATAATTGTCCAAAACTGCCAATCTATAATAGATGGTGGCCACAATATATTCTATGATGGTATTGAAGAAGATAACAACCTTGGCATATTGATCATTTAGTACGGACATGGTATCAACAGATAGCTTGAATGAAAGAGACTCAGTAATCGGAATAAGTGTTTTCTCGATAGAGTGTCCGTATACCAACATGTCTGATATTTTGATGTATTTCATCAAATTGTTTAGTTTTCTCTTTTTATCCTCATTAAACAGCATTTCTGTCAATGGACCCCAACATCTTTGACCGATTAAGTTTTGATTGATTCTTCCATGTAAGGCGTATCTAGTCAGATCGTATAATCTAGCCAACAATCCATCGTCGGTGTTTAGGTCACATCGTATACTTTTTAATTCTCTATAGAAGAGAGACACACACCTGGAACAATTACAGACAGTAATTTCTTTATTATCTACAGATGTAAGATACTTGAAGACATTCCTATGATGATGTAGAATTTTTGATAACACTGTATTGATGGTATCTGTTACCATAATACCTTTTATGGCGGACAGTGTCAGAGCACAGGATTTCCAATCTTTTGCAATTTTCAGTACCATTATCTTTGTTTTGATATCTATATTAGATAGCATGGTGCGTCTGACAACACAGGGATTAAGACGAAAAGATGAAATGATTCTATCTACATCTTCAATAGATACCTTGCTATTTTTTCTGGCATTATCTATATGTGAGAGAATATCCTCTAGAGAATCAGTATCCTTTTTGATAATAGTGGATCTCAATGACATGGGACGTCTAAACCTTCTTATTTTATCACCTGTTTGCATGGTGATTTGTCTGCTTTCTTTTAACATGATGTAATCTCTAAATTCATTGGCAAATTGTCTATATCTAAAATCATAATATGAGATGTTTACCTCTACAAATATCTGTTCGTCCAATGTTAGAGTATCTA-CATCAGTCTTGTATTCCAAATTAAACATGGCAACGGATTTAATTTTATATTCCTCTATTAGGTCCTTGTCGACAATAACAGAGTGCAGATAATCATTTAATCCGTCGTACATGGTTGGAAGATGCGCATTAACAAAATCTTTAATTGTCTTGATGAAGGTGGGACTATATCTAACATCTTGATTAATAAAATTTATAACA----------TTTTCCATAGGATACTTTGTAACTAGCTTTATACACATCTCTTCATCTGTAAGTTTAGACAGAATATCGTGAACAGGTGGTATATTATATTCATCAGATATACGAAGAATAATGTTCAAATCTAGATTGTTTAATATATTATATAGATGTAGTGTAGCTCCTACAGGAATATCTTTAACTAAGTCAATTATTTCATCAACCGTTAGATCTATTTTAAAGTTAATCATATAGGCATTGATTTTTAAAAGGTATGTAGCCTTGATTACATTCTCATTAATTAACCATTCCAAGTCACTATGTGTAAGAAGATTATATTCTATCATAAGCTTGACTACATTTAGTCCCGACACCATCAAAGAATTTTTATGATATAAGGAAACAGCTTTTAGGTACTCATCTACTCTACAAGAATTCTGTAGAGCCTTAATGATATCGGCGACGTTTATTATTTTAGGAGGAAAGAACCTAACATTAAGAATATCGGAATTAATAGCTTCCAGATACAGTGATTTTGGCAATAGTCCGTGTAATCCATAATCCAGTAACACGAGCTGGTGCTTGCTAGACACCTTTTCAATGTTTAA-TTTTTTTGAAATAAGCTTTGATAAAGCCTTCCTTGCAAATTCCGGATACATGAACATGTCGCCGACATGAATGAGTATT-TTTTTTCAGTATTTTATATTTTTCTTAACAAGTTCTCAATACACCAATAGATGATAGAATATCACCCAATGCGTCCATGTTGTCTATTTCCAACAGGTCGCTATATCCACCAATAGAAGTTTTCCCAAAAAATATTCTAGGAACAGTTCTACCACCAGTAATTTGTTCAAAATAGTCGTGCAATTTATTTTCGGGTTTAAATTCTTTAATATCGACAATTTCATACGCTCCTCTTTTGAAACTAAACTTATTTAGAATATCCAGTGCGTTTCTACAAAAAGGACATGTAAACTTGACAAAAATTGTGACTTTGTTATTGGTCAACCTTTGTTGTACAAATTCCTCGGCCATTTTAATATTTAAGTGATATAAAAACTATCTCGACTTATTTAACTCTTTAGTCGAGATATATGGACGCAGATAGCTATATGATAACCAACTACAGAAGGCGAACGCTATAAAAAACATAATTACGACGAGCATATTTATAAATATTTTTATTCAGCATTACTTGATATAGTAATATTAGGCACAGTCAAACATTCAACCACTCTCGATACATTAACTCTCTCATTTTCTTTAACAAATTCTGCAATATCTTCGTAAAAAGATTCTTGAAACTTTTTAGAATATCTATCGACTTTAGATGAAATAGCGTTCGTCAACATACTATGTTTTGTATACATAAAGGCGCCCATTTTAACAGTTTCTAGTGACAAAATGCTAGCGATCCTAGGATCCTTTAGAATCACATAGATTGACGATTCGTCTCTCTTAGTAACTCTAGTAAAATAATCATACAATCTAGTACGCGAAATAATATTATCCTTGACTTGAGGAGATCTAAACAATCTAGTTTTGAGAACATCGATAAGTTCATCGGGAATGACATACATACTATCTTTAATAGAACTCTTTTCATCCAGTTGAATGGACTCGTCCTTAACCAACTGATTAATAAGATCTTCTATTTTATCATTTTCCAGATGATATGTATGTCCATTAAAGTTAAATTGTGTAGCGCTTCTTTTTAGTCTAGCAGCCAATACTTTAACATCACTAATATCAATATACAAAGGAGATGATTTATCGACGGTATTAAGAATTCGTTTTTCAACATCCGTCAAAACCAATTCCTTTTTGCCTGTATCATCCAGTTTGCCATTCTTTGTAAAGAAATTATTTTCTACTAGACTATTAATAAGACTGATAAGGATTCCTCCATAATTGCACAATCCAAACTTTTTTACAAAACTAGACTTTACGAGATCTACAGGAATGCGTACTTCAGGTTTCTTAGCTTGTGATTTTTTCTTTTGTGGACATTTTCTAGTGACCAACTCATCTACCATTTCATTGATTTTAGCAGTGAAATAAGCTTTCAATGCACGGGCACTGATACTATTAAAAACGAGTTGATCTTCAAATTCCACCATTTAAGTTCACCAAACAACTTTTAAATACAAATATATCAATAGTAGTAGAATAAGAACTATAAAAAAAATAATAATTAACCAATACCAACCCCAACAACCGGTATTATTAGTTGATGTGACAGTTTTCTCATCACTTAGAACAGATTTAACAATTTCTATAAAGTCTGTCAAATCATCTTCCGGAGAACCCATAAATACACCAAATATAGCGGCGTACAACTTATCCATTTATACATTGAATATTGGCTTTTCTTTATCACTATCTTCATCATATTCA------TCATCGATATCAACAAGTCCCAAATTACGAGCCAAATCTTCTTCTACATTTTCAGTCATTGATACACGTTCACTATCTCCAGAGAGTCCGATAACGTTAGCCACCACTTCTCTATCAATGATTAGTTTCTTAAGTGCAAATGTAATTTTTGTTTCAGTTCCGGATCTATAGAAAACTACAGGTGTGATAATTGCCTTGGCTAATTGTCTTTCTCTTTTACTGAGTGATTCTAGTTCACCTTCTATAGATCTGAGAATGGATAATTCTCCAGTCGAAACATATTCTACCATGGCTCCGTTTAATTTGTTAATGAAGATGGATTCATCCTTAAATGTTTTCTCTGTAATAGTTTCCACCAAAAGACTATGCAAAGAATTTGGAATGCGTTCCTTGTGCTTAATGTTTCCATAGACAGCTTCTAGAAGTTGATACAACATAGGACTAGCCGCGGTAACTTTTATTTTTAGAAAGTATCCATCACTTCTATCTTGTTTAGATTTATTTTTATAAAGTTTAGTCTCTCCTTCCAACATAATAAAAGTGGAAGTCATTTGACTAGATAAACTATCAGTAAGTTTTATAGAGATAGATGAACAATTAGCGTATTGAGAAGCATTTAGTGTGACGTATTCGATACATTTTGCATTAGATTTACTAATCGATTTTGCATACTCTATAACACCCGCACAAGTCTGTAGAGAATCGCTAGATGCTGTAGGTCTTGGTGAAGTTTCAACTCTCTTTTTGATTACCTTACTCATGATTAAACCTAAATAATTATACTTTGTAATATAATGATATATATTTTCACTTTATCTCATTTGAAAATAAAAATGTTTTTGTTTAACCGCTGCATGATGTACAGATTTCGGAATCACAAACCACCAGTGGTTTTATTTTATCCTTGTCCAATGTGAATTGAATGGGAGCGGATGCGGGTTTCGTACGTAGATAGTACATTCCCGTTTTTAGACCGAGACTCCATCCGTAAAAATGCATACTTGTTAGTTTGGAATAACTCGGATCTGCTATATGGATATTCATAGATTGACTTTGATCGATGAAGGCTCCCCTGTCTGCAGCCATTTTTATGATCGTCTTTTGTGGAATTTCCCAAATAGTTTTATAAACTCGCTTAATATCTTCTGGAAGGTTTGTATTCTGAATAGATCCACCATCTACCATAATCCTATTCTTGATCTCATCATTCCATAATTTTCTCTCGGTTAAAACTCTAAGGAGATGCGGATTAACTACTTGAAATTCTCCAGACAATACTCTCCGAGTGTAAATATTACTGGTATACGGTTCCACAGACTCATTATTTCCCAAAATTTGAGCAGTTGATGCAGTCGGCATAGGTGCCACCAATAAACTATTTCTAAGACCGTATGTTCTGATTTTATCTTTTAGAGGTTCCCAATTCCAAAGATCCGACGGTACAACATTCCAAAGATCATATTGTAGAATACCGTTACTGGCGTACGATCCTACATATGTATCGTATGGTCCTTCCTTCTCAGCTAGTTCACAACTCGCCTCTAATGCACCGTAATAAATGGTTTCGAAGATCTTCTTATTTAGATCTTGTGCTTCCAGGCTATCAAATGGATAATTTAAGAGAATAAACGCGTCTGCTAATCCTTGAACACCAATACCGATAGGTCTATGTCTCTTATTAGAGATTTCAGCTTCTGGAATAGGATAATAATTAATATCTATAATTTTATTGAGGTTTCTGACAATTACTTTGACCACATCCTTCAGTTTGAGAAAATCAAATTGTCCATCTATTACAAACATGTTCAATGCAATAGATGCCAGATTACAAACGGCTACCTCATTAGCATCCGCATATTGTATTATCTCAGTGCAAAGATTACTACACTTGATGGTTCCTAAATTTTGTTGATTACTCTTTTTGTTACACGCATCCTTATAAAGAATGAATGGCGTACCAGTTTCAATCTGGGATTCTATAATCGCTTTCCAGACGACACGAGCCTTTATTATAGATTTGTATCTCTTTTCTCTTTCGTATAGTGTATACAATCGTTCAAACTCGTCTCCCCAAACATTGTCCAATCCAGGACATTCATCCGGACACATCAACGACCACTCTCCGTCATCCTTCACTCGTTTCATAAAGAGATCAGGAATCCAAAGAGCTATAAATAGATCTCTGGTTCTATGTTCCTCGTTTCCTGTATTCTTTTTAAGATCGAGGAACGCCATAATATCAGAATGCCACGGTTCCAAGTATATGGTCATAACTCCAGGCCGTTTGTTTCCTCCCTGATCTATGTATCTAGCGGTGTTATTATAAACTCTCAACATTGGAATAATACCATTGGATGCACCATTGGTCCCGGAGATATAGCTTCCACTGGCACGAATATTACTAATTGATAGACCTATCCCCCCTGCCATTTTAGAGATTAATGCGCATCGTTTTAACGTATCATAGATGCCCTCTATACTATCATCCATCATGTTAAGTAGAAAACAGCTAGACATTTGGTGACGACTAGTTCCCGCATTAAATAAGGTAGGAGAAGCGTGCGTAAACCATTTTTCAGAAAGTAGATTGTACGTCTCGATAGCTGAGTCTATATCCCATTGATGAATTCCTACTGCGACACGCATTAACATGTGCTGAGGTCTTTCAACGATCTTGTTGTTTATTTTCAGCAAGTAGGATTTTTCCAAAGTTTTAAAACCAAAATAGTTGTATGAAAAGTCTCGTTCGTAAATAATAACTGAGTTGAGTTTATCCTTATATTTGTTAACTACATCCATGGTAATACTTGAAATAATCGGAGAATGTTTCCCATTTTTAGGATTGACATAGTTAAATAAATCCTTCATCACTTCACTAAATAGTTTTTTTGTTTCTTTGTGTAGATTTGATACGGCTATTCTAGCGGCTAGAATGGCATAATCCGGATGTTGTGTAGTACAAGTGGCTGCTATTTCGGCTGTCAGAGTGTCCAATTCTACCGTTGTTACTCCATTATATATTCCTTGGATAACCTTCATAGCTATTTTAATAGGATCTATATGATCAGTGTTTAAGCCATAACATAATTTTCTAATACGAGATGTGATTTTATCAAACATGACATTTTCCTTGTATCCATTTCGTTTAATGACAAACATTTTTGTTGGTGTAATAAAAAAAATTATTTAACTTTTCATTAATAGGGATTTGATGTACGTAGCGTACAAAATTATCGTTCCTGGTATATAGATAAAGAGTCCTATATATTTGAAAATCGTTACGGCTCGATTAAACTTTAATGATTGCATTGTGAATATATCATTAGGATTTAACTCCTTGACTATCATGGCGGTGCCAGAAATTACCATCAAAAGCATTAATACAGTTATACCGATCGCAGTTAGAACGGTTATAGCATCCGCCATTTATATCTAAAAATTAGATCAAAGAATATGTGACAAAGTCCTAGTTGTATACTGAGAATTAACGAAACAATGTTTCTTACATATTTTTTTCTTATTAGTAACTGACTTAATAGTAGGAACTGGAAAGCTAGACTTGATTATTCTATAAGTATAAATACCCTTCCAAATAATATTCTCTTTGATAAAAGTTCCAGAAAATGTAGAATTTTTTAAAAAGTTATCTTTTGCTATTACCAAGATTGTGTTTAGACGCTTATTATTAATATGAGTGATAAAATCCACACCGCCTCTAGATATAGCTTTTATTTCCACATTAGATGGTAAATCCAATAGTGAAACTATCTTTTTAGGAATGTATGGACTCGCGTTTAGAGGAGTGAACGTCTTAGGCGTCGGAAAGGATGATTCATCAAACGAATAAACAATTTCACAAATGGATGTTAATGTATTAGTAGGAAATTTTTTGACGCTAGTGGAATTGAAAATTCTAATGGATGATGTTCTACCTATTTCATCAGATAACATGTTAATTTCCGACATCAACGGTTTTAATATTTCGATAATATACGGTAATCTCTCTTTCGGACTTATATAGCTTATTCCACAATACGAGTCATTATATACTCCAAAAAACAAAATAACTAGTATAAAATCTGTATCGAATGGGAAAAACGAAATTATCGACATAGGTATAGAATCCGGAACATTGAACGTATTAATACTTAATTCTTTTTCAGTGGTAAGAACCGATAGGTTATTGACATTGTATGGTTTTAAATATTCTATAACTTGAGACTTGATAGATATTAATGACGAATTGAAAATTATTTTTATCACCACGTGTGTTTCAGGATCGTCATCGATACCCGTCAACCAACCAAACGGAGTAAAATAAATATCATTAATATATGCTCTAGATATTAGTATTTTTATTAATCCTTTGATTATCATCTTCTCGTACGCGAATGATTCCATGATCAAGAGTGATTTGAGAACATCCTCCGGAGTATTAATGGGCTTAGTAAACAGTCCATCGTTGCAATAATAAAAGTTATCCAAGTTAAAGGATATTATGCATTCGTTTAAAGATATTACCTCATCTGACGGAGACAATTTTTTGGTAGGTTTTAGAGACTTTGAAGCTACTTGTTTAACAAAGTTATTCATCGTCGTCTACTATTCTATTTAATTTTGTAGTTAATTTATCACATATCACATTAATTGACTTTTTGGTCCACTTTTCCATACGTTTATATTCTTTTAATCCTGCGTTATCCGTTTCCGTTATATCCAGGGATAGATCTTGCAAGTTAAATAGAATGCTCTTAAATAATGTCATTTTTTTATCCGCTAAAAATTTAAAGAATGTATAAACCTTTTTTAGAGATTTGAAACTCTTAGGTGGTGTCCTAGTACACAATATCATAAACAAACTAATAAACATTCCACATTCAGATTCCAACAGTTGATTAACTTCCACATTAATACAGCCTATTTTCGCTCCAAATATACATTCGAAAAATCTGAATAAAACATCAATGTCGCAATTTGTATTATCCAATACAGAATGTCTGTGATTCGTGTTAAAACCATCGGAGAAGGAATAGAAATAAAAATTATTATAGTGGTGGAATTCAGTTGGAATATTGCCTCCGGAGTCATAAAAGGATACTAAACATTGTTTTTTATCATAAATTACACATTTCCAATGAGACAAATAACAAAATCCAAACATTACAAATCTAGAGGTAGAACTTTTAATTTTGTCTTTAAGTATATACGATAAGATATGTTTATTCATAAACGCGTCAAATTTTTCATGAATCGCTAAGGAGTTTAAGAATCTCATGTCAAATTGTCCTATATAATCCACTTCGGATCCATAAGCAAACTGAGAGACTAAGTTCTTAATACTTCGATTGCTCATCCAGGCTCCTCTCTCAGGCTCTATTTTCATCTTGACGACCTTTGGATTTTCACCAGTATGTATTCCTTTACGTGATAAATCATCGATTTTCAAATCCATTTGTGAGAAGTCTATTGCCTTAGATACTTTTTCCCGTAGTCGAGGTTTAAAGAAATACGCTAACGGTATACTAGTAGGTAACTCAAAGACATCATATATAGAATGATAACGCGTCTTTAACTCATCGGTTAACTCTTTCTTTTGATCGAGTTCGTCGCTACTATTGGGTCTGCTCAGGTGCCTCGACTCTACTAGTTCCAACATCATACCAATAGGAATACAAGACACTTTGCCAGCGGTTGTAGATTTATCATATTTCTCCACTACATATCCGTTACAATTTGTTAAGAATTTAGATACATCTATATTGCTACATAATCCAGCTAGTGAATATATATGACATAATAAATTGGTAAATCCTAGTTCTGGTATTTTACTAATTACTAAATCTGTATATCTTTCCATTTATCATGGAAAAGAATTTACCAGATATCTTCTTTTTTCCAAACTGCGTTAATGTATTCTCTTACAAATATTCACAAGATGAATTTAGTAATATGAGTAACATGGAACGTGATAGTTTCTCTTTGGCGGTGTTTCCAGTTATAAAACATAGATGGCATAACGCACACGTTGTAAAACATAAAGGAATATACAAAGTTAGTACAGAAGCACATGGAAAAAAAGTATCTCCTCCATCACTAGGAAAACCCTCACACATAAACCTAACCGCGAAGCAATATATATACAGTGAACACACAATAAGCTTTGAATGTTATAGTTTTCTAAAATGTATAACAAATGCAGAAATTAATTCGTTCGATGAGTATATATTAAGAGGACTATTAGAAGCTGGTAATAGTTTACAGATATTTTCCAATTCCGTAGGTAAACGAACAGATACTATAGGTGTACTAGGGAATAAGTATCCATTTAGCAAAATTCCATTGGCCTCATTAACTCCTAAAGCACAACGAGAGATATTTTCAGCATGGATTTCTCATAGACCCGTAGTTTTAACTGGAGGAACCGGAGTGGGTAAGACGTCACAGGTACCCAAGTTATTGCTTTGGTTTAATTATTTATTTGGTGGATTCTCTACTCTAGATAAAATCACTGACTTTCACGAAAGACCAGTCATTCTATCTCTTCCTAGGATAGCTTTAGTTAGATTGCATAGCAATACCATTTTAAAATCATTGGGATTTAAGGTACTAGATGGATCTCCTATTTCTTTACGGTACGGATCTATACCGGAAGAATTAATAAACAAACAACCAAAAAAATATGGAATTGTATTTTCTACCCATAAGTTATCTCTAACAAAACTATTTAGTTATGGCACTCTTATTATAGACGAAGTTCATGAGCATGATCAAATAGGAGATATTATTATAGCAGTAGCGAGAAAGCATCATACGAAAATAGATTCTATGTTTTTAATGACTGCCACGTTAGAGGATGACAGGGAACGGCTAAAAGTATTTTTACCTAATCCCGCATTTATACATATTCCTGGAGATACACTGTTTAAAATTAGCGAGGTATTTATTCATAATAAGATAAATCCATCTTCCAGAATGGCATACATAGAAGAAGAAAAGAGAAATTTAGTTACTGCTATACAGATGTATACTCCTCCTGATGGATCATCTGGTATAGTCTTTGTGGCATCCGTTGCACAGTGTCACGAATATAAATCATATTTAGAAAAAAGATTACCGTATGATATGTATATTATTCATGGTAAGGTCTTAGAAATAGACAAAATATTAGAAAAAGTGTATTCATCGCCTAATGTATCGATAATTATTTCTACTCCTTATTTGGAATCCAGCGTTACTATACACAATGTTACTCACATTTATGATATGGGTAGAGTTTTTGTTCCCGCTCCTTTTGGAGGATCACAACAATTTATTTCTAAATCTATGAGAGATCAACGAAAAGGAAGAGTAGGAAGAGTTAATCCTGGTACATACGTCTATTTCTATGATCTGTCTTATATGAAGTCTATACAGCGAATAAATTCAGAATTTCTACATAATTATATATTGTACGCTAATAAGTTTAATTTAACACTTCCCGAAGATTTGTTTATAATCCCTACAAATTTGGATATTCTATGGCGTACAAAGGAATATATAGACTCGTTCGATATTAGTACAGAAACATGGAATAAATTATTATCCAATTATTATATGAAGATGATAGAGTATGCTAAACTTTATGTACTAAGTCCTATTCTCGCTGAGGAGTTGGATAACTTTGAGAGGACGGGAGAATTAACTAGTATTGTACAAGAAGCCATTTTATCTCTAAATTTACGAATTAAGATTTTAAATTTTAAACATAAA------------------GATAATGATACGTATATACACTTTTGTAAAATATTATTTGGTGTCTATAACGGAACAAACGCTACTATATATTATCATAGACCTCTAACGGGATATATGAATATGATTTCAGATACTATATTTGTTCCTGTAGATAATAACTAAAAATCAAACTCTAATGACCACATCTTTTTTTAGAGATGAAAAATTTTCCACATCTCCTTTTGTAGATATGACTAAACATTTTGCAGAAAAAAGTTTATTAGTGTTTAGATAATCGTATACTTCATCAGTGTAGATAGTAAATGTGAACAGATAAAAGGTATTCTTGCTCAATAGATTGGTAAATTCCATAGAATATATTAATCCTTTTTTCTTGAGATCCCACATCATTTCAACCAGAGAAGTTTTATCCAATAATTTACCTCGTACTATACCACATACAAAACTAGATTTTGTAGTGACGTCGTACCTGGCATTCCTACCAAACAAAATTTTACTTTTAGTTTTTTTAGAAAATTCTAAGGTAGAATCTCTATTTGTCAATATGTCATCTATGGAATTACCACTAGCAAAAAATGATAGAAATATATATTGATACATCGCAGCTGGTTTTGATCTACTATATTTTAAAAACGAATCAGATTCCATAATTGCCTGTATATCATCAGCTGAAAAACTATGTTTTACACGTATTCCTTCGGCATTTCTTTTTAATGATATATCTTGTTTAGACAATGATAAAGTTATCATGTCCATGAGAGACGCGTCTCCGTATCGTATAAATATTTCATTAGATGTTAGACGCTTCATTAGGGGTATACTTCTATAAGGTTTCTTGATTAGCCCATCATTTGTTGCGTCAAGAACTACTATCGGATGTTGTTGGGTATCTCTAGTGTTACACATGGCCTTACTAAAGTTTGGGTAAATAACTATGATATCTCTATTAATTATAGATGTATATATTTCATTCGTCAAGGATATTAGTATCGACTTGCTATCGTCATTAATACGTGTAATGTAATCATATAAATCATGCGATAGCCAAGGAAAATTCAAATAGATGTTCATCATATAATCATCGCTATAATTCATATTAATACGTTGACATTGACTAATTTGTAATATAGCCTCGCCACGAAGAAAGCTCTCGTATTCAGTTTCATCAATAAAGGATACCGTTAAATATAACTGGTTGCCGATTGTCTCATAGTCTATTAAGTGGTAAGTTTCGTACAAATACAGAATCCCTAAAATATTATCTAATGTTGGATTAATCTTTACCATAACTGTATAAAATGGAGACGGAGTCATAACTATTTTACCGTTTGTACTTACTGGAATAGATGAAGGAATAATCTCCGGACATGCTGGTAAAGACCCAAATGTCTGGTTGAAGAAATCCAATGTTCCGGGTCCTAATCTCTTGACAAAAATTACGATATTCGATCCCGATATCCTTTGCATTCTATTTACCAGCATATCACGAACTATATTAAGATTATCTATCATGTCTATTCTCCCACCGTTATATAAATCGCCTCCGCTAAGAAACGTTAGTATATCCATACAATGGAATACTTCATTTCTAAAATAGTATTCGTTTTCTAATTCTTTAATGTGAAATCGTATACTAGAAAGGGAAAAATTATCTTTAAGTTTTCCGTTAGAAAAGAACCACGAAACTAATGTTCTGATTGCGTCTGACTCCGTCGCTGAATTAATGGATTTACACCAAAAACTCATATAACTTCTAGATGTAGAAGCATTAGCTAAAAAAATAGTAGAATCAAAGGATATAAGTAGATGTTCCAACAAGTGAGCAATTCCCAAAATTTCATCTATATCATTCTCAAATCCGAAATTAGAAATTCCCAAGTAGATATCTTTTTTCATCCGATCATTAATAAAAATACGAACTTTATTCGGTAAGACGATCATTTACTAAGGAGTAAAATAGGAAGTAATGTTCGTATATCGTTATCATCGTATAAATTAAAGGTGTGTTTTTTACCATTAAGTGACATTATAATTTTACCAATATTGGAATTATAATATAGGTATATTTGCGCACTTGCGACAGTTGATGCATCGGTAAATATAGCTGTATCTAATGTTCTAGTCGGTATTTCATCATTTCGCTGTATAATAATAGCGTTTTCTCTATCTGTTTCCATTACAGCTGCCTGAAGTTTATTGGTCGGATAATATGTAAAATAATAAGAAATACATACGAATAACAAAAATAAAATAAAATATAATAAAGATGCCATTTAGAGATCTAATTTTGTTCAACTTGTCCAAATTCCTACTTACAGAAGATAAGGAATCGTTGGAGATAGTGTCTTCCTTATGTAGAGGATTTGAAATATCTTATGATGACTTGATAACTTACTTTCCAGATAGAAAATATCATAAATATATTTATAAAGTATTTGAACATGTAGATTTATCGGAGGAATTAAGTATGGAATTCCATGATACAACTCTGCGAGATTTAGTCTATCTTAAATTGTATAAGTATTCCAAGTGTATACGACCGTGTTATAAATTAGGAGATAATCTAAAAGGCATAGTTGTTATAAAGGACAGAAATATATATATTAGAGAAGCAAATGATGACTTGATAGAATATCTCCTCAAGGAATACACTCCTCAGATTTATACATATTCTAATGAGCACGTTCCCATAGCTGGTTCAAAATTAATTCTTTGCGGATTTTCTCAAGTTACATTTATGGCGTATACAACGTCTCATATAACAACAAATAAAAAGGTAGATGTTCTCGTTTCCAAAAAATGTATAGATAAACTAGTCGATCCAATAAATTATCAAATACTTCAAAATTTATTTGATAAAGGAAGCGGAACAATAAACAAAATACTCAGGAAGATATTTTATTCGGTAACCGGTGGCCAAACTCCATAATTTGCTTTTTCTATTTCGGATTTTAGAATTTCCAAATTCACCAGCGATTTATCTGTTTTGGTGAAATCCAAGGATTTATTAATGTCCACAAATGCCATTTGTTTTGTCTGTGGATTGTATTTGAAAATGGAAACGATGTAGTTAGATAGATGCGCTGCAAAGTTTCCTATTAGGGTTCCGCGCTTTACGTCACCTAGCATACTTGAATCACCATCCTTTAAAAAAAATGATAAGATATCAACATGGAGTATATCATACTCTGATTTTAATTCTTCTACTGCCTCACTGACATTTTCACAAATACTACAATACGGTTTACCGAAAATAATCAGTACGTTCTTCATTTATGGGTATCAAAAACTTAAAATCGTTACTGCTGGAAAATAAATCACTGACGATATTAGATGATAATTTATACAAAGTATACAATGGAATATTTGTGGATACAATGAGTATTTATATAGCCGTCGCCAATTGTGTCCGAAACTTAGAAGAGTTAACTACGGTATTCATAAAATACGTAAACGGATGGGTAAAAAAGGGAGGGCATGTAACCCTTTTTATCGATAGAGGAAGTATAAAAATTAAACAAAACGTTAGAGACAAAAGACGTAAATATTCTAAATCAACCAAGGACAGAAAAATGTTAGAATTAGAAAAGTGTACATCCAAAATACAAAATGTTACCGGATTTATGGAAGAAGAAATAAAGGCAGAAATACAATTAAAAATCGATAAACTCACATTTCAAATATATTTATCTGATTCTGATAACATAAAAATATCATTGAATGAGATACTAACACATTTCAACAATAATGAGAATGTTACATTATTTTATTGTGATGAACGAGATGCAGAATTTGTTATGTGTCTAGAGGCTAAAACATATTTCTTTACCACAGGAGAATGGCCGTTGATAATAAGTACCGATCAGGATACTATGCTATTTGCGTCTGTTGATAATCATCCTAAGATGATAAAAAACTTAACTCAACTGTTTAAATTTGTTCCATCTGCAGAGGATAACTATTTAGCAAAATTAACGGCGTTAGTGAATGGATGTGATTTCTTTCCTGGACTCTATGGGGCATCTATAACACCCACCAACTTAAACAAAATACAATTGTTTAGTGATTTTACAATCAATAATATAGTCACTAGTTTGGCAATTAAAAATTATTATAGAAAGACTAACTCTACCGTAGACGTGCGTAATATTGTTACGTTTATAAACGATTACGCTAATTTAGACGATGTCTACTCGTATATTCCTCCTTGTCAATGCACTGTTCAAGAATTTATATTTTCCGCATTAGATGAAAAATGGAACGATTTTAAATCATCTTATTTAGAGACCGTTCCGTTACCCTGTCAATTAATGTACGCGTTAGAACCACGTAAGGAGATTGATGTTTCAGAAGTTAAAACTTTATCATCTTATATAGATTTCGAAAATACTAAATCAGATATCGATGTTATAAAATCTATATCCTCGATCTTTGGATATTCTAACGAAAACTGTAACACGATAGTGTTTGGCATCTATAAGGATAATTTACTACTGAGT---ATAAATAGTTCATTTTACTTTAACAATAGTCTGTTAATAACCAATACTAAAAGTGATAATATAATAAATATAGGTTACTAGATTAAAAATGGTTTTCCAAGTAGTGTGCTCTACATGCGGTAAAGATATTTCTCACGAACGATATAAATTGATTATACGAAAAAAATCATTAAAGGATGTACTCGTTAGTGTAAAGAACAAATGTTGTAGGTTAAAATTATCTACACAAATAGAACCTCAACGTAACTTAACAGTGCAACCTCTATTGGATATAAACTA------ATATGGATCCGGTTAATTTTATCAAGACATATGCACCTAGAGGTTCTATTATTTTTATTAATTATACTATGTCATTAACAAGTCATTTGAATCCATCGATAGAAAAACATGTGGGTATTTATTATGGTACGTTATTATCGGAACACTTGGTAGTTGAATCAACATATAGAAAAGGAGTTCAAATAGTCCCATTGGATAGTTTTTTTGAAGGATATCTTAGTGCAAAAGTATACATGTTAGAGAATATTCAAGTTATGAAAATAGCAGCTGATACGTCATTAACTTTACTGGGTATTCCATATGGATTCGGTCATAATAGAATGTATTGTTTTAAATTGGTAGCTGAATGTTATAAAAATGCCGGTATTAATACATCATCTAAACGAATATTGGGCAAAGATATTTTTCTAAGCCAAAACTTCACAGATGATAATAGATGGATAAAGATATATGATTCTAATAATTTAACATTTTGGCAAATTGATTACCTTAAAGGGTGAGTTAATATGCATAACTACTCCTCCGTTGTTTTTTCCCTCGTTCTTTTTCTTAACGTTGTTTGCCATCACTCTCATAATGTAAAGATATTCTAAAATGGTAAACTTTTGCATATCGGACGCAGAAATTGGTATAAATGTTGTAATTGTATTATTTCCCGTCAATGGACTAGTCACAGCTCCATCAGTTTTATATCCTTTAGAGTATTTCTCACTAGTGTCTAGCATTTTAGAGCATTCCATGATCTGTTTATCATTGATATTGGCCGGAAAGATAGATTTTTTATTTTTTATTATATTACTATTGGCAATTGTAGATATAACTTCTGGTAAATATTTTTCTACCTTTTCAATCTCTTCTATTTTCAAGCCGGCTATATATTCTGCTATATTATTGCTAGTATCAATACCTTTTCTGGCTAAGAAGTCATATGTGGTATTAACTATATCAGTTTTAACTGGTAGTTCCATTAGCCTTTCCACTTCTGCAGAATAATTAGAAATTGGTTCTTTACCAGAAAATCCAGCTACTATAATAGGCTCACCGATGATCATTGGCAAAATCCTATATTGTACCAAATTAATGAGAGCATATTTCATTTCCAATAATTCTGCTAGTTCTTGAGACATTGATTTATTTGATGAATCTAGTTGGTTCTCTAGATACTCTACCATTTCTGCCGCATACAATAACTTGTTAGATAAAATCAGGGTTATCAAAGTGTTTAGCGTGGCTAGAATAGTGGGCTTACATGTATTAAAGAATGCGGTAGTATGAGTAAACCGTTTTAACGAATTATATAGTCTCCAGAAATCTGTGGCGTTGCATACATGAGCTGAATGACATCGAAGATTGTCCAATATTTTTAATAGCTGCTCTTTGTCCATTATTTCTATATTTGACTCGCAACAATTGTAAATACCATTAATCACTGATTCCTTTTTTGATGCCGGACAATAGCACAATTGTTTAGCTTTGGACTCTATGTATTCAGAATTAATAGATATATCTCTCAATACAGATTGTACTATACATTTTGAAACTATGTCAAAAATTGTAGAACGACGCTGTTCTGCAGCCATTTAACTTTAAATAATTTACAAAAATTTAAAATGAGTATCCGTATAAAAATCGATAAACTGCGCCAAATTGTGGCATATTTTTCAGAGTTCAGTGAAGAAGTGTCTATAAATGTAGACTCAACGGATGAGTTAATGTATATTTTTGCCGCCTTGGGCGGATCTGTAAACATTTGGGCCATTATACCTCTTAGTGCATCAGTGTTCTACCGCGGAGCCGAAAATATTGTGTTTAATCTTCCGGTGTCCAAGGTAAAATCGTGTTTGTGTAGTTTTCACAATGATGCCATCATAGATATAGAACCTGATCTGGAAAATAATCTAGTAAAACTTTCTAGTTATCATGTAGTAAGTGTCGATTGTAACAAGGAACTGATGCCTATTAGGACAGATACTACTATTTGTCTAAGTATAGATCAAAAGAAATCTTACGTGTTTAATTTTCACAAGTATGAAGAAAAATGTTGTGGTAGAACCGTCATTCATCTAGAATGGTTGTTGGGCTTTATTAAGTGTATTAGTCAGCATCAGCATTTGACTATTATGTTTAAAGATGACAATATTATTATGAAGACTCCTGGTAATACTGATGCTTTTTCCAGGGAATATTCTATGACTGAATGTTCTCAAGAACTACAAAAGTTTTCTTTCAAAATAGCTATCTCGTCTCTCAACAAACTACGAGGATTCAAAAAGAGAGTCAATGTTTTTGAAACCAGAATCGTAATGGATAATGACGATAACATTCTAGGAATGTTGTTTTCGGATAGAGTTCAATCCTTTAAGATCAACATCTTTATGGCGTTTTTAGATTAATACTTTCAATGAGATAAATATGGGTGGCGGAGTAAGTGTTGAGCTCCCTAAACGGGATCCGCCTCCGGGAGTACCCACTGATGAGATGTTATTAAATGTTGATAAAATGCATGACGTGATAGCTCCCGCTAAGCTTTTAGAATATGTGCATATAGGACCACTAGCAAAAGATAAAGAGGATAAAGTAAAGAAAAGATATCCAGAGTTTAGATTAGTTAATACAGGACCCGGTGGTCTTTCGGCATTATTAAGACAATCGTATAATGGAACCGCACCCAACTGCTGTCACACTTTTAATCGTACTCATTATTGGAAGAAGGATGGAAAGATATCAGATAAGTATGAAGAGGGTGCAGTATTAGAATCGTGTTGGCCAGACGTTCACGATACCGGAAAATGCGATGTTAATTTATTTGACTGGTGTCAGGGGGATACGTTCGATAGAAACATATGCCATCAGTGGATCGGTTCAGCATTTAATAGGAGTGATAGAACTGTAGAGGGTCAACAATCGTTAATAAATCTGTATAATAAGATGCAAACATTATGTAGTAAAGATGCTAGTGTACCAATATGCGAATCATTTTTGCATCATTTACGCGCACACAATACAGAAGATAGCAAAGAGATGATCGATTATATTCTAAGACAACAGTCTGCGAACTTTAAACAGAAATATATGAGATGTAGTTATCCCACTAGAGATAAGTTAGAAGAGTCATTAAAATATGCGGAACCTCGAGAATGTTGGGATCCAGAGTGTTCGAATGCCAATGTTAATTTCTTACTAACACGTAATTATAATAATTTAGGACTTTGTAATATTGTACGATGTAATACCAGCGTGAACAACTTACAGATGGATAAAACTTCCTCATTAAGATTGTCATGTGGATTAAGCAATAGTGATAGATTTTCTACTGTTCCCGTCAATAGAGCAAAAGTAGTTCAACATAATATTAAACACTCGTTCGATCTAAAATTGCATTTGATTAGTTTATTATCTCTCTTGGTAATATGGATACTAATTGTAGCTATTTAAATGGGTGCCGCGGCAAGCATACAGACGACGGTGAATACACTCAGCGAACGTATCTCGTCTAAATTAGAACAAGAAGCGAATGCTAGTGCTCAAACAAAATGTGATATAGAAATCGGAAATTTTTATATCCGACAAAACCATGGATGTAACCTCACTGTTAAAAATATGTGCTCTGCAGATGCGGATGCTCAGTTGGATGCTGTGTTATCAGCCGCTACAGAAACATATAGTGGATTAACACCGGAACAAAAAGCATACGTACCAGCTATGTTTACTGCTGCGTTAAACATTCAGACGAGTGTAAACACTGTTGTTAGAGATTTTGAAAATTATGTGAAACAGACTTGTAATTCTAGCGCGGTCGTCGATAACAAATTAAAGATACAAAACGTAATTATAGATGAATGTTACGGAGCCCCAGGATCTCCAACAAATTTGGAATTTATTAATACAGGATCTAGCAAAGGAAATTGTGCCATTAAGGCGTTGATGCAATTGACGACTAAGGCCACTACTCAAATAGCACCTAGACAAGTTGCTGGTACAGGAGTTCAGTTTTATATGATTGTTATCGGTGTTATAATATTGGCAGCGTTGTTTATGTACTATGCCAAGCGTATGCTGTTCACGTCCACCAATGATAAAATCAAACTTATTTTAGCCAATAAGGAAAACGTCCATTGGACTACTTACATGGACACATTCTTTAGAACTTCTCCAATGGTTATTGCTACCACGGATATACAAAACTGAAAATATATTGATAATATTTTAATAGATTAACATGGAAGTTATCGCTGATCGTCTAGATGATATAGTGAAACAAAATATAGCGGATGAAAAATTTGTAGATTTTGTTATACACGGT---CTAGAGCATCAATGTCCTGCTATACTTCGGCCATTAATTAGGTTGTTTATTGATATACTATTATTTGTTATAGTAATTTATATTTTTACGGTACGTCTAGTAAGTAGAAATTATCAAATGTTGTTGGCGTTATTGGCGCTAGTCATCTCATTAACTA-TTTTTTATTACTTTATACTATAATAGTACTAGACTGACTTCTAACAAACATCTCACCTGCCATAAATAAATGCTTGATATTAAAGTCTTCTATTTCTAACACTATTCCATCTGTGGAAAATAATACTCTGACATTATCGCTAATTGACACATCGGTGAGTGATATGCCTATAAAGTAATAATCTTCTTTGGGCACATATACCAGTGTACCAGGTTCTAACAACCTATTTACTGGTGCTCCTGTAGCATACTTTTTCTTTACCTTAAGAATATCCATCGTTTGCTTGGTCAATAGCGACAGGTGATTTTTTATCAACCATTCAAAAAAGTAATTGGAGTGTTCATATCCTCTACAGGCTATTGTCTCATGACCGTGTATGAAATTTAAGTAACACGACTGTGGTAGATTTGTTCTATAGAGCCGGTTGCCGCAAATAGATAGAACTACCAATATGTCTGTACAAATGTTAAACATTAATTGATTAACAGAAAAAACAATGTTCGTTCTGGGAATAGAAACCAAATCAAAACAAAATTCATTAGAATATATGTCACGTTTATACATCGAATATAAAATAACTACAGTTTGAAAAATAACAGTATCATTTAAACATTTAACTTGCGGGGTTAATCTCACAACTTTACTGTTTTTGAACTGTTCAAAATATAGCATAGATCCGTGAGAAATACGTTTAGCCGCCTTTAATAGAGGAAATCCCACCGCCTTTTTGGATCTTACCAACGACGATAGTTCTGACCAGCAACTCATTTCTTCATCATCCACCTGTTTTAACATATAATAGGCAGGAGATAGATATCCGTCATTGCAATATTCCTTCTCGTAGGCACACAATCGAATATTGATAAAATCTCCATTCTCTTCTCTGCATTTATTATCTTGTCTTGGTGGTGGGCTAGGCTGTAGTCTTGGTCTA---TTATTACC---------------ATCGTTGTTGAATCTATTTCTGTCATTAAATCTTTCATTTCTTCCTGGTATATTTTTATTACCTCGCTTGGTTGGATTTTTGTCTATATTATCGTTTGTAACATCGGTACGGGTATTCATTTATCAC-AAAAAAAACTTCTCTAAATGAGTCTACTGCTAGAAAACCTCATCGAAGAAGATACCATATTTTTTGCAGGAAGTATATCTGAGTATGATGATTTACAAATGGTTATTGCCGGTGCAAAATCCAAATTTCCAAGATCTATGCTTTCTATTTTTAATATAGTACCTAGAACAATGTCAAAATATGAGTTGGAGTTAATTCATAACGAGAATATCACAGGGGCAATGTTTACCACAATGTATAATATAAGAAACAATTTGGGTTTAGGTGATGATAAACTAACTATTGAAGCCATTGAAAACTATTTCTTGGATCCTAACAATGAGGTTATGCCTCTTATTATTAATAATACGGATATGACGGCCGTCATTCCTAAAAAAAGTGGTAGGAGAAAGAATAAGAACATGGTTATCTTCCGTCAAGGATCATCACCTATCTTGTGTATTTTCGAAACTCGTAAAAAGATTAATATTTATAAAGAAAATATGGAATCCGCATCGACTGAGTATACACCTATCGGAGACAACAAGGCTTTAATATCTAAATATGCGGGAATTAATGTCCTGAATGTGTATTCTCCTTCCACATCCATGAGATTGAATGCCATTTACGGATTCACCAATAAAAATAAACTAGAAAAACTTAGTACTAATAAGGAACTAGAATCGTATAGTTCTAGCCCTCTTCAAGAACCCATTAGGTTAAATGATTTTCTGGGACTATTGGAATGTGTTAAAAAGAATATTCCTCTAACAGATATTCCGACAAAGGATTGATTACTATAAATGGAGAATGTTCCTAATGTATACTTTAATCCTGTGTTTATAGAGCCCACGTTTAAACATTCTTTATTAAGTGTTTATAAACACAGATTAATAGTTTTATTTGAAGTATTTGTTGTATTCATTCTAATATATGTATTTTTTAGATCTGAATTAAATATGTTCTTCATGCATAAACGAAAAATACCCGATCCTATTGATAGATTACGACGTGCTAATCTAGCGTGTGAAGACGATAAATTAATGATCTATGGATTACCATGGATAACAACTCAAACATCTGCATTATCAATAAATAGTAAACCGATAGTGTATAAAGATTGTGCAAAGCTTTTGCGATCAATAAATGGATCACAACCAGTATCTCTTAACGATGTTCTTCGCAGATGATGATTCATTTTTTAAGTATTTGGCTAGTCAAGATGATGAATCTTCATTATCTGATATATTGCAAATCACTCAATATCTAGACTTTCTGTTATTATTATTGATCCAATCAAAAAATAAATTAGAAGCTGTTGGTCATTGTTATGAATCTCTTTCAGAGGAATACAGACAATTGACAAAATTCACAGACTCTCAAGATTTTAAAAAACTGTTTAACAAGGTCCCTATTGTTACAGATGGAAGGGTCAAACTTAATAAAGGATATTTGTTCGACTTTGTGATTAGTTTGATGCGATTCAAAAAAGAATCAGCTCTAGCTACCACCGCAATAGATCCTGTTAGATACATAGATCCTCGTCGCGATATCGCATTTTCTAACGTGATGGATATATTAAAGTCAAATAAAGTGAAA-AATAATT-ATTC-TTTATTGTCATCATGAACGGCGGGCATATTCAGTTGATAATCGGCCCCATGTTTTCAGGTAAAAGTACAGAATTAATTAGACGAGTTAGACGTTATCAAATAGCTCAATATAAATGCGTGACTATAAAATATTCTAACGATAATAGATACGGAACGGGACTATGGACGCATGATAAGAATAATTTTGAAGCATTGGAAGCAACTAAACTATGCGATGTCTTGGAAGCAATTACAGATTTCTCCGTGATAGGTATTGATGAAGGACAGTTCTTTCCAGACATTGTTGAATTCTGTGAGCGTATGGCAAACGAAGGAAAAATAGTTATAGTAGCCGCACTCGATGGGACATTTCAACGTAAACCGTTTAATAATATCTTGGATCTTATTCCATTATCTGAAATGGTGGTAAAACTAACTGCAGTGTGTATGAAATGCTTTAAGGAGGCGTCCTTTTCTAAACGATTAGGTACAGAAACCAAGATAGAAATAATAGGAGGAATTGATATGTATCAATCGGTGTGTAGAAAGTGTTACATCGACTCATAATATTATA-TTTTTTATCTAAAAAACTAAAAATAAACATTGATTAAATTTTAATATAATACTTAAAAATGGATGTTGTGTCGTTAGATAAACCGTTTATGTATTTTGAGGAAATTGATAATGAGTTAGATTACGAACCAGAAAGTGCAAATGAGGTAGCAAAAAAACTGCCGTATCAAGGACAGTTAAAACTATTACTAGGAGAATTATTTTTTCTTAGTAAGTTACAGCGACACGGTATATTAGATGGTGCCACCGTAGTGTATATAGGATCTGCTCCCGGTACACATATACGTTATTTGAGAGATCATTTCTATAATTTAGGAGTGATCATCAAATGGATGCTAATTGACGGCCGTCATCATGATCCTATTCTAAATGGATTACGTGATGTGACTCTAGTAACTCGGTTCGTTGATGAGGAATATCTACGATCCATCAAAAAACAACTGCATCCTTCTAAGATTATTTTAATTTCTGATGTGCGATCCAAACGAGGAGGAAATGAACCTAGTACTGAGGATTTACTAAGTAATTACGCTCTACAAAATGTCATGATTAGTATTTTAAACCCCGTAGCGTCTAGTCTTAAATGGAGATGCCCGTTTCCAGATCAATGGATTAAGGACTTTTATATCCCACACGGTAATAAAATGTTACAACCTTTTGCTCCTTCATATTCAGCTGAAATGAGATTATTAAGTATTTATACCGGTGAGAACATGAGACTTACTCGAGTTACCAAATCAGATGCTGTAAATTATGAAAAAAAGATGTATTACCTTAATAAGATAGTTCGCAACAAAGTAGTTGTTAACTTTGATTATCCTAATCAGGAATATGACTATTTTCACATGTACTTTATGTTGAGGACCGTATACTGCAATAAAACATTTCCTACTACTAAAGCAAAGGTACTATTTCTACAACAATCTATATTTCGTTTCTTAAATATTCCAACAACATCAACTGAAAAAGTTAGTCATGAACCAATACAATGTAAAGTATCTAGCAAAGATTCTGTGTATAAAAACAGAAATAGCAAGAGATCCGTACGCGGTAATAAATAGAAATGTGCTACTAAGATATACTACCGATATACAGTATAATGATTTAGTTACTTTAATAACCGTTAGACATAAAATTGATTCTATGAAAACTGTGTTTCAGGTATTTAACGAATCATCCATAAATTATACTCCGGTCGATGATGATTACGGAGAACCAATCATTATAACATCGTATCTTCAAAAAGGTCATAACAAGTTTCCTGTAAATTTTCTATACATAGATGTAGTAATATCTGATTTATTTCCTAGCTTTGTTAGACTAGATACTACAGAAACTAATATAGTTAATAGTGTACTACAAACAGGCGATGGTAAAAAGACTCTTCGTCTTCCCAAAATGTTAGAGACGGAAATAGTTGTCAAGATTCTCTATCGTCCTAATATACCATTAAAAATTGTTAGATTTTTCCGCAATAACATGATAACTGGTGTAGAGATAGCCGATAGATCTGTTATTTCAGTCGCTGATTAATCAATTAGTAGAGATGAGATAAGAACATAAT-AATA-----------------------------------------------------------TATCTTATATCTC-------GTTTAGAAAAATGCTAATATTAAAATAGCTAACGCTAGTAATCCAATCGGAAGCCATTTGATATCTATAATAGGGTATCTAATTTCCTGATTCAGATAGCGGACAGCTATATTCTCTGTAGCTACTCGTTTGGAATCACAAACATTATTTACATCTAATTTACTATCTGTAATGGAAACGTTTCCCAATGAAATGGTACAATCAGATACATTACATCTTGATATATTTTTTTTTAAAGAGGCTGGTAACAACGCATCGCTTCGTTTACATGGCTCGTACCAACAGTAATAGGGTAATCTTGTATCTATTCCTATCCGTACTATGCTTTTATCAGGATAAATACATTTACATCGTATATCGTCTTTGTTAGCATCACAGAATGCATAAATTTGTTCGTCTGTCATGATAAAAATTTAAAGTGTAAATATAACTATTATTTTTATAGTTGTAATAAAAAGGGAAATTTAATTGTATACCTTTGGTTCTTTAAAAGAAACTGACTTGATAAAAATGGCTGTAATCTCTAAGGTTACGTATAGTCTATATGATCAAAAAGAGATTAATGCTACAGATATTATCATTAGTCATGTTAAAAATGACGACGATATCGGTACCGTTAAAGATGGTAGACTAGGTGCTATGGATGGGGCATTATGTAAGACTTGTGGGAAAACGGAATTGGAATGTTTTGGTCACTGGGGTAAAGTAAGTATCTATAAAACTCATATAGTTAAGCCTGAATTTATTTCAGAAATTATTCGTTTACTGAATCATATATGTATTCACTGCGGATTATTGCGTTCACGAGAACCGTATTCCAACGATATTAACCTAAAAGAGTTATCGGGACACGCTCTTAGGAGATTAAAGGATAAAATATTATCCAAGAAAAAGTCATGTTGGAATAGCGAATGTATGCAACCGTATCAAAAAATTTCTTTTTCAAAGAAAAAGGTTTGTTTCGTCAACAAGTTGGATGATATTAACGTTCCTAATTCTCTCATTTATCAAAAGTTAATTTCTATTCATGAAAAGTTTTGGCCATTATTAGAAATTCATCAATATCCAGCTAACTTATTTTATACAGACTACTTTCCTATCCCTCCGTTGATTATTAGACCGGCTATTAGTTTTTGGATAGATAGTATACCCAAAGAGACCAATGAATTAACTTACTTATTAGGTATGATCGTTAAGAATTGTAACTTGAATGCTGATGAACAGGTTATCCAAAAGGCGGTAATAGAATACGATGATATTAAAATTATTTCTAATAACACTACCAGTATCAATTTATCATATATCACATCCGGCAAAAATAATATGATTAGAAGTTATATCGTCGCCCGGCGAAAAGATCAGACCGCTAGATCTGTAATTGGTCCCAGTACATCTATCACAGTTAATGAGGTAGGAATGCCCGCATATATTAGAAATACACTTACAGAAAAGATATTTGTTAATGCCTTTACAGTGAATAAAGTTAAACAACTATTAGCGTCAAACCAAGTTAAATTTTACTTTAATAAACGATTAAACCAATTAACAAGAATACGTCAAGGAAAGTTTATCAAAAATAAAATACATTTATTGCCTGGTGATTGGGTAGAAGTAGCTGTTCAAGAATATACAAGTATTATTTTTGGAAGACAGCCGTCGCTACATAGATACAACGTCATCGCTTCATCTATCAGAGCTACCGAAGGAGATACTATCAAAATATCTCCCGGAATTGCCAACTCTCAAAATGCTGATTTCGACGGAGATGAAGAATGGATGATATTGGAGCAAAATCCTAAAGCCGTAGTTGAACAGAGTATTCTTATGTATCCGACAACGTTACTCAAACACGATATTCATGGAGCCCCCGTTTATGGATCTATTCAAGATGAAATCGTAGCAGCATATTCATTGTTTAGGATACAAGATCTTTGTTTAGATGAAGTATTGAACATCTTGGGGAAATATGGAAGAGAGTTCGATCCTAAAGGTAAATGTAAATTCAGTGGTAAAGATATCTATACTTACTTAATAGGTGAAAAGATTAATTATCCGGGTCTCTTAAAGGATGGCGAAATTATTGCAAACGATGTAGATAGTAATTTTGTTGTGGCTATGAGGCATCTGTCATTGGCTGGACTCTTATCCGATCATAAGTCGAACGTGGAAGGTATCAACTTTATTATCAAGTCATCTTATGTTTTTAAGAGATATCTATCTATTTACGGTTTTGGGGTGACATTCAAAGATTTGAGACCAAATTCGACGTTCACTAATAAATTGGAGGCCATCAACGTAGAAAAAATAGAACTTATCAAAGAAGCATACGCCAAATATCTCAAAGATGTAAGAGACGGAAAAATAGTTCCATTATCTAAAGCTTTAGAGGCGGACTATGTGGAATCCATGTTATCCAACTTAACAAATCTTAATATCAGAGAGATAGAAGAACATATGAGACAAACGCTGATAGATAATCCAGATAATAACCTCCTGAAAATGGCCAAAGCGGGTTATAAAGTAAATCCCACAGAACTAATGTATATTTTAGGTACTTATGGACAACAGAGGATAGATGGCGAACCAGCAGAGACTCGAGTATTGGGTAGAGTCTTACCTTACTATCTTCCAGACTCTAAGGATCCAGAAGGAAGAGGTTATATTCTTAATTCTTTAACAAAAGGATTAACGGGTTCTCAATATTACTTTTCAATGCTGGTTGCAAGATCTCAATCTACTGATATTGTCTGTGAAACATCGCGTACCGGAACACTGGCTAGAAAAATCATTAAAAAGATGGAGGATATGGTGGTCGACGGATACGGACAAGTAGTTATAGGTAATACGCTCATCAAGTACGCCGCCAATTATACCAAAATTCTAGGCTCAGTATGTAAACCTGTAGATCTTATCTATCCAGATGAGTCCATGACTTGGTATTTGGAAATTAGTGCTCTGTGGAATAAAATAAAACAAGGATTCGTTTACTCTCAGAAACAGAAACTTGCAAAGAAGACATTGGCGCCGTTTAATTTCCTAGTATTTGTCAAACCCACCACTGAGGATAATGCTATTAAGGTTAAGGATCTGTACGATATGATTCATAACGTCATTGATGATGTGAGAGAGAAATACTTCTTTACGGTATCTAATATAGATTTTATGGAGTATATATTCTTGACGCATCTTAATCCTTCTAGAATTAGAATTACAAAAGAAACGGCTATCACTATCTTTGAAAAGTTCTATGAAAAACTCAATTATACTCTAGGTGGTGGAACTCCTATTGGAATTATTTCTGCACAGGTATTGTCTGAGAAGTTTACACAACAAGCCCTGTCCAGTTTTCACACTACTGAAAAAAGCGGTGCTGTCAAACAAAAACTTGGTTTCAATGAGTTTAATAACTTGACTAATTTGAGTAAGAATAAGACCGAAATTATCACTCTGGTATCCGATGATATCTCTAAACTTCAATCTGTTAAGATTAATTTTGAATTTGTATGTTTGGGAGAATTAAATCCAAACATCACTCTTCGAAAAGAAACAGATAGATATGTAGTAGACATAATAGTCAATAGATTATACATCAAGAGAGCAGAAATAACCGAATTAGTCGTCGAATATATGATTGAACGATTTATCTCCTTTAGCGTCATTGTAAAGGAATGGGGTATGGAGACATTCATTGAGGACGAGGATAATATTAGATTTACTGTTTATCTAAATTTCGTTGAACCAGAGGAATTGAATCTTAGTAAGTTTATGATGGTTCTTCCGGGTGCCGCCAACAAGGGCAAGATTAGTAAATTCAAGATTCCTATCTCTGATTATACAGGTTATGACGATTTCAATCAAACAAAAAAGCTCAATAAGATGACTGTAGAACTCATGAATCTAAAAGAATTGGGTTCTTTCGATTTGGAGAACGTTAACGTGTATCCTGGAGTATGGAATACATACGATATCTTCGGTATCGAGGCCGCTCGTGGATACTTATGCGAAGCCATGTTAAACACCTATGGAGAAGGTTTCGATTATCTGTATCAGCCTTGTGATCTTCTCGCTAGTTTACTATGTGCTAGTTACGAACCAGAATCAGTTAATAAATTCAAGTTCGGCGCAGCTAGTACTCTTAAGAGAGCTACGTTTGGAGACAATAAAGCATTGTTAAACGCGGCTCTTCATAAAAAGTCAGAACCTATTAACGATAATAGTAGCTGCCACTTTTTTAGCAAGGTCCCTAATATAGGAACTGGATATTACAAATACTTTATCGACTTGGGTCTTCTCATGAGAATGGAAAGGAAACTATCTGATAAGATATCTTCTCAAAAGATTAAGGAGATGGAAGAAACAGAAGACTTTTAATTCTTATCAATAACATATTTTTCTATGATCTGTCTTTTAAACGATGGATTTTCCACAAATGCGCCTCTCAAGTCCCTCATAGAATGATACACGTATAAAAAATATAACATAGGTGATGACTCCTTATTTTTAGACATTAGATATGCCAAAATCATAGCCCCGCTTCTATTTACTCCCGCAACACAATGAACCAACACGGGCTCGTTTCGTTGATCACATTTAGATAAGAAGGCGGTTACGTCGTCAAAATATTTACTAATATCGGTAGTTGTATCATCTACCAACGGTATATGAATAATATTAATATTAGAGTTAGGTAATGTATATTTATCCATCGTCAAATTTAAAACATATTTGAACTTAACTTCAGATGATGGTGCATTCATAGCATTTTTATAATTTCCCAAATACACATTATTGGTTACTCTTGTCATTATAGTGGGAGATTTGGCTCTGCGCATATCTCCAGTTGAACGTAGTAGTAAGTATTTATATAAACTTTTCTTATCCATTTATAACGTACAAATGGATAAAACTACTTTATCAGTAAACGCGTGTAATTTAGAATACGTTAGAGAAAAGGCTATAGTAGGCGTACAAGCAGCCAAGACATCAACACTTATATTCTTTGTTATTATATTGGCAATTAGTGCGCTATTACTCTGGTTTCAGACGTCTGATAATCCAGTCTTTAATGAATTAACGAGATATATGCGAATTAAAAATACGGTTAACGATTGGAAATCATTAACGGATAGTAAAACAAAATTAGAAAGTGATAGAGGTAGACTTCTAGCCGCTGGTAAGGATGATATATTCGAATTCAAATGTGTGGATTTTGGTGCCTATTTTATAGCTATGCGATTGGATAAGAAAACATATCTACCGCAAGCTATTAGGCGAGGTACTGGAGACGCGTGGATGGTTAAAAAGGCGGCAAAGGTTGATCCATCTGCTCAACAATTTTGTCAGTATTTGATAAAACACAAGTCTAATAATGTTATTACTTGTGGTAATGAGATGTTAAATGAATTAGGTTATAGCGGTTATTTTATGTCGCCACATTGGTGTTCCGATCTTAGTAATATGGAATAGTGTTAGATAAATGCGGTAACAAATGTTCCTGTAAGGAACCATAACAGCTTAGATTTAACGTTAAAGATGAGCATAAACATAATAAACAAAATTACAATCAAACCTATAACATTAATATCAAACAATCCAAAAAATGAAATCAGTGGAGTAGTAAATGCGTACATAACTCCTGGATAACGTTTAACAGCTGCCGTTCCTATTCTAGACCAAAAATTTGGTTTCATGTTTTCAAAGCGGTGTTCTGCAACAAGACGAGGATCGTGTTCTACGTATTTGGCAGAGTTATCCATTATTTGCCTGTTAATCTTCATTTCGTTTTCGATTCTGGCTATTTCAAAATAAAATCCCGATGATAGACCTCCAGACTTTATAATTTCATCTACAATGTTCAGCGCCGTAGTAACTCTAATAATATAGGCTGACAAGCTAACATCATACCCTCCTGTATATGTGAATATGACATGATTTTTGTCCATTACTAGCTCGGTTTTAACTTTATTGCCTGTAATAATTTCTCTCATCTGTAGGATATCTATTTTCTTGTCATGCATTGCCTTTAAGACTGGACGAAGAAACGTAATATCCTCAATAACGTTATCATTTTCTACAATAACTACATATTCTACCTTTTTATTTTCTAACTCGGTAAAAAATTTAGAATCCCATAGGGCTAAATGTCTAGCGATATTTCTTTTCGTTTCCTCTGTACACATGGTGTTACAAAACCCTGAAAAGAAGTGAGTATACTTGTCATCATTTCTAATGTTTCCTCCAGTCCAGTGTATAAACGCATAATCCTTGTAATGATCTGGATCATCCTTGACTATCACAACATTTCTTTTTTCTGGCATAACTTCGTTGTCCTTCACATCATCGAACTTCTGATCATTAATATGCTCATGAAGATTAGGAAATGTTTCTGATGGAGGTCTATCAATAACTGGCACAACAATAACAGGAGTTTTATTCACAGTCGCCATTTAGTTATTGAAATTAATCATATACAACTCTCTAATACGAGTTATATTTTCGTCTATCCATTGTTTCACATTGACATATTTCGACAAAAAGATATAAAATGCGTATTCCAATGCTTCTCTGTTTAATGAATTACTAAAATATACAAACACGTCACTGTCTGGCAATAAATGATATCTTAGAATATTGTAACAATTTATTTTGTATTGCGCATGTTCGTGATCTATGAGTTCTTCTTCGAATGGCATAGGATCTCCGAATCTGAAAATGTATAAATAGGAGTTAGAATAATAATATTTGAGAGTATTGGTAATGTACAAACTCTTTAGCGGTATAATTAGTTTTTTTCTCTCGATTTCTATTTTTAGATGTGATGGAAAAATGACTAATTTTGTAGCATTAGTATCATGAACTCTAATCAAAATCTTAATATCTTCGTCACACGTTAGCTCTTTGAACTGTTTAAGAGATGCATCAGTTGGTTCCACGGATGGAGTAGGTGCAACAATTTTTTGTTCGACATATGTATGTACTGGAGCCATTGTCTTAACTATAATGGTGCTTGTATCGAAAAACTTTAATGTAGATAGCGGAAGCTCTTCGCCGCGACTTTCTACGTCGTAATTAGGTTCTAATGCCGATCTTTGAATGGATACTAGTTTTCTAAGTTCTAATGTGATTCTCTGAAAATGTAAATCCAATTCCTCCGGCATTATAGATGTGTATACATCGGTAAATAAAACTATAGTATCCAACGATCCCTTCTCGCAAATTCTAGTCTTAACCAAGAAATCGTATATAACTACGGAAATGGCGTATTTAAGAGTGGATTCTTCTACCGTTTTGTTCTTGGATTTCATATAAGAAACTATAAAGTCCGCACTACTGTTAAGAATGATTACTAACGCAACTATATAGTTTAAATTAAGCATCTTGGAAACATAAAATAACTCTGTAGACGATACTTGACTTTCGAATAAGTTTGCAGACAAACGAAGAAAGAACAGACCTCTCTTAATTTCAGAAGAAAACTTTTTTTCGTATTCCTGACGTCTAGAGTTTATATCAATAAAAAAGTTAAGAATTAGTCGGTTAATGTTGTATTTCATTACCCAAGTTTGAGATTTCATAATATTATCAAAAGACATGATAATATTAAAGATAAAGCGCTGACTATGCACGAAATAGCTATATGGTTCGCTCAAGAATATAGTCTTGTTAAACGTGGAAACGATAACTGTATTTTTAATTACGTCAGCTGCATCTAAATTAAATATAGGTATATTTATTCCACACACTCTACAATATGCCACACCATCTTCATAATAAATAAATTCATTAGCAAAGTTATTAATTTTAGTGAAATAGTTAGCGTCAACTTTCATAGCTTCCTTCAATCTAATTTGATGCTCACACGGTGCGAATTCCACTTTAACATCTCTTTTCCATGCCTCAGGTTCATCGATCTCTATAATATCTAGTTTCTTGCGTTTAATAAACACGGGTTCGTCTTTCGCAATGAGGTCTGTATAGTAACTATGTAAATGATAACTAGATAGAAAGATGTAGCTATATAGATGACGATCCTTTAAGAGAGGTATGATAACTTTACCCCAATCAGATAAACTATTGTTATGGTCTTCGGAAAAAGAATTTTTATAAATTTTTCCAGTATTTTCCAAATATACGTACTTGACATCTAAAAAATCCTTAATGATAATAGGAATGGATAATCCGTCTATTTTATAAAGAAATACATATCGCACATTATACTTTTTTTTGGAAATGGGAATACCGATGTGTCTACATAAATATGCAAAGTCTAAATATTTTTTAGAGAATCTTAATTGGTCCAAATTCTTTTCCAAGTACGGTAATAGATTTTTCATATTGAACGGTATCTTCTTGATTTCTGGTTCTAATTCCGCATTAAATGATGAAACTAAGTCGCTATTTTTATAACTAACGATTACATCACCTCTAACATCATCATTTACCAGGATACTGATCTTCTTTTGTCGTAAATACATGTCTAATGTGTTAAAAAAAAGATCATACAAGTTATACGTCATTTCATCTGTAGTATTCTTGTCATTGAGTGATAAACTTGTGCTAATCTCTTCTTTAACAGTCTGTTCAAATTTATATCCTATATACGAAAAAATAGCAACCAATGTTTGATCATTCGCGTCAATATTCTGTTCTATTGTAGTGTATAACAATCTTATATCTTCTTCCGTGATAGCTGATACGTTATAAAGGTTGATAACGAAAATATTTTTATTTCGTGAGATAAAGTCATCGTAGGATTTTGGACTTATATTCGCGTCTAGTAGATATGCTTTTATTTTTGGAATAATCTCAATTAGAATAGTCTCTTTAGAGTCCATTTAAAGTTACAAACAACTAGGAAATTGGTTTATAATGTATAATTTTTTTAGTTTTTATAGATTCTTTATTCTATACTTAAAAAATGAAAATAAATACAAAGGTTCTTGAGGGTTGTGTTAAATTGAAAGCGAGAAATAATCATAAATTATTTCATTATCGCGATATCCGTTAAGTTTGTATTGTAATGGCGTGGTCAATTACGAATAAAGCGGATACTAGTAGTTTCACAAAGATGGCTGAAATTAGAGCTCATCTAAGAAATAGCGCTGAAAATAAAGATAAAAACGATGATATTTTCCCGGAAGATGTAATAATTCCATCTACTAAGCCCAAAACCAAACGAGCCACTACTCCTCGTAAACCAGCGGCTACTAAACGATCAACCAAAAAGGATAAAGAAAAGGAGGAAGTGGAAGAAGAAGTAGTTATAGAGGAATATCATCAAACAACTGAAGAAAATTCTCCACCTCCGTCATCATCTCCTGGAGTCGGCGACATTGTAGAAAGCGTGACCGCTGTAGAGCTTGATGATAGCAACGGGGATG------ATGATAATGATAATGATAATGACGATAATGAACCTATGGTACAAGTTGAAGCTGGTAAAGTAAATCATAGTGCTAGAAGCGATCTCTCTGACCTAAAGGTGGCTACCGACAATATTGTTAAAGATCTTAAGAAAATTATTACTAGAATCTCTGCAGTATCGACTGTTCTAGAGGATGTTCAAGCAGCTGGTATCTCTAGACAATTTACTTCTATGACTAAATCTATTACAACACTATCTGATCTAGTCACCGAGGGAAAATCTAAAGTTGTTCGTAAAAAAGTTAAAACTTGTAAGAAGTAAATGCGTGCACTTTTTTATAAAGATGGTAAACTGTTTACCGATAATAATTTTTTAAATCCTGTATCAGACAATAATCCAGCGTATGAGGTTTTGCAACATGTTAAAATTCCTACTCATTTAACAGATGTAGTAGTATATGAACAAACGTGGGAGGAGGCGTTAACTAGATTAATTTTTGTGGGAAGTGATTCAAAAGGACGTAGACAATACTTTTACGGAAAAATGCATGTACAGAATCGCAACGCTAAAAGAGATCGTATTTTTGTTAGAGTATATAACGTTATGAAACGAATTAATTGTTTTATAAACAAAAATATAAAGAAATCATCCACAGATTCCAATTATCAGTTGGCAGTTTTTATGTTAATGGAAACTATGTTTTTTATTAGATTTGGTAAAATGAAATATCTTAAGGAGAATGAAACAGTAGGGTTATTAACACTAAAAAATAAACACATAGAAATAAGTCCCGATAAAATAGTTATCAAGTTTGTAGGAAAGGACAAAGTTTCACATGAATTTGTTGTTCATAAGTCTAATAGACTATATAAACCGCTATTGAAACTGACGGATGATTCTAGTCCCGAAGAATTTCTGTTCAACAAACTAAGTGAACGAAAGGTATACGAATGTATCAAACAGTTTGGTATTAGAATCAAGGATCTCCGAACGTATGGAGTCAATTATACGTTTTTATATAATTTTTGGACAAATGTAAAGTCCATATCTCCTCTTCCATCACCAAAAAAGTTAATAGCGTTAACTATCAAACAAACTGCTGAAGTGGTAGGTCATACTCCATCAATTTCAAAAAGAGCTTATATGGCAACGACTATTTTAGAAATGGTAAAGGATAAAAATTTTTTAGATGTAGTATCTAAAACTACGTTCGATGAATTCCTATCTATAGTCGTAGATCACGTTAAATCATCTACGGATGGATGATA-TAGATCCTTACACAAATAATTACAAAACCGATAAATGGAAATGGATAAGCGTATGAAATCTCTCGCAATGACCGCTTTCTTTGGAGAGCTAACCACATTAGATATTATGGCATTAATAATGTCTATATTTAAACGCCATCCAAACAATACCATTTTTTCAGTGGATAAGGATGGTCAGTTTATGATTGATTTCGAATACGATACTTATAAGGCTTCTCAATATTTGGATTTGCCCCTTACTCCGATATCTGGAGATGAATGCAAGACTCACGCATCGAGTATAGCCAAACAATTGGCGTGTGTGGACATTATTAAAGAGGATATTAGCGAATATATCAAAACTACACCCCGTCTTAAACGATTTATAAAAAAATACCGCAATAGATCAGATACTCGTATCAGTCAAGATACAGAAAAGCTTAAAATAGCTCTAGCTAAAGGCATAGATTACGAATATATAAAAGACGCTTGTTAATAAGTAAATGAAAAAAAACTAGTCGTTTATAATAAAACACGATATGGATGCCAACGTAGTATCATCTTCCACTATCGCGACATATATAGACGCTTTAGCAAAGAATGCTTCGGAATTAGAACAGGGTTCTACCGCATACGAAATAAATAATGAATTGGAACTAGTATTTATTAAGCCGCCATTGATTACTTTGACAAATGTAGTAAATATCTCCACGATTCAGGAATCGTTTATTCGATTTACCGTTACTAATAAGGAAGGCGTCAAAATTAGAACTAAGATTCCATTATCTAAGGTACATGGTCTAGATGTAAAAAATGTACAGTTAGTAGATGCTATAGATAACATAGTTTGGGAAAAGAAATCATTAGTGACGGAAAATCGTCTTCACAAAGAATGCTTGTTGAGACTATCAACAGAGGAACGCCATATATTTTTGGATTACAAGAAATATGGATCCTCTATCCGACTAGAATTAGTTAATCTTATTCAAGCAAAAACAAAAAACTTTACGATAGACTTTAAGCTAAAATATTTTCTAGGATCCGGTGCGCAGTCTAAAAGTTCTTTATTGCACGCTATTAATCATCCAAAGTCAAGGCCTAATACATCTCTGGAAATAGAATTCACACCTAGAGACAATGAAACAGTTCCATATGATGAACTAATAAAGGAATTGACGACTTTCTCGCGTCATATATTTATGGCTTCTCCAGAGAATGTAATTCTTTCTCCACCTATTAACGCACCTATAAAGACTTTTATGTTGCCTAAACAAGATATAGTAGGTATGGATCTGGAAAATCTATATGCCGTAACTAAGACTGACGGCATTCCTATAACTATCAGAGTTACATCAAAGGGGTTGTATTGTTATTTTACACATCTTGGTTATATTATTAGATATCCAGTTAAGAGAATAATAGATTCTGAAGTAGTAGTCTTTGGTGAGGCAGTTAAGGATAAGAACTGGACTGTATATCTCATTAAGCTAATAGAGCCCGTAAATGCAATCAGTGATAGACTAGAAGAAAGTAAGTATGTCGAATCTAAACTAGTGGATATTTGTGATCGGATAGTATTCAAGTCAAAGAAATACGAAGGTCCTTTTACTACAACTAGTGAAGTCGTTGATATGTTATCTACATATTTACCAAAGCAACCAGAAGGTGTTATTTTGTTTTATTCAAAGGGACCTAAATCTAACATTGATTTTAAAATCAAAAAGGAGAATACTATAGACCAAACTGTAAATGTAGTATTTAGGTACATGTCCAGTGAACCAATTATCTTTGGAGAATCATCTATCTTTATAGAGTATAAGAAATTTACCAACGATAAAGGCTTTCCTAAAGAATATGGTTCTGGTAAAATTGTGTTATACAACGGCGTTAATTATCTAAATAATATCTATTGTTTGGAATATATTAATACACATAATGAAGTGGGTATTAAGTCCGTGGTTGTACCTATTAAGTTTATAGCAGAATTCTTAGTCAATGGAGAAATACTTAAACCTAGAATCGATAAAACCATGAAATATATTAACTCAGAAGACTATTATGGAAATCAACATAATGTCATAGTTGAACATTTAAGAGATCAAAGCATCAAAATAGGAGATGTCTTTAACGAGGACAAACTATCTGATGTAGGACATCAATATGCCAATAATGATAAATTTAGATTAAATCCAGAAGTTAGTTATTTTACGAATAAAAGAACTAGAGGACCGTTGGGAATTTTATCGAACTACGTCAAGACTCTTCTTATTTCTATGTATTGTTCCAAAACATTTTTAGACGATTCCAACAAACGAAAGGTATTGGCGATTGATTTTGGAAACGGTGCTGACCTGGAAAAATACTTTTATGGAGAGATTGCGTTATTGGTAGCGACGGATCCAGATGCTGATGCTATAGCTAGAGGAAATGAAAGATACAACAAATTAAATTCTGGAATTAAAACCAAGTACTACAAATTTGACTACATTCAGGAAACTATTCGATCCAATACATTTGTATCTAGTGTCAGAGAAGTATTTTATTTTGGAAAGTTTAATATCATCGACTGGCAGTTTGCTATCCATTATTCTTTCCATCCGAGACATTATGCTACCATCATGAATAACTTATCCGAACTAACTGCTTCTGGAGGCAAGGTATTAATTACTACCATGGACGGAGACAAATTATCAAAATTAACCGATAAAAAGACTTTTATAATTCATAAGAATCTACCTAGTAGCGAAAACTATATGTCTGTAGAAAAAATAGCTGATGATAGAATAGTGGTATATAATCCATCAACAATGTCTACTCCAATGACTGAATACATTATCAAAAAGAACGATATAGTTAGAGTGTTTAACGAATACGGATTTGTTCTTGTAGATAATGTTGATTTCGCTACAATTATAGAACGAAGTAAAAAGTTTATTAATGGTGCATCTACAATGGAAGATAGACCGTCTACAAGAAACTTTTTCGAACTAAATAGAGGAGCCATTAAATGTGAAGGTTTAGATGTCGAAGACTTACTTAGTTACTATGTTGTTTATGTCTTTTCTAAGCGGTAAATAATAATATGGTATGGGTTCTGATATCCCCGTTTTAAATGCATTAAATAATTCCAATAGAGCGATTTTTGTTCCTATAGGACCTTCCAACTGTGGATACTCTGTATTGTTAATAGATATATTAATACTTTTGTCGGGTAACAAAGGTTCTACGTCTTCTAAAAATAAAAGTTTGATAACATCTGGCCTGTTCATAAATAAAAACTTGGCGATTCTATATATACTCTTATTATCAAATCTAGCCATTGTCTTATAGATGTGAGCTACTGTAGGTGTACCATTTGATTTTCTTTCTAATACTATATATTTCTCTCGAAGAAGTTCTTGCACATCATCTGGGAATAAAATACTACTGTTGAGTAAATCAGTTATTTTTTTTATATCGATATTGATGGACATTTTTATAGTTAAGGATAATAAGTATCCCAAAGTAGATAACGACGATAACGAAGTATTTATACTTTTAGGAAATCACAATGACTTTATCAGATCAAAATTAACAAAATTAAAGGAGCATGTATTTTTTTCTAAATATATTGTAACTCCAGATACATATGGATCTTTATGTGTAGAATTAAATGGATCTAGTTTTCAGCACGGTGGTAGATATATAGAGGTGGAGGAATTTATAGATGATGGAAGACAAGTTAGATGGTGTTCTACATCCAATCATATATCTGAAGATATACCCGAAGATATACACACTAATAAATTTATTATTTATGATATTTATACGTTTGATTCGTTCAAAAATAAACGATTGGTATTTGTACAGGTACCTACATCATTAGGAGATGATAGCTATTTAACTAACCCGTTATTGTCACCGTATTATTGTAATTCAGTAGCTAGACAAATGGTCAATGATATGATTTTTAATCAAGATTCATTTTTAAAATATTTATTAGAACATCTGATTAGAAGCCACTATAGAGTTTCTAAACATATAACAATAGTTAGATACAAAGATACCGAAGAATTAAATCTAACGAGAATATGTTATAATAGAGATAAGTTTAAGGCGTTTGCATTCGCTTGGTTTAACGGCGTTTTGGAAAATGAAAAAGTACTAGATACGTATAAAAAGGTATCTGATTTGATATAATGAATTCAGTGACTGTATCACACGCACCATATACTATTACTTATCACGATGATTGGGAACCAGTCATGAATCAATTAGTAGAGTTTTATAACGAAGTAGCCAGTTGGCTGCTACGCGACGAGACGTCGCCTATTCCTGATAAGTTCTTTATACAGTTGAAACAACCGCTTAGAAATAAGCGAGTATGTGTGTGTGGTATAGATCCGTATCCGAAAGATGGAACTGGTGTACCGTTCGAGTCACCAAATTTTACAAAAAAATCAATTAAGGAGATAGCATCTTCTATATCTAGATTAACCGGAGTAATTGATTATAAAGGTTATAACCTTAATATAATAGACGGGGTTATACCCTGGAATTATTACTTAAGTTGTAAATTAGGAGAAACAAAAAGTCACGCGATTTACTGGGATAAGATTTCTAAGTTACTGCTGCATCATATAACTAAACACGTTAGTGTTCTTTATTGTTTGGGTAAAACAGATTTCTCGAATATACGGGCCAAGTTAGAATCTCCAGTAACTACCATAGTGGGATATCATCCAGCAGCTAGAGACCGTCAATTCGAGAAAGATAGATCATTTGAAATTATCAACGTTTTACTGGAATTAGACAACAAGGCACCTATAAATTGGGCTCAAGGGTTTATTTATTAATGCTTTAGTGAAATTTTAACTTGTGTTCTAAATGGATGCGGTTATTAGAGGTAATGATGTTATCTTTGTTCTTAAGACTATAGGTGTCCCGTCAGTATGCAGACAAAATGAAGATCCAAGATTTGTAGAAGCATTTAAATGCGACGAGTTAGAAAGATATATTAAGAATAATCCAGAATGTACACTATTCGAAAGTCTTAGGGATGAGGAAGCATATTCTATAGTCAGAATTTTCATGGATGTAGATTTAGACGCGTGTCTAGACGAAATAGATTATTTAACAGCTATTCAAGATTTTATTATCGAGGTGTCAAACTGTGTAGCTAGATTCGCGTTTACAGAATGCGGTGCCATTCATGAAAATGTAATAAAATCCATGAGATCTAATTTTTCATTAACTAAGTCTACAAATAGAGATAAAACAAGTTTTCATATCATCTTTTTAGATACGTATACCACTATGGATACCTTGATAGCCATGAAACGAACACTATTAGAATTAAGTAGATCATCTGAAAATCCACTAACAAGATCGATAGACACTGCCGTATATAGGAAAAAAACAACTCTTCGGGTTGTAGGTACTAGGAAAAATCCAAATTGCGACACTATTCATGTAATGCAACCACCGCATGATAATATAGAAGATTACCTATTCACTTACGTGGATATGAACAACAATAGTTATTACTTTTCTCTACAACGACGATTGGAGGATTTAGTTCCTGATAAGTTATGGGAACCAGGGTTTATTTCATTCGAAGACGCTATAAAAAGAGTTTCAAAAATATTCATTAATTCTATAATAAACTTTAATGATCTCGATGAAAATAATTTTACAACGGTACCACTGGTCATAGATTACGTAACACCTTGTGCATTATGTAAAAAACGATCGCATAAACATCCGCATCAACTATCGTTGGAAAATGATGCTATTAGAATTTACAAAACTGGTAATCCACATAGTTGTAAAGTTAAAATTGTTCCGTTGGATGGTAATAAACTGTTTAATATCGCACAAAGAATTTTAGACACTAACTCTGTTTTATTAACCGAACGAGGAGACCATATAGTTTGGATTAATAATTCATGGAAATTTAACAGCGAAGAACCCTTAATAACAAAACTAATTCTGTCAATAAGACATCAACTACCTAAGGAATATTCAAGCGAATTACTCTGTCCGAGGAAACGAAAGACTGTAGAAGCTAACATACGAGACATGTTAGTAGATTCAGTAGAGACCGATACCTATCCGGATAAACTTCCGTTTAAAAATGGTGTATTGGACCTGGTAGACGGAATGTTTTACTCTGGAGATGATGCTAAAAAATATACGTGTACTGTATCAACCGGATTTAAATTTGACGATACAAAGTTCGTCGAAGATAGTCCAGAAATGGAAGAGTTAATAAATATCATTAACGATATCCAACCATTAACGGATGAAAATAAGAAAAATAGAGAGTTGTACGAAAAAACTTTATCTAGTTGTTTATGCGGTGCTACCAAAGGATGTTTAACATTCTTTTTTGGAGAAACGGCAACTGGAAAGTCGACAACCAAACGTTTGTTAAAGTCTGCTATCAGTGATCTGTTTGTTGAGACGGGTCAAACAATTTTAACAGATGTATTGGATAAAGGACCTAATCCATTTATCGCTAACATGCATTTGAAAAGATCTGTGTTCTGTAGCGAACTACCTGATTTTGCATGTAGTGGGACAAAGAAAATCAGATCTGATAATATTAAAAAGTTGACAGAACCTTGTGTCATTGGAAGACCGTGTTTCTCCAATAAAATTAATAATAGAAACCATGCTACAATCATTATCGATACTAATTACAAACCTGTCTTTGATAGGATAGATAACGCATTAATGAGAAGAATCGCCGTTGTGCGATTCAGAACACACTTTTCTCAACCTTCTGGTAGAGAGGCTGCTGAAAATAATGACGCGTACGATAAAGTCAAACTATTAGACGAGGGGTTAGATGGTAAAATACAAAATAATAGATATAGATTCGCATTTCTATACTTGTTGGTGAAATGGTACAGAAAATATCATGTTCCTATTATGAAACTATATCCTACACCGGAAGAGATTCCTGACTTTGCATTCTATCTCAAAATAGGTACTCTGTTAGTATCTAGCTCTGTAAAGCATATTCCATTAATGACGGACCTCTCCAAAAAGGGATATATATTGCACGATAATGTGGTTACTCTTCCGTTGACTACTTTCCAACAGAAAATATCCAAGTATTTTAATTCTAGACTATTTGGACACGACATAGAGAGCTTCATCAATAGACATAAGAAATTTGCCAATGTTAGTGATGAATATCTACAATATATATTCATAGAGGATATTTCATCTCCGTAAATATATGCTCATATATTTATAGAAGATATTACATATCTAAATGAATACCGGAATCATAGATTTATTTGATAATCATGTTGATAGTATACCAACTATATTACCTCATCAGTTAGCTACTCTAGATTATCTAGTCAGAACTATCATAGATGAGAACAGAAGCGTGTTATTGTTCCATATTATGGGATCAGGTAAAACAATAATCGCTTTGTTGTTCGCCTTGATAGCTTCCAGATTTAAAAAGGTTCACATTCTAGTGCCGAACATTAACATTTTGAAAATTTTTAATTATAATATGGGTGTAGCTATGAACTTGTTTAATGATGAATTCATAGCTGAGAATATCTTTATTCATTCAACAACAAGTTTTTATTCTCTTAATTATAACGATAACGTCATTAATTATAACGGATTATCTCGCTACAATAACTCTATTTTTATCGTTGATGAGGCACATAATATCTTTGGGAATAATACTGGAGAACTTATGACCGTAATAAAAAATAAAAACAAGATTCCTTTTCTACTATTGTCTGGATCTCCCATTACTAACACACCTAATACTCTGGGTCATATTATAGATTTAATGTCCGAAGAGACGATAGATTTTGGTGAGATTATTAGTCGTGGTAAGAAAGTAATTCAGACACTTCTTAACGAACGCGGTGTGAATGTACTCAAGGATTTGCTTAAAGGAAGAATATCATATTACGAAATGCCTGATAAAGATTTACCAACGATAAGATATCACGGACGTAAGTTTCTAGATACTAGAGTAGTATATTGTCACATGTCTAAACTTCAAGAGAGAGATTATATGATTACTAGACGACAGCTATGTTATCATGAAATGTTTGATAAAAATATGTATAACGTGTCAATGGCAGTATTGGGACAACTTAATCTGATGAATAATTTAGATACTTTATTTCAGGAACAGGATAAGGAATTGTACCCAAATCTGAAAATAAATAATGGTGTGTTATACGGAGAAGAATTGGTAACGTTAAACATTAGTTCCAAATTTAAATACTTTATCAATCGGATACAGACACTCAACGGAAAACATTTTATATACTTTTCTAATTCTACATATGGTGGATTAGTAATTAAATATATCATGCTCAGTAATGGATATTCTGAATATAATGGTTCTCAGGGAACTAATCCACATATGATAAACGGCAAACCGAAAACATTTGCTATCGTTACTAGTAAAATGAAATCGTCTTTAGAGGATCTATTAGATGTGTATAATTCTCCTGAAAACGATGATGGTAGTCAATTGATGTTTTTGTTTTCGTCAAACATTATGTCCGAATCCTATACTCTGAAAGAGGTAAGGCATATTTGGTTTATGACTATCCCGGATACTTTTTCTCAATACAACCAAATTCTTGGACGATCTATTAGAAAATTCTCTTACGTCGATATTTCTGAACCCGTCAATGTATATCTTTTAGCAGCCGTATATTCCGATTTCAATGACGAAGTGACGTCATTAAACGATTACACGCAGGATGAATTGATTAATGTTTTACCCTTTGACATTAAAAAGCTGTTGTATCTAAAATTTAAGACTAAAGAAACGAATAGAATATACTCTATTCTTCAAGAGATGTCTGAAACGTATTCTCTTCCACCACATCCATCAATTGTAAAAGTTTTATTGGGAGAATTGGTCAGACAATTTTTTTATAATAATTCTCGTATTAAGTATAACGATGCCAAGTTACTTAAAATGGTTACATCAGTTATAAAAAATAAAGAAGACGCTAGGAATTACATAGATGATATTGTAAACGGTCACTTCTTTGTATCGAATAAAGTATTTGATAAATCTCTTTTATACAAATACGAAAACGATATTATTACAGTACCGTTTAGACTTTCCTACGAACCGTTTGTTTGGGGAGTTAACTTTCGTAAGGAATATAACGTGGTATCTTCTCCATAAAACTGATAAAATATATAAAGAAATAAATGTCGAGCTTTGTTACCAATGGATACCTTCCAGTTACATTGGAACCACATGAGCTGACGTTAGACATAAAAACTAATATTAGGAATGCCGTATATAAGACGTATCTCCATAAAGAAATTAGTGGTAAAATGGCCAAGAAAATAGAAATTTGTAAAGACGTGGAATTACCTCTCGGCGAAATAGTTAATAATTCTGTAGTTATAAACGTTCCGTGTGTAATAACCTACGCGTATTATCACGTTGGGGATATAGTTAGAGGAACATTAAACATCGAAGATGAATCAAATGTAACTATTCAATGCGGAGATTTAATCTGTAAACTAAGTAGAGATTCGGGTACTGTATCATTTAGCGATTCAAAGTACTGCTTTTTTCGAAATGGTAATGCGTATGATAACGGCAGCGAAGTCTCCGCCGTTCTAATGGAGGCTCAACAAGGTACCGAATCTAGTTTTGTTTTTCTCGCGAATATCGTCGACTCATAAGAAAGAGAATAGCGGTAAGTATATATACGAATACTATGGCAATAATTGCGAATGTTTTATTCCCTTCGATATATTTTTGATAATATGAAAAACATGTCTCTCTCAAATCAGACAACCATCTCATAAAATAGTTCTCGCGTGCTGGAGAGGTAGTTGCTGCTCGTATAATCTCCCCAGAATAATATACTTCTGTGTCATCGTTCAATTTATACGGATTTCTATAGTTCTCTGTTATATAATGCGGTTTGCCCTCATGATTAGACAACGACAATAGTGTTCTGAATTTAGATAGTTGATCAGAATGAATGTTTATTGGCGTTGGAAAAATTATCCATACAGCGTCTGCAGAGTGGTTGATAGTTGTTCCTAGATATTTAAAATAATCCAACTTACTAGGCAGCAAATTGTCTAGATAAAATACTGAATCAAACGGTGCAGACGTATTGGCGGTTCTAATGGAATCCAATTGATTGACTATCTTTTGAAAATATACATTTTTATGATCCGATACTTGTAAGAATATAGAAATAATGATAAGTCCATCATCGTGTTTTTTTGCCTCTTCATAAGAACTATATTTTTTCTTATTCCAATGAACAAGATTAATCTCTCCAGAGTATTTGTACACATCTATCAAGTGATTGGATCCATAATCGTCTTCCTTTCCCCAATATATATGTAGTGATGATAACACATATTCATTGGGAAGAAACCCTCCACT--TAAATATCCTCCTTTAAAATTAATCCTTACTAGTTTTCCAGTATTCTGGATAGTGGTTGGTTTCGACTCATTATAATGTATGTTTAACGGCTTTAATCGCGCGTTAGAAATTGCTTTTTTAGTTTCTATATTAATAGGAGATAGTTGTTGTGACATAGTAAAAATGAAATGATAACTGTTTAGAAATAGCTCTTAGTATGGGAATTACAATGGATGAGGAAGTGATATTTGAAACTCCTAGAGAATTAATATCTATTAAACGAATAAAAGATATTCCAAGATCAAAAGACACGCACGTGTTTGCTGCGTGTATAACAAGTGACGGATATCCGCTAATAGGAGCTAGAAGAACTTCATTCGCATTCCAGGCGATATTATCTCAACAAAATTCAGATTCTATCTTTAGAGTATCCACTAAACTATTACGGTTTATGTATTACAATGAACTAAGAGAAATCTTTAGACGGTTGAGAAAAGGTTCTATCAACAATATCGATCCTCACTTCGAAGAGTTAATATTATTGGGTGGTAAACTAGATAAAAAGGAATCTATTAAAGATTGTTTAAGAAGAGAATTAAAAGAGGAAAGTGATGAACGTATAACAGTAAAAGAATTCGGAAATGTAATTCTAAAACTTACAACACAGGATAAATTATTTAATAAAGTGTATATAGGTTATTGCATGTCGTGTTTTATTAATCAATCATTAGAGGATTTATCACATACTAGTATTTACAATGTAGAAATTAGAAAGATTAAATCATTAAATGATTGTATTAACGATGATAAATACGAATATCTGTCTTATATTTATAATATGCTAGTTAATAGTAAATGAACTTTTACAGATCTAGTATAATTAGTCAGATTATTAAGTATAATAGACGACTAGCTAAGTCTATTATTTGCGAGGATGACTCTCAAATTATTACACTTACGGCATTCGTTAACCAATGCCTATGGTGTCATAAACGAGTATCCGTGTCCGCTATTTTATTAACTACGGATAACAAAATATTAGTATGTAACAGACGAGATAGTTTTCTCTATTCTGAAATAATTAGAACTAGAAACATGTCTAGAAAGAAACGATTATTTCTAAATTATTCCAATTATTTGAACAAACAGGAAAGAAGTATACTATCGTCATTTTTTTCTCTAGATCCAGCTACTGCTGATAATGATAGAATAGACGCTATTTATCCGGGCGGTATACCCAAAAGGGGTGAGAACGTTCCAGAGTGTCTATCCAGGGAAATCAAAGAAGAAGTTAATATAGACAATTCTTTTGTATTCATAGACACTCGTTTTTTTATTCATGGTATCATAGAAGATACCATTATTAACAAATTTTTTGAGGTAATTTTCTTTGTTGGAAGAATATCTCTAACGAGTGATCAAATTATTGATACCTTTAAAAGTAATCATGAAATTAAGGATCTAATATTTTTAGATCCGAATTCAGGTAATGGACTCCAATACGAAATTGCAAAATATGCTCTAGATACTGCAAAACTTAAATGTTATGGCCATAGAGGATGTTATTATGAATCATTAAAAAAATTAACTGA--GGATGATTGATTAGAAAATATAAATTAATTTACCATCGTGTATTTTTATAACGGGATTGTCTGGCATATCATGTAGATAGTTACCATCTACATCGTATACTCGACCATCTACGCCTTTAAATCCTCTATTTATTGACATTAATCTATTAGAATTGGAATACCAAATATTAGTACCCTCAATTAGTTTATTGGTAATATTTTTTTTAGACGATAGATCGATGGCTCTTGAAACCAAGGTTTTCCAACCGGACTCGTTATCGATCGGTGAAAAGTCTTTTTCATTAGCATGAATCCATTCTAATGATGTATGTTTAAACACTCTAAACAATTGGACAAATTCTTTTGATTTGCTTTGAATAATTTCAAATAGGTCTTCGTCTACAGTAGGCATACCATTAGATAATCTAGCCATTATAAAGTGCACGTTTACATATCTACGTTCTGGAGGAGTAAGAACGTGACTATTAAGACGAATGGCTCTTCCTACTATTTGACGAAGAGATGCCTCGTTCCAAGTCATATCTAGAATGAAGATATCATTAATTGAGAAAAAACTAATACCCTCGCCTCCACTAGAAGAGAATACACATGTTTTAATGCATTCTCCGTTAGTGTTTGATTCTTGGTTAAACTCAGCCACCGCCTTGATTCTAGTATCTTTTGTTCTAGATGAGAACTCTATATTAGAGATACCAAAGACTTTGAAATATAGTAATAAAATTTCTATTCCTGACTGATTAACAAATGGTTCAAAGACTAGACATTTACCATGTGATGCTAATATTCCCAAACATACATCTATGAATTTGGCGCTTTTCTCTTTTAATTCAGTAAATAGAGAGATATCAGCCGCACTAGCGTCCCCTCCCAATAGTTCTCCCTTTTTAAAGGTATCTAATGCGGATTTAGAAAACTCTCTATCTCTTAATGAGCGTTTAAAGTCATTATATAGGGTTGCTATCTCTTGCGCGTATTCACCCGGATCACGATTTTGTCTTTCAGGAAAGCTATCGAACGTAAACGTAGTAGCCATACGTCGCAGAATTCTAAATGATGATATACCTGTTTTTATTTCAGTAAGTTTAGCCTTTTGATAAATCTCTTCTTGCTTTTTCGACATATTAACGTATCGCATTAATACTGTTTTCTTAGCGAATGATGCAGACCCTTCTACGTCATCAAAAATAGAAAACTCGTTATTAACTATGTACGAACATAGGCCTCCTAGTTTGGAGACTAATTCTTTTTCATTAACTAGACGTTTATTCTCAAATAGCGATTGGTGTTGTAAGGATCCTGGTCGTAGTAAGTTAACCAACATGGTGAATTCTTGCACACTATTGACGATAGGTGTAGCCGATAAACAAATCATCTTATGGTTTTTTAACGCAATGGTCTTAGATAAAAAATTATATACTGAACGAGTAGGACGGATCTTACCATCTTCTTTGATTAATGATTTAGAAATGAAGTTATGACATTCATCAATGATGACGCATATTCTACTCTTGGAATTAATAGTTTTGATATTAGTAAAAAATTTATTTCTAAAATTTTGATCATCGTAATTAATAAAAATACAATCCTTCGTTATCTCTGGAGCGTATCTGAGTATAGTGTTCATCCAAGGATCTTCTATCAAAGCTTTTTTCACTAATAAGATAATAGCCCAATTCGTATAAATATCCTTAAGATGTTTGAGAATATATACAGTAGTCATTGTTTTACCGACACCTGTTTCATGGAACAATAAAAGAGAATGCATACTGTCTAATCCTAAGAAAACTCTTGCTACAAAATGTTGATAATCCTTGAGGCGTACTACGTCTGTTCCCATCATTTCAACAGGCATATTAGTAGTTCTGCGCAAGGCATAATCGATATAGGCCGCATGTGATTTACTCATTTAT-AGTGATAAGTAATAACTATGTTTTAAAAATCATAACAGTAGTTTAACTAGTCTTCTCTGATGTTTGTTTTCGATACTTTTCGAATCAGAAGTCATACTAGAATAAAGCAACGAGTGAACGTAATAGAGAGCTTCGTATACTCTATTCGAAAACTCTAAGAACTTATTAATGAATTCCGTATCCACTGGATCGTTTAGAATACTAAATTGAACACTGTTCACATCCTTCCAAGAAGAAGACTTAGTAACGGACTTAACATGAGACATAAATAAATCCAAATTTTTTTTACAAACATTACTAGCCACCATAATGGCGCTATCTTTTAACCAGCTATCGCTTACACATTTCAGCAATCTAACATTTTTAAAGAGACTACAATATATTCTCATGGTATCGATTACACCTCTACCGAATAGAGTAGGAAGTTTAATAATACAATATTTTTCGTTTACAAAATCAAATAATGGTCGAAACACGTCAAAGGTTAACATCTTATAATCGCTAATGTATAGATTGTTTTCAGTAAGATGATTATTAGATTTAATAGCATCTCGTTCGCGTTTAAACAGTTTATTGCGTGCGCTAAGATCGGCAACTACTGCGTCCGCTTTAGTACTTCTCCCATAATACTTTACGCTATTAATCTTTAAAATTTCATAGACTTTATCTAGATCGCTTTCTGGTAACATGATATCATGTGTAAAAAGTTTTAACATGTCGGTTGGCATTCTATTTAGATCATTAACTCTAGAAATCTGAAGAAAGTAATTAGCTCCGTATTCCAAACTAGGTAATGGGCTTTTACCTAGAGACAGATTAAGTTCTGGCAATGTTTCATAAAATGGAAGAAGGACATGCGTCCCCTCCCGGATATTTTTTACAATTTCATCCATTTACAACTCTATAGTTTGTTTTC---ATTATTATTAGTTATTATCTCCCATTATCTTGGTAATACTTACCCCTTGATCGTAAGATACCTTATACAGGTCATTACATACAACTACCAATTGTTTTTGTACATAATAGATTGGATGGTTGACATCCATGGTGGAATAAACTACTCGAACAGATAGTTTATCTTTCCCCCTAGATACATTGGCCGTAATAGTTGTCGGTCTAAAGAATATCTTTGGTGTAAAGTTAAAAGTTAGGGTTCTTGTTCCATTATTGCTTTTTGTCAGTAGTTCATTATAAATTCTCGAGATGGGCCCGTTCTCTGAATATAGAACATCATTTCCAAATCTAACTTCTAGTCTAGAAATAATATCGGTCTTATTCTTAAAATCTATTCCCTTGATGAAGGGATCGTTAATGAACAAATCCTTGGCCTTTGATTCGGCTGATCTATTATCTCCGTTATAGACGTTACGTTGACTAGTCCAAAGACTTACAGGAATAGATGTATCGATGATGTTGATACTATGTGATATGTGTGCAAAGACTGTTCTCTTGGTGGCGTCGCTATATGTTCCAGTAATGGCGGAAAACTTTTTAGAAATGTTATATATAAAAGAATTTTTTCGGGTTCCAAACATTAACAGATTAGTATGAAGATAAACACTCATATTATCAGGAACATTATCAATTTTTACATACACATCAGCATCTTGAATAGAAACGATACCATCTTCTGGAACCTCAACAATCTCGGCAGACTCCGGATAACCAGTTGGTGGGCCATCACTAACAATAACTAGATCATCCAACAATCTACTCACATATGCATCTATATAATCTTTTTCATCTTGTGAGTACCCTGGATACGAAATAAATTTATTATCCGTATTTCCATAATAAGGTTTAGTATAAACAGAGAGCGATGTTGCCGCATGAACTTCAGTTACAGTCGCCGTTGGTTGGTTTATTTGACCTATTACTCTCCTAGGTTTCTCTATAAACGATGGTTTAATTTGTACATTCTTAACCATATATCCAATAAAGCTCAATTCAGGAACATAAACAAATTCTTTGTTGAACGTTTCAAAGTCGAACGAAGAGTCGCGAATAACGATATCGGATACTGGATTGAAGGTCACCGTTACGGTAATTTTTGAATCGGATAGTTTAAGACTGCTAAATGTATCTTCCACATCAAACGGAGTTTTAATATAAACGTATACTGTAGATGGTTCTTTAATAGTGTCATTAGGAGTTAAGCCAATAGAAATATCATTAAGTTCACTAGAATATCCAGAATGTTTCAAAGCAATTGTATTATTGATACAATTATTATATAATTCTTCGCCCTCAATTTCCCAAATAACACCATTACACGAAGAGACCGATACATGATTAATACATTTATATCCAACATATGGTACGTAACCGAATCTTCCCATACCTTTAACTTCTGGAAGTTCCAAACTCAGAACCAAATGATTAAGCGCAGTAATATACTGATCCCTAATTTCGAAGCTAGCGATAGTCTGATTGTCGGGACCATTGTTTGTCATAACTCCGGATAGAGAAATATATTGCGGCATATATAAAGTTGGAATTTGACTATCGACTGCGAAGACATTAGACCGTTTAATAGAGTCATCCCCACCAATCAACGAATTAATGATAGTATTATTCATTTTCTATTTAAAATGGAAAAAGCTTACAATAAACTCCGTAGAGAAATATCTATAATTTGTGAGTTTTCCTTAAAGTAACAACTTCCGTAAACGCCGTCTTTATCTCTTAGTAAGTTTATTGTATTTATGACCTTTTCCTTATCTTCATAAAATACTAAAGGCAACAAAGAAATTTTTGGTTCTTCTCTAAGAGCTACGTGAGACTTAACCATAGACGCCAACGAATCCCTACATATTTTAGAACAGAAATACCCAACTTCGCCACCCTTGAATGTCTCAATACTAATAGGTCTAAAAACCAAATCTTGATTACAAAACCAACACTTATCAATTACACTATTTGTCTTAATAGACATATCTGCCATAGATTTATAATACTTTGGTAGTATACAAGCGAGTGCTTCTTCTTTAGCGGGCTTAAAGACTGCTTTAGGTGCTGAAATAACCACATCTGGAAGGCTTACTCGCTTAGCCATTTAATTACGGAACTATTTTTTTATACTTCTAATGAGCAAGTAGAAAACCTCTCATCTACAAAAACATACTCGTGTCCATAATCCTCTACCATAGTAACACGTTTTTTAGATCTCATATGTGCTAAAAAGTTTTCCCATACTAACTGATTACTATTATTTTTCGTATAATTTTTAACTGTTTGAGGTTTTAGATTTTTAGTTACAGAAGTAATATCGAATATTTTATCCAAAAAGAATGAGTAATTAATTGTTTTAGAAGGAGTGTTTTCTTGGCAAAAGAATACCAAGTGCTTAAATATTTCTACTACTTCATTAATCTTTTCGGTACTCAGATTCAGTTTCTCATCTTTTACTTGATTGATTATTTCAAAGACTAACTTATAATCCTTTTTATTTATCCTCTCGTTAGCCTTAAGAAAACTAGATACAAAATTTGCATCTACATCATCCGTGGATATTTGATTTTTTTCCATGATATCCAAAAGTTCCGAGATAATTTCTCCAGAACATTGATGAGACAATAATCTCCGCAATACATTTCTCAAATGAATAAGTTTATTAGACACGTGGAAGTTTGACTTTTTTTGTACCTTTGTACATTTTTGAAATACAGACTCGCAAAAAATACAATATTCATATCCTTGTTCAGATACTATACCGTTGTGTCTACAACCGCTACATAATCGTAGATTCATGTTAACACTCTACGTATCTCGTCGTCCAATATTTTATATAAAAACATTTTATTTCTAGACGTTGCCAAAAAATCCTGTAATACTTTTAGTTTTTGGGGTTGTGAATAAAGTATCGCCC---TAATATTATTACCATCTTCCGCCAATATAGTAGTTAGATTATCAGCACATGAAGAAAAACACCTCTTAGGTGGATTCAGTACAATGTTATATTTTTCGTACCAACTCATTTAAATATCATAATCTAAAATAGTTCTGTAATATGTCTAGCGCTAATATATTGATCATAATCCTGTGCATAAATTAAAATACAACAATGTCTCGAAATCATTGACATGGCTTCTTCCATAGTTAGAAGATCGTCGTCAAAGTTAGCAACGTGATTCATCAACATTTGCTGTTTTGAGGCAGCAAATACTGAACCGTCACCATTCAACCATTCATAAAAACCATCGTCTGAATCCATTGATAATTTCTTGTACTGGTTTTTGAGAGCTCGCATCAATCTAGCATTTCTAGCTCCCGGATTGAAAACAGAAAGAGGATCGTACATCCAGGGTCCATTTTCTGTAAATAGAATAGTATAATGTCCCTTTAAGAAGA---TATCAGACGATCCACAATCAAAAAATTGGTCTCCGAGTTTGTAACAGACTGCGGACTTTAACCTATACATGATACCGTTTAGCATGATTTCTGGTGATACGTCAATTGGAGTATCATCTATTAGAGATCTAAAGCCGGTGTAACATTCTCCACCAAACATATTCTTATTCTGACGTCGTTCTACATAAAACATCATTGCTCCATTAACGATAACAGGGGAATGAACAGCACTACCCATCACATTAGTTCCCAATGAATCAATGTGTGTAACTCCAGAACATCTTCCATAGCCTATGTTAGGAGGAGCGAACACTACTCTTCCACTATTGCCATCGAATGCCATAGAATAAATATCCTTGGAATTGATAGAAATCGGACTGTCGGATGTTGTGATCATCTTCATAGGATTAACAACAATGTATGGTGCCGCCTGAAGTTTCATATCGTAACTGATGCCGTTTATAGGTCTAGCCACAGAAACCAATGTAGGTCTAAATCCAACTATAGACAAAATAGAAGCCAATATCTGTTCCTCATCTGTCATAACTTGAGAGCATCCAGTATGAATAATCTTCATTAGATGGGGATCTACCGCATCATCATCGTTACAATAAAAAATTCCCATTCTAATGTTCATAATTGCTTTTCTAATCATGGTATGCATGTTTGCCCTTTGAATCTCTGTGGAAATTAGATCTGATACACCTGTAATCACTATCGGATTATCCTCCGTAAGACGATTAACCAACAACATATAATTATAAGACTTTACTCTTCTAAATTCATAAAGTTGCTGGATTAGACTATATGTGTCTCCATGTACATACGCGTTCTCAAGCGCGGGAAGTTTAATGCCAAATAGTGCCATCAGAATAGGATGAATGTAGTAATTAGTTTCTGGTTTTCTATAAATAAAAGACAAATCTTGCGAGCTAGACATATCGGTAAAATGCATGGATTGGAATCGTGTAGTCGACAGAAGAATATGATGATTAGACGGAGAGTATATTTTATCTAACTCTTTGAGTTGGTCACCAATTCTAGGACTAGCTCGAGAATGAATAAGTACTAAAGGATGAGTACATTTCACAGAAACACTGGCGTTGTTCAATGTGCTCTTTACATGGGTAAGGAGTTGAAATAGCTCGTTTCTATTTGTTCTGACAATATTTAGTTTATTCATAATGTTAAGCATATCCTGAATAGTAAAATTAGATGTGTCATACTTGTTAGTAGTTAGATATTTAGCAATTGCATTCCCATCATTTCTCAATCTCGTACTCCAATCATGTGTGGATGCTACTTCATCTATAGAAACCATACAATCCTTTTTGGTAGTCTGTTGAGCTTGATCATTTCCTGCACGTTTAGGTTTGGTACGTTGATTTCTAGCCCCTGCGGATATAAAGTCATCGTCTACAATTTGGGACAATGAATTGCATACACTACATGACAAAGATTTATCAGAAGTGTGAATATGATCTTCATCTACCAAAGAAAGAGTTTGATTAGTATAACTAGATTTTAGTCCTGTGTTAGATGTTAAAAAAACATCGCTATTGACCACGGCTTCCATTATTTATATTCGTAGTTTTTACTCGAAAGCGTGATTTTAATATCCAATC-TTATTACTTTTGGAATCGTTCAAAACCTTTGACTAGTTGTAGAATTTGATCTATTGCCCTACGCGTATACTCCCTTGCATCATATACGTTCGTCACCAGATCGTTTGTTTCGGCCTGAAGTTGGCGCATATCTTTTTCAACACTCGACATGAGATCCTTAAGGGCCATATTGTCTAGATTTTGTTGAGATGTTGCTCCTGGATTTGGATT---TTGTTGTGCTGTTGTACATACTGTACCACCAGTAGGTGTAGGAGTACATACAGTGGCCACAATAGGAGGTTGAGGAGGTGTAACTGTCGGAGTAGTACAAGAAATACTTCCATCCGATTGTTGTGTACATGTAGTTGTTGGTAACGTCTGAGAAGGTTGGGTAGATGGCGTCGTCGTCGTCTTTTGATCTTTATTAAATTTAGAGATAATATCCTGAACAGCATTGATCGGCGTCAACGCTGGAAGGAGTGAACTCGGTTGTGTATTATCATCTGCCGACAACCAATCAAAAAGATTAGACATATCCGATGATGTATTAGTTTGTTGTTGTCGTGGTTTTGGTGTAGGAGC---------------------------------------------------------------------------CGGTG------TAGGTACCTGCAGTGGAGTTATATGAATAGTTGGTTGTAGCGGTTGGATAGGCTGTCTGCTGGCGGCCATCATATTATCTCTAGCTAGTTGTTCTCGCAACTGTCTTTGATAATACGACTCTTGAGACTTTAGTCCTATTTCAATCGCTTCATCCTTTTTTATATCCAGATCCTTTTCTTCAGAATAATAGATTGACGACTTTGGTGTAGAGGATTCTGCCAACCCCTGTGAGAACTTGTTAAAGAAGTCCATTTAAGGCTTTAAAATTGAATTGCGATTATAAGATTAAATGGCAGACACAGACGATATTATCGACTATGAATCCGATGATCTCACTGAATACGAGGATGATGATGAAGAGGAAGAAGATGGAGAGTCACTAGAAACTAGTGATATAGATCCCAAATCTTCTTATAAGATTGTAGAATCAGCATCCACTCATATAGAAGATGCACATTCCAATCTTAAACATATAGGGAATCATATATCTGCTCTTAAACGACGCTATACTAGACGTATAAGTCTATTTGAAATAGCGGGTATAATAGCAGAAAGCTATAACTTGCTTCAACGAGGAAGATTACCTCTAGTTTCAGAATTTTCTGACGAAACGATGAAGCAAAATATGCTACATGTAATTATACAAGAGATAGAGGAGGGTTCTTGTCCTATAGTCATCGAAAAGAACGGAGAATTGTTGTCGGTAAACGATTTTGACAAAGATGGTCTAAAATTCCATCTAGACTATATTATCAAAATTTGGAAACTTCAAAAACGATATTAGAATTTATACGAATATCGTTCTCTAAATGTCACAATCAAGTCTCTCATATTTAGCAGGTTATTGTCGTACTTTATATCGTGTTCATTAACGATATTTTGCAAAATAGTAATGATTCTATCTTCCTTCGATAGATATTCTTCAGAGATTATTGTCTTATATTCTTTCTTGTTATCCGATATAAATTTAATAAGACTTTGAACATTATTAATACCCGTTTGTTTAAATTTTTCTACAGATATTTTAGTTTTGGTAGATTCTATTGTGTCTGTTAATAGACACCCAACATCGACATTCGACGTTAATTGTCTATAAATTAGAGTATAAATTTTAGAAATAACATTAGCAAATTGTTGTGCGTTGATGTCGTTATTCTGAAACAGTATGATTTTAGGTAGCATTTTCTTAACAAAGAGAACGTATTTATTGTTACTCAGTTGAACAGATGATATATCCAGATTACTAACGCATCTGATTCCATATACCAAACTTTCAGAAGAAATGGTGTACAATTGTTTGTATTCATTCAATGTCTCCTTTTCAGAAATTAGTTTAGAGTCAAATACTGCAATAATTTTCAAAAGATAGTTTTCATCAGATAAGATTTTATTTAGTGTAGATATGATAAAACTATTGTTTTGTTGGAGAACTTGATACGCCGCATTCTCTGTAGTCGACGCTCTCAAATGGGAAACAATCTCCATTATTTTTTTGGAATCGGATACTATATCTTCGGTATCTTGACGCAGTCTAGTATACATAGAGTTAAGAGAAATTAGAGTTTGTACATTAAGCAACATGTCTTTAAATGTGGCTACAAACTTTTCCTTTTCCGCATCATCTAGTTTATTATATACCGATTTTACAACGGCGCCAGATTTAAGAAACCAGAATGAAAAACTCTGATAACTACAATATTTCATCATAGTTACGATTTTATCATCTTCTATAGTTGGTGTGATAACACATACCTTTTTCTCCAAGACTGGAACCAACGTCATAAAAATGTTTAAATCAAAATCCATATCAACATCTGATGCGCTAAGACCAGTCTCGCGTTCAAGATTATCTTTACTAATGGTGACGAACTCATCGTATAGAACTCTAAGTTTGTCCATTATTTATTTACAGATTTAGTTGTTTAATTTATTTGTACTCTTCCAAAGTTGGGATAGTATTTTTCTAACGTTGGTATTATATTATTAGGATCTACGTTCATATGTATCATAATATTAATCATCCACGTTTTGATAAATCTATCTTTAGCTTCTGAAATAACGTATTTAAACAAAGGAGAAAAATATTTAGCTACGGCATCAGACGTAATAACATTTTTTGTAAATGTAACGTATTTAGACGAGAGATCTTCGTTAAAAAGTTTTCCATCTATGTAGAATCCATCGGTTGTTAACACCATTCCCGCGTCAGATTGAATAGGAGTTTGAATAGTTTGTTTTGGAAATAGATCCTTCAATAACTTATAGTTGGGTGGGAAAAAATCGATTTTATCACTAGACTCTTTCTTTTTTACTATCATTACCTCATGAACTATTTCTTGAATGAGTATATGTATTTTCTTTCCTATATCGGACGCGTTCATTGGAAAATATACCATGTCGTTAACTATAAGAATATTTTTATCCTCGTTTACAAACTGAATAATATTAGACGTAGTTCGTAAACGAACTATATCATTACCAGTACAACATCTAACTATATGATATCCACTAGTTTCCTTTAGCCGTTTATTATCTTGTTCCATATTAGCAGTCATTCCATCATTTAAGAAGGCGTCAAAGATAATAGGGAGAAATGACATTTTGGATTCTGTTACTACTTTACCAAAATTAAGGATATACGGACTTACTATCTTTTTCTCAACGTCGATTTGATGAACACACGATGAAAATGTGCTTCTATGAGATTGATCATGTAGAAAACAACAAGGGATACAATATTTCCGCATATCATGAAATATATTAAGAAATCCCACCTTATTATATTTCCCCAAAGGATCCATGCACGTAAACATTATATCGTTATCATTAATAAAGACTTCTTTCTCATCGGATCTGTAAAAGTTGTTACTGATTTTTTTCATTCCAGGATCTAGATAATTAATAATGACGGGTTTTCTATTTTTATTCTTTGTATTTTGGCATATCCTAGACCAGTAAACAGTTTCCACTTTGGTAAAATCAGCAGACTTTTGAACGCTATTAAACATGGCATTAATGGCAATAACTAAAAATGTAAAATATTTTTCTATGTTAGGAATATGGTTTTTCACTTTAATAGATATATGGTTTTTGGCCAAAATGATAGATATTTTTTTATCCGAGGATAGTAAAATATTATTAGTCGCCGTCTCTATAAAAATGAAGCTAGTCTCGATATCCAATTTTATTCTAGAATTGATAGGAGTCGCCAAATGTACCTTATACGTTATATCTCCCTTGATGCGTTCCATTTGTGTATCTATATCTGACACAAGATCGGTAAATAGTTTTACGTTATTAATCATCACGGTATCACCGTCGCTAGATAATGCTAATGTTCCATCCAAGTCCCAAATGGAGAGATTTAACTGTTCATCGTTTAGAATAAAATGATTACCGGTCATATTAATAAAGTGTTCATCGTATCTAGATAACAACGACTTATAATTAATGTCCAAGTCTTGAACTCGCTGAATGATCTTTTTTAACCCAGTTAGTTTTAGATTGGTACGAAATATATTGTTAAACTTTGATTCTACAGTAATGTCCAAATCTAGTTGTGGAAATACGTCCATCAGCATTGTTTCAAACTTGATAATATTATTATCCACATCTTCATATGATCCAAATTCTGGAATAGATGTATCACACGCTCTGGCTACCCAGATAACCAAAAAGTCGCACGCTCCAGGATATACATTGTATAAAAAGCTATCGTTTTTAAGTAGTGTTTTTTTTTGCGTATATACGAAGGGATTGAAAATAGTATTATCGACGTAACTATATTCCAAATTATTCTTATGCGAATAGATAATAATATCGTCCTTAATATCTAACAAATTTCCTAAATATCCCTTTAATTGAGTCATTCGAAGCGTCAATAGAATATGTCTCTTAACTATTTCCGGCTGTTGTATATTTAAATGACTTCGTAAGAAATAATATATGGGCGACTTTTCATCTATGTAATCATATGGAGTGAGATATAGGGCTCGTTCTACCTCCTGCCCTTTACCCACCTGTAATACCAATTGTGGACTCACTATATATCGCATATTTATATCGTGGGGTAAAGTGAAAATCTACTACCGATGATGTAAGTCTTACAATGTTTGAACCAGTACCAGATCTTAATTTGGAGGCCTCCGTAGAACTAGGGGAGGTAAATATAGATCAAACAACACCTATGATAAAGGAGAATATCGGTTTTATATCCCGCAGTAGACGTCTATTCGCCCATAGATCTAAGGATGATGAGAGAAAACTAGCACTACGATTCTTTTTACAAAGACTTTATTTTTTAGATCATAGAGAGATTCATTATTTGTTCAGATGCGTTGACGCTGTAAAAGACGTCACTATTACCAAAAAAAATAACATTATTGTGGCGCCTTATATAGCACTTTTAACTATTGCATCAAAAGGATGCAAACTTACAGAAACAATGATTGAAGCATTCTTTCCAGAACTATATAATGAACATAGTAAGAAATTCAAATTCAACTCTCAAGTATCCATCATCCAAGAAAAACTTGGATATCAGTCTGGAAACTATCACGTTTATGATTTTGAACCGTATTACTCTACAGTAGCTTTGGCTATTCGAGATGAACATTCATCTGGCATTTTTAATATCCGTCAAGAGAGTTATCTGGTAAGTTCATTATCTGAAATAACATATAGATTTTATCTAATTAATCTAAAATCTGATCTTGTTCAATGGAGTGCTAGTACGGGCGCTGTAATTAATCAAATGGTAAATACTGTATTGATTACAGTGTATGAAAAGTTACAACTGGTCATAGAAAATGATTCACAATTTATATGTTCATTGGCTGTGGAATCAGAACTTCCAATAAAATTACTTAAAGATAGAAATGAATTATTTACAAAATTCATCAACGAGTTAAAAAAGACCAGTTCATTCAAGATAAGCAAACGTGATAAGGATACGTTACTAAAATATTTTACTTA-----GGAGTTAGAATTTATAGACGACTCATTTAGTTTAT---------------------------------------------------------------------------------TACTATTACTA------------------GCATTATTGGTATTCTTCTTGTCATCTTGTTCAGAAATATATAACAATGCTATACCTAATACTAAATACATTATCATGCTTGCAATGGCTCTAACAACGACGAACCAAAATGAATTTGGTCGTAGCTTTTGTTCACAAAAATACATAAAGAAATGTCTACATAAATCTATGGCGCCATTGGCTACTTGAAATAGCGCCAGTCCTCCTACAGATTTTAATATAGCTGTATAACATGACATTTATTCATCATCAAAAGAGACAGAGTCACCATCTGTCATATTTAGATTTTTTTTCATGTGTTCAAAGTATCCTCTACTCATTTCATTATAATAGTTTATCATACTTAGAATTTTAGGACGGATCAATGAGTAAGACTTGACTAAATCGTCAGTAGTAATTTGCGCATCGTCTATTCTACATCCGCTTCGTCGAATAATGTATAGCATTGCTTTGAGATTCTCCATAGCTATCAAGTCTTTATACAATGACATGGAAATATCTGTGAACACTTTATACTTCTCCAACATCGATGCCTTAACATCATCACCTACTTTAGCATTGAAAATACGTTCTATTGTGTAGATGGATGTAGCAAGATTTTTAAACAACAATGCCATCTTACATGATGATTGCCTTAAGTCTCCAATCTTTTGTTTAGAATGATTAGCTACAGAGTCCAACGCTTGGCTGACTAGCATATTATTATCTTTAGAAATTGTATTCTTCAATGAGGCGTTTATCATATCTGTAATTTCGTTAGTCATATTACAGTCTGACTGGGTTGTAATGTTATCCAACATATCACCTATGGATACGGTACACGTACCAGCATTTGTAATAATCCTATCTAAGATGTTGTATGGCATTGCGCAGAAAATATCTTCTCCTGTAATATCTCCACTCTCGATAAATCTACTTAGATTATTCTTAAATGCCTTATTCTCTGGAGAAAAGATATCAGTGTCCATCATTTCATTAATAGTATACGCAGAAAAGATACCACGAGTATCAATTCTATCCAAGATACTTATTGGTTCCGAGTCACAAATAATGGTTTCCTCTCCTTCAGGAGATCCTGCATAGAAATATCTAGGACAATAGTTTCTATACTGTCTGTAACTCTGATAATCTCTAAAGTCACTAACTGATACCATGAAATTGAGAAGATCAAACGCTGAAGTAATCAATTTTTCTGCCTCGTTTTTACTACAACTAGTTTTCATCAATGTAGTGACGATGTATTGTTTAGTTACTCTTGGTCTAATACTGATGATAGAGATATTATTACTTCCCATAATGGATCTTCTAGTAGTCACCTTAAAGCCCATTGATGCGAATAGCAGATAGATAAAGTCTTGGTATGACTCCTTTCTAATATAGTACGGACTACCTTTGTCACCCAACTTTATACCCACATAAGCCATAACAACCTCTTTAATAGCCGTTTCATGAGGTTTATCAGCCATGAGCCTAAGTAGTTGGAAGAATCTCATGAATCCCGTCTCAGAAAGTCCTATATGCATGATAGAAGATTTATCT------TTCTTGGGAAACTCTCGTATAGTCATAGATGAAATACTCTTTAAAGTTTCTGAAATAAGATCAGTAACAGTCTTACCTCCGACTACTCTGGGTAACAAACATACTCTAATAGGTGTTTTCTCTGCGGAGATAATATCAGAAAGGATAGAGCAATAAGTAGTATTATTGTGATTATAAAGACCGAATACATAACAGGTAGAATTTATAAACATCATGTCCTGAAGGTTTTTAGACTTGTATTCCTCGTAATCCATACCGTCCCAAAACATGGATTTGGTAACTTTGATAGCCGTAGATCTTTGTTCCTTCGCCAACAGGTTAAAGAAATTAATAAAGAATTTGTTGTTTCTATTTATGTCCACAAATTGCATATTTGGAAGTCCCACCGTTACGTTCACTGCAGCATTTTGAGGATCTCGAGTATGAAGTACGATGTTATTGTTTACTGGTATATCTGGAAAGAATTCTACCAGTCTAGGAATAAGAGATTGATATCGCATAGAAATACAAAAGTTAATAATCTCATCATCGAAGATTACTCGGTTACCATTGTAATAAATTGGTACTCTATCATAATCGTCGACAAAGTACTGTTCATACATGATGAGATGTTTATATGTTGGCATAGTAGTGAGATCGACGTTTGGTAATGGCAATGTATTAAGATTAACTCCATAATGTCTAGCAGCATCCGCGATGGCATAAGTGTTGTCAAAGCGGGGTTGATCTTGTGCTGTTATATATTGTCTAACACCTATAAGATTATCAAAATCTTGTCTGCTTAATACACCGTTAACAATTTTCGCCTTGAATTCTTTTATTGGTGCATTAAT---AACATCCTTATAGAGGATGTTAAACAAATAAGTATTATCAAAGTTAAGATCTGGGTATTTCTTTTCTGCTAGAACATCCATTGAGTCGGAGCCATCTGGTTTAATATAACCACCGATAAATCTAGCTCTGTATTCTGTATCCGTCAATCTAATATTAAGAAGGTGTTGAGTGAAAGGTGGAAGATCGTAAAAGCTGTGAGTATTAATGATAGGGTTAGTTTCCGAACTAATGTTAATTGGGGTATTAATAATATCGATATTTCCAGCGTTAAGTGTAACATTAAACAGTTTTAATTCACGTGACGTGGTATCAATTAAATAATTAATGCCCAATTTGGATATAGCAGCCTGAAGCTCATCTTGTTTAGTTACGGATCCTAATGAGTTATTAAGAAATACATCAAACGGATGAACGAAGGTTGTTTTAAGTTGGTCACATACTTTGTAATCTAGACATAGATGCGGAAGAACGGTAGAAACTATACGAAATAGATATTCAGAGTCCTCTAATTGATCAAGAGTAACTATTGACTTAATAGGCATCATTTATTTAGTATTAAATGACGACCGTACCAGTGACAGATATACAAAACGACTTAATTACAGAGTTTTCAGAAGATAATTATCCATCTAACAAAAATTATGAAATAACTCTTCGTCAAATGTCTATTCTAACTCACGTTAATAACGTGGTAGATAGAGAACATAATGCCGCCGTAGTGTCATCTCCAGAGGAAATATCATCACAACTTAATGAAGATTTATTTCCAGACGATGATTCTCCGGCCACTATTATTGAAAGAGTACAACAACCGCATACTACTATTATTGACGATACGCCACCTCCTACGTTTCGTAGAGAGTTATTGATATCGGAACAACGTCAGCAACGAGAAAAAAGATTTAATATTACGGTATCAAAAAATGCCGAAGCGATAATGGAATCTAGATC---------------GATGATAACTTCTATGCCAACACAAACACCATCCTTGGGAGTAGTTTATGATAAAGATAAAAGAATTCAGATGCTAGAGGATGAAGTGGTTAATCTTAGAAATCAACAATCTAATACAAAATCATCTAATAATTTGGATAATTTTACCAGAATACTATTTGGTAAGACTCCGTATAAATCAACAGAAGTTAATAAGCGTATAGCCATCGTTAATTATGCAAATTTGAATGGGTCCCCCTTATCAGTAGAGGACTTGGATGTTTGTTCAGAGGATGAAATAGATAGAATCTATAAAACGATTAAACAATATCACGAAAGTAGAAAACGAAAAATTATCGTTACTAACGTGATTATTATTGTCATAAACATTATTGAACAGGCATTGCTAAAACTTGGATTTGACGAAATCAAAGGACTGAGTACCGACATCACTTCAGAAATTATCGATGTGGAGATCGGAGATGACTGTGATGCTGTAGCATCAAAACTAGGAATCGGCAACAGTCCGGTTCTTAATATTGTATTGTTTATACTCAAGATATTTGTTAAACGAATTAAAATTATTTAATTTAATACATTCCCATATCCAGACAACAATCGTCTGGATTAATCTGTTCCTGTCGTCTCATACCGGACGACA---TATTAATCTTTTTATTAGTGGGCATCTTTTTAGATGG-TTTCTTTTTCCCAGCATTAACTGATTCGATACCTAGAAGATCGTGATTGATCTCTCCGACCATTCCACGAACTTCTAATTGACCGTCTCTAACGGTACCATAAACTATTTTACCAGCATTAGTAACAGCTTGGACAATCTGACCATCCATTGCGTTGAATGATGTAGTTG---CTGTTGTTCTACGTCTAGGAGCACCA---GAAGTATTTTTAGAGCTCTTG------GATGTTGATGTAGAAGAAGACGAG------------GATTTTGATTTACATGTGATACATTTTGAACTCTTTGATTTTGTGTCACATGCGCCGGCAGTCACATCTGTTTGAGAATTAAGATTATTGTTGCCTCCTTTGACGGCTGCATCTCCACCGATCTGTGCTAGTAGATTTTTAAGCTGTGGTGTAATCTTATTAACTGTTTCGATATAATCATCGTAACTGCTTCTAACGGCTAAATTTTTTTTATCCGCCATTTAGAAGCTAAAAATATTTTTATTTATACAGAAGATTTAACTAGATTATACAATGAACTAATATGATCCTTTTCCAGATTATTTACAAACCTGGTATTTCTTGTTTCTGGAGGAGGCAAGTTTACATTCGGAC------TTGGATTTTGTGAGTTCTTGATCTTATTATACATCGCGTATAGGATGGCGACGGTAACTGCTACACAAATACCAATCAAAAGAAGAATACCAATCATTTATTGATAATAACTTCACTATTGATCAAGTATACAATA---TATCATCTTTTCACTAAATAAGTAGTA---ATAATGATTCAACAATGT--CGAGATATATGAACGATAATAACTTAGTTTACGGAAATATCGCTATGATTGGTATGAATGACTCCACTAACTCTGTGGGGTGCGCAGTGCTTTCCCCACATAGAATAAATTAGCATTCCGACTGTGATAATAATACCAAGTATAAACGACATAATACTCAATACTTTCCATGTACGAGTGGGACTGGTAGACTTACTAAAGTCAATAAAGGCAAAGATACACGAAAGAATCAAAAGAATGATTCCAGCAATTAACACTCCGGAAAAATAATTTCCAATCATAAGCATCATGTCCATTTAACTAATAAAAATTTTAAATCGCCGAATGAACAAAGTGGAATATAAACCATATAAAAACAATAGTTTGTACTGCAAAAATAATATCTATTTTTGTTTTCGAAGATATGGTAAAATTAAATAGTAGTACACAACATGTTATAACTAACAGCAGCAACGGTTCGTAATTACTTATCATTTACTAGACGAAAAGGTGGCGGGATATTTTCTTGCTCAAATAATACGAATATATTACCCATCCATTTTATGCGATGTTTATATACTCTAATCTTTAATAGATCTATAGACGACGGGTTTACCAACAATATAGATTTTATCGATTCATCTAATTTAAACCCTTCCTTAAACGTGAATGATCTATTATCTGGCATAACGATGACCCTACCTGATGAATCAGACAATGTACTGGGCCATGTAGAATAAATTATCAACGAATCATCGTCTACGAACATTTATATCATTTGTTTTAATTTTAGGACGCGAATAAATAGATATAAAATAGAAAATAACAGATATTACAACCAGTGTTATGGCCGCACCCAACCAGGTAGGCAGTTTTATTTTATCTTTTACTACAGGTTCTCCTG---GATGTATGTCACCAACTGTAGACGTAGTTCTAGTACAATTAGACGTAAGTTCCGCTTGGGAATTTTTTAACGCTAAAGAGTTAACGTTAATCGTACACCCAACGTATTTACATCTAGTTCTTTGAACATCTTGATTATAATATAACCATTTTCTATCTCTAGATTCGTCAGTGCACTCATGTAACCAACATACCCTAGGTCCTAAATATTTATCTCCGGAATTAGATTTTGGATAATTCGCACACCAACAATTTCTATTTCCTTTATGATCGTTACAAAAGACGTATAATGCCGTATCCCCAAAAGTAAAATAATCAGGACGAATAATTCTAATAAACTCAGAACAATATCTCGCATCCATATGTTTGGAGCAAATATCGGAATAAGTAGACATAGCCGGTTTCCGTTTTGCACGTAACCATTCTAAACAATTGGGGTTTCCAGGATCGTTTCTACAAAATCCAGTCATAAAATCGTCACAATGTTCTGTCTTGTAATTATTATTAAATATTTTTGGACAGTGTTTGGTATTTGTCTTTGAACAACATTTTGCTACGCTATCACTATCTCCCAGGAGATAATCCTTTTTTATAAAATGACATCGTTGCCCGGATGCTATATAATCAGTAGCGTGTTTTAAATCCTTAATATATTCAGGAGTTACCTCGTTCTGATAATAGATTAATGTTCCAGGACGAAATTTGAAAGAACTACATGGTTCTCCATGAATTAATACATATTGTTTAGCAAACTCAGGAACTATAAAACTACTACAATGATCTATCGACATACCATCTATCAAACAAAATTTGGGTTTAATTTCTCCTGGAGACGTTTCATAATAATACATATAACTTTCTTCGGCAAACTTAACAGTTCTATTATATTTAGGATAATTAAAACCTAATTCCATATATTTGTCTCGTATATCTGCTATTCCTGATGCTATGTTGATTCTATTAAGAGTAACGGCTGCCCCCATTCTTAATAATCGTCAGTATTTAAACTGTTAAATGTTGGTATATCAACATCTACCTTATTTCCCGCAGTATAAGGTTTGTTGCAGGTATACTGTTCAGGAATGGTTACATTTATACTTCTTCTATAGTCCTGTCTTTCGATGTTCATCACATATGCAAAGAACAAAATAAACAAAATAATGTAAGAAATAATATTAAATATCTGTGAATTCGTAAATACATTAATTGCCATAATAATTACAGCAGCTACAATACACACAATAGACATTCCCACAGTGTTGCCATTACCTCCACGATACATTTGAGTTACTAAGCAATAGGTAATAACTAAGCTAGTAAGAGGCAATAGAAAAGATGAGATAAATATCATCAATATAGAGATTAGAGGAGGGCTATATAGAGCCAAGACGAACAAAATCAAACCGAGTAACGTTCTAACATCATTATTTTTGAAGATTCCCAAATAATCATTCATTCCTCCATAATCGTTTTGCATCATACCTCCATCTTTAGGCATAAACGATTGCTGCTGTTCCTCTGTAAATAAATCTTTATCAAGCACTCCAGCACCCGCAGAGAAGTCGTCAAGCATATTGTAATATCTTAAATAACTCATTTATATATT-AAAAAATGTCACTATTAAAGATGGAGTATAATCTTTATGCCGAACTAAAAAAAATAACTTGTGGTCAATCCCTAAGTCTTTTTAACGAAGACGGGGATTTCGTAGAAGTTGAACCGGGATCATTATTTAAGTTTTTGATACCTAAGGGATTTTACTCCTCTCCTTCCGTAAAGACGAGTTTAGTATTCGAGACATTAACAACGACCGATAATAAAATTACTAGTATCAATCCAACAAATGCACCAAAGTTATATCCTCTTCAACACAAAGTCGTATCTGAAGTAGTTTCTAATATGAGGAAAATGATTAAATTAAAACGTCCTCTATACATCACTCTTCACTTGGCGTGTGGATTTGGTAAGACTATTACCACGTGTTATCTTATGGCTACACACGGAAGAAAAACCGTCATTTGTGTACCCAATAAAATGTTAATACATCAATGGAAGACACAGGTAGAGGCAGTCGGATTGGAACATAAGATATCTATAGATGGAGTAAGTAGTTTATTAAAGGAACTAAAGACTCAAAGTCCGGATGTATTAATAGTAGTTAGTAGACATCTGACAAACGATGCCTTTTGTAAATATATCAATAAGCATTATGATTTGTTCATCTTGGATGAATCACATACGTATAATCTGATGAACAATACAGCAGTTACAAGATTTTTAGCGTATTATCCTCCGATGATGTGTTATTTTTTAACTGCTACACCTAGACCATCTAACAGAATTTATTGTAACAGTATTATTAATATTGCCAAGTTATCCGATCTAAAAAAAACTATCTATGCTGTAGATAGTTTTTTTGAGCCATATTCCACAGATAATATTAGACATATGATAAAACGACTAGATGGACCATCTAATAAATATCATATATATACTGAAAAGTTATTATCTGTAGACGAGCCTAGAAATCAACTTATTCTTAATACCCTGGTAGAAGAATTCAAGTCAGGAACTATTAATCGCGTTTTAGTTATTACTAAACTACGTGAACATATGGTATTATTCTACAAACGATTATTAGATCTTTTCGGACCAGAGGTTGTATTTATAGGAGACGCTCAAAATAGACGTACTCCAGATATGGTTAAATCAATCAAGGAACTAAATAGATTTATATTCGTATCCACCTTATTTTATTCCGGTACTGGTTTAGATATTCCTAGTTTGGATTCGTTGTTCATTTGCTCGGCAGTAATCAACAATATGCAAATAGAGCAATTACTAGGGAGGGTATGTCGAGAAACAGAACTATTAGATAGGACGGTATATGTATTTCCTAACACATCCGTCAAAGAAATAAAGTACATGATAGGAAATTTTGTGCAACGAATTATTAGTCTGTCTGTAGATAAACTAGGATTTAAACAAGAAAGTTATCGGAAACATCAAGAATCCGATCCCACTTCTGTATGTACAGCATCCTCCAGAGAAGAACGTGTATTAAATAGAATATTTAACTCGCAAAATCGTTAAGAAGTTTAAGCGACGATCCACATGCTGTACAGGCCAGTGTATTACCCCTCATAGTATTAATATAATCCAATGATACTTTTGTGATGTCGGAAATCTTAACCAATTTAGACTGACAGACAGAACACGTCATGCA---ATCATCCTCATCGATAACTGTAGTCTTAGGCTTCTTTTTGCGACTCTTCATTCCGGAACGCGCATTGGTGCTATCCATTTAGGTAGTAAAAAATAAGTCAGAATATGCCCTATAGCACGATCGTGTAAAACC---TGGTATATCGTCTCTATCTTTATCACAGTATAGTGTATCGACATCTTTATTATTATTGACCTCGTTTATCTCGGAACATGGAATGGGAACATTTTTGTTATCAACGGCCACCTTTGCCTTAATTCCAGATGTTGTAAAATTATAACTAAACAGTCTATCATCGACACAAATGAAATTTTTGTTTAAACGTTTGTAGTTTACGTATGCGGCTCGTTCTCGTCTCATTTTTTCAGATATTGCAGGTACTATAATATTAAAAATAAGAATGAAATAACATAGGATTAAAAATAAAGTTATCATGACTTCTAGCGCTGATTTAACTAACTTAAAAGAATTACTTAGTCTGTACAAAAGTTTGAGATTTTCAGATTCTGCGGCTATAGAGAAGTATAATTCTTTGGTAGAATGGGGAACATCTACTTACTGGAAAATAGGCGTACAAAAGGTAGCTAATGTCGAGACGTCCATATCTGATTATTATGATGAGGTAAAAAATAAACCGTTTAATATTGATCCAGGGTATTATATTTTCTTACCGGTATATTTTGGAAGCGTCTTTATTTATTCGAAGGGTAAAAATATGGTAGAACTTGGATCTGGAAACTCTTTTCAAATACCAGATGATATGCGAAGTGTGTGTAACAAAGTATTAGACGGCGATAACGGAATAGACTTTCTGAGATTTGTTTTGTTAAACAATAGATGGATAATGGAAGACGCTATATCAAAATATCAGTCACCAGTTAATATATTTAAACTAGCGAGTGAGTACGGATTAAACATACCCAACTATTTAGAAATTGAAATAGAGGAAGACACATTATTTGACGACGAGTTATACTCTATTATAGAACGCTCTTTCGATGATAATTTTCCAAAAATATCCATATCGTATATTAAGTTGGGAGAACTTAGGCGGCAAGTTGTAGACTTTTTCAAATTCTCATTCATGTATATTGAGTCCATCAAGGTAGATCGTATAGGGGATAATATTTTTATTCCTAGCGTTATAACAAAATCAGGAAAAAAGATATTAGTAAAAGATGTAGACCATTTAATACGATCCAAGGTTAGAGAACATACATTTGTAAAAGTAAAAAAGAAAAACACATTTTCCATTTTATACGACTATGATGGGAACGGAACAGAAACTAGAGGAGAAGTAATAAAACGAATTATAGACACTATAGGACGAGACTATTATGTTAACGGAAAGTATTTCTCTAAGGTTGGTAGTGCGGGCTTAAAGCAATTGACTAATAAATTAAATATTAATGAGTGCACAACTGTCGATGAGTTAGTTGATGAGATTAATAAATCCGGAACTGTAAAACGAAAAATAAAAACCCAATCAGCATTTGATTTAAGTAGAGAATGTTTGGGATATCCAGAAGCGGATTTTATAACGTTAGTTAATAACATGCGGTTCAAAATAGAAAATTGTAAGGTTGTAAATTTTAATATTGAAAATACTAATTGTTTAAATAACCCAAGTATTGAAACTATATATGGAAACTTTAACCAGTTCGTCTCAATCTTTAATATCGTCACCGATGTCAAAAAAAGATTATTCGAGTGAAATAATATGTGCCTTTGATATAGGTGCAAAAAATCCTGCCAGAACTGTTTTAGAAGTCAAGGATAACTCCGTTAGGGTATTGGATATATCAAAATTAGACTGGAGTTCTGATTGGGAAAGGCGCATAGCTAAAGATTTGTCACAATATGAATACACTACAGTTCTTCTAGAACGTCAGCCTAGAAGGTCGCCATACGTCAAATTTATCTATTTTATTAAAGGCTTTTTATATCATACATCGGCTACCAAAGTTATTTGTGTCTCGCCTGTCATGTCTGGTAATTCATATAGAGATCGAAAAAAGAGATCTGTCGAAGCATTTTTTGATTGGATGGACATATTCGGATTGCGAGACTCCGTTCCAGATAGACGCAAATTAGACGATGTAGCGGATAGTTTCAATTTGGCTATGAGATACGTATTAGATAAATGGAATACTAATTATACACATTATAATAGGTGTAAATCTAGAAATTACATAAAAAAAATGTAATAACGTTAGTAACGCCATTATGGATAATCTATTTACCTTTCTACATGAAATAGAAGATAGATATACCAGAACTATTTTTAACTTTCATCTAATAAGTTGCGATGAAATAGGAGATATATATGGTCTTATGAAAGAACGCATTTCCTCAGAGGATATGTTTGATAATATAGTATATAATAAAGATATACATCCTGCCATTAAGAAACTAGTTTATTGTGACATTCAACTTACTAAACACATTATTAATCAGAATACGTATCCGGTATTTAACGATTCTTCACAAGTGAAATGTTGTCATTATTTCGATATAAACTCAGATAATAGCAATATTAGCTCTCGTACAGTAGAGATATTTGAGAGGGAAAAGTCATCTCTTGTATCATATATTAAAACTACCAATAAGAAGAGAAAAGTCAATTATGGGGAAATAAAGAAAACTGTACATGGAGGCACTAATGCAAATTACTTTTCCGGTAAAAAATCTGATGAGTATCTGAGCACTACAGTCAGGTCCAATATTAATCAACCTTGGATCAAAACCATCTCTAAGAGGATGAGAGTCAATATCATTAATCACTCTATAGTAACGCGTGGAAAAAGCTCCATATTACAAACTATAGAAATTATTTTTACTAATAGAACATGTGTGAAAATATTCAAGGATTCTACTATGCACATTATTCTATCCAAGGACAAGGATGAAAAGGGGTGTATACACATGATTGACAAATTATTCTATGTCTATTATAATTTATTTCTGTTGTTCGAGGATATCATCCAAAACGAGTACTTTAAAGAAGTAGCTAATGTTGTGAACCATGTACTCACGGCTACGGCATTAGATGAGAAATTATTCCTAATTAAGAAAATGGCTAAACACGATGTTTATGGAGTTAGCAATTTCAAAATAGGGATGTTTAACTTGACATTTATTAAGTCATTGGATCATACCGTTTTCCCCTCTCTGTTAGATGAGGATAGTAAAATAAAGTTTTTTAAGGGGAAAAAGCTCAATATTGTAGCATTACGCTCTCTGGAGGATTGTATAAATTACGTGACTAAATCCGAGAATATGATAGAAATGATGAAGGAAAGATCGACTATTTTAAATAGCATAGATATAGAAACGGAATCGGTAGATCGTCTAAAAGATTTGCTTCTAAAATGAAAAAAAACACTGATTCAGAAATGGATCAACGACTCGGGTATAAGTTTTTGGTACCTGATCCTAAAGCCGGAGTTTTTTATAGACCGTTACATTTCCAATATGTATCGTATTCTAATTTTATATTGCATCGATTGCATGAAATCTTGACCGTCAAGCGGCCACTTTTATCGTTTAAGAATAATACAGAACGAATTATGATAGAAATTAGCAATGTTAAAGTGACTCCTCCAGATTACTCACCTATAATCGCGAGTATTAAAGGTAAGAGTTATGACGCATTAGCCACGTTCACTGTAAATATCTTTAAAGAGGTAATGGCCAAAGAGGGTATATCCATCACTAAAATAAGTAGCTATGAGGGAAAAGATTCTCATTTGATAAAAATTCCGCTACTAATAGGATACGGGAATAAAAATCCACTTGATACAGCCAAGTATCTTGTCCCTAACGTCATAGGTGGGGTATTTATCAATAAACAATCTGTCGAAAAAGTAGGAATTAATCTAGTAGAAAAGATTACAACATGGCCAAAATTTAGGGTTGTTAAGCCAAACTCATTCACGTTCTCGTTTTCCTCCGTATCCCCTCCTAATATATTACCGACAAGATATCGCCATTACAAGATATCTCTGGATATATCACAATTGGAAGCGTCGAATATATCATCGACAAAGACATTTATAACGGTCAATATTGTTTTACTGTCTCAATATTTATCTAGAGTGAGTTTAGGATTCATTAGACGTAGTTTATCATACGATATGCCTCCAGAAGTTGTCTATTTAGTAAACGCGATAATAGATAGTGCTAAACGACTTACCGAATCTATTACTGACTTTAATATTGATACGTATATTAATGACCTGGTGGAAGCCGAACACGTTAAACAAAAATCTCAGTTAACGATTAACGAGTTCAAATATGAAATGCTACATAACTTTTTACCTCATATGAACTATACACCCGATCAACTAAAGGGATTTTATATGATATCTTTACTAAGAAAGTTTCTTTACTGTATCTACTACACTTCTAGATATCCAGATAGAGATTCAATGGTTTGTCATCGCATCCTAACATACGGCAAATATTTTGAGACGTTGGCACATGATGAATTAGAGAATTACATAGGCAACATCAGAAACGACATCATGAACAATCACAAGAATAGAGGCACTTACGCGGTAAACATTCATGTACTAACAACTCCCGGACTTAATCACGCGTTTTCTAGCTTATTGAGTGGAAAGTTCAAAAAGTCAGACGGTAGTTATCGAACACATCCTCACTATTCATGGATGCAGAATATTTCTATTCCTAGAAGTGTTGGATTTTATCCGGATCAAGTAAAGATTTCAAAGATGTTTTCTGTCAGAAAATACCATCCAAGTCAATATCTTTACTTTTGTTCATCAGATGTTCCGGAAAGAGGTCCTCAGGTAGGTTTAGTATCTCAATTGTCTGTCTTAAGTTCCATTACAAATATACTAACGTCTGAGTATTTGGATTTGGAAAAGAAAATTTGTGAGTATATCAGATCATATTATAAAGATGATATAAGTTACTTTGAAACAGGATTTCCAATCACTATAGAAAATGCTCTAGTCGCATCTCTTAATCCAAATATGATATGTGATTTTGTAACTGACTTTAGACGTAGAAAACGGATGGGATTCTTCGGTAACTTGGAGGTAGGTATTACTTTAGTTAGGGATCACATGAATGAAATTCGTATTAATATTGGAGCAGGAAGATTAGTCAGACCATTCTTGGTGGTGGATAACGGAGAGCTCATGATGGATGTGTGTCCGGAGTTAGAAAGCAGATTAGATGACATGACATTCTCTGACATTCAGAAAGAGTTCCCACATGTCATCGAAATGGTAGATATAGAACAATTTACTTTTAGTAACGTATGTGAATCTGTTCAAAAATTTAGAATGATGTCAAAGGATGAAAGAAAGCAATACGATTTATGTGACTTTCCTGCCGAATTTAGAGATGGATATGTAGCATCTTCACTAGTGGGAATCAATCACAATTCTGGTCCAAGAGCTATTCTTGGATGTGCTCAAGCTAAACAAGCTATCTCTTGTCTGAGTTCGGATATACGAAATAAAATAGACAATGGAATTCATTTGATGTATCCAGAGAGGCCAATTGTCATTAGTAAGGCTTTAGAAACTTCAAAGATTGCGGCTAATTGCTTCGGACAACATGTTACTATAGCATTAATGTCGTACAAAGGTATCAATCAAGAGGATGGAATTATCATCAAAAAACAATTTATTCAGAGAGGCGGTCTTGATATTGTTACAGCCAAGAAACACCAAGTAGAAATTCCATTGGAAAACTTTAATAACAAAGAAAGAGATAGGTCTAACGCCTATTCGAAATTAGAAAGTAATGGATTAGTTAGACTGAATGCTTTCTTGGAATCCGGAGACGCTATGGCACGAAATATCTCATCAAGAACTCTTGAAGATGATTTTGCTAGAGATAATCAGATTAGCTTTGATGTTTCCGAGAAATATACCGATATGTACAAATCTCGCGTTGAACGAGTGCAAGTAGAACTTACTGACAAAGTTAAGGTGCGAGTATTAACCATGAAAGAAAGAAGACCCATTCTAGGAGATAAATTTACCACTAGAACGAGTCAAAAGGGAACAGTCGCGTATATCGCAGATGAAACGGAACTTCCATACGACGAAAATGGTATCACACCAGATGTCATTATTAATTCTACATCCATCTTCTCTAGAAAAACTATATCTATGTTGATAGAAGTTATTTTAACAGCCGCATATTCTGCTAAGCCGTACAACAATAAGGGAGAAAACCGACCTGTCTGTTTTCCTAGTAGTAACGAAACATCCATCGATACATATATGCAATTCGCTAAACAATGTTATGAGCATTTAAATCCGAAATTGACCGAGAAAGAATTATCGGATAAAATCTTTTGTGAAAAGATTCTTTATGATCCTGAAACGGATAAGCCTTATGCATCCAAAGTATTTTTTGGACCAATTTATTACTTGCGTCTGAGACATTTAACTCAGGACAAGGCAACCGTTAGATGTAGAGGTAAAAAGACGAAGCTAATTAGACAAGCGAATGAGGGACGAAAACGTGGAGGAGGTATCAAGTTTGGAGAAATGGAGAGAGACTGTTTAATAGCGCATGGCGCAGCCAATACTATTACAGAAGTTTTAAAAGACTCAGAAGAGGATTATCAAGATGTGTATATTTGTGAAAATTGTGGAGACATAGCAGCACAAATCAAAAGTATTAATACATGTCTTAGATGTTCAAAACTTAATCTCTCTCCTCTCTTAACAAAAATTGATACCACGCACGTATCTAAAGTATTTCTTACTCAAATGAACGCCAGAGGCGTAAAAGTCAAATTAGATTTCGAACGAAGACCTCCTTCGTTTTATAAACCATTAGATAAAGTTGATCTCAAGCCGTCTTTTCTGAAGTAG
>VARV-V1588
TTAAAAGTCAACATCTAAAGAAAAATGATTGTCTTCTTGAGACATAACTCCCATTTTTTGGTATTCACCCACACGTTTTTCGAAAAAATTAGTTTTACCTTCTAATGATATATTTTCCATGAAATCGAATGGATTGGTAACATTATAAATTTTTTTAAATCCCAATTCAGAAATCAATCTATCTGCGACAAATTCTATATATGTTTTCATCATTTCACAATTCATTCCTATAAGTTTAACTGGAAGAGCCACAGTAAGAAATTCTTGTTCAATAGAGACCGCGTCTGTTATAATAGATCTTACTGTTTCTTCACTCGGTGGATACAATAAATGTTTAAACATCAAACATGCGAAATCGCAGTGTAGACCCTCGTCTCTACTAATTAATTCGTTGGAAAACGTGAGTCCGGGCATTAGGCCACGCTTTTTAAGCCAAAATATGGACGCAAATGATCCAGAAAAGAAAATTCCTTCTACTGCCGCAAAGGCAATAAGTCTTTCTCCATAACCGGCGCTGTCATGTATCCACTTTTGAGCCCAATCGGCCTTCTTTTTTACACAAGGCATTGTCTCTATAGCATTAAAGAGATAGTTTTTTTCATTACTATCTTTAACATATGTATCAATCAAAAGACTATACATTTCCGAATGAATGTTTTCAATGGCCATTTGAAATCCGTAGAAACATCTAGCCTCGGTAATCTGTACTTCTATACAAAATCGTTCTGCTAAATTTTCATTCACTATTCCGTCACTGGCTGCAAAAAACGCCAATACATGTTTTATAAAATATTTTTCGTCTGGTGTTAGTTTATTCCAATCATTGATATCTTTAGATATATCCACTTCTTCCACTGTCCAAAATGATGCCTCTGCCTTTTTATACATATTCCAGATGTCATGATATTGAATTGGAAAAATAACAAATCTATTTGGATTTTTTGCAAGGATTGGTTCCATAACTAAATTAACAATAGTAGTAA---TTTTTTTTCAGTTATCATCTATATGACTGTATTTGGATCTTTTGTACATCGCTATTATCGCAATCACTA----------------------------------------------------------------------------------------------------------------------------------------------------------------------------------------------------------------------------------------------------------------------------------------------------------------------------------------------------------------------------------CAATAATTATAATTATTATTGATAGCATTGTTATTAGCACTATCATAATTAAATTATTGATATTCATGGGTGCGGAATAATCGTTATTATC---------------------------------------------------------------------------------ATCATTATCATTTTGTAATTGTGACATCATACTAGATAAATCGTTTGCGCGATTGTTGTGGGAAGCGGGCATGGAGGA------TGAATTATCGT---TATTATTATTTAAAGCCTCCCATTCGGATTCACAAATATGACGCGCGTTCAACATTTTATGGAAACTATAATTTTGTGAAAACAGGTAACAAGAAAACTCGTCATCGTT---ATTTTTAACGATAGTAAACCGATTAAACGTCGCACTAATTTCTAACGCTAGCGACTCTATTGGATATGGATTTCCAGATATATATCTTTTTAGCTCCCCTACGTATCTATAATCATCTGTGGGAAATGGAAGGTATTTCCATCTATCTAGTGTTCCTAATATCATATGTAGTGGTGTAATAGAACCATTAAGCGCGAAAGATTTTATTTCACATCGTATTTTAACTTCGCAATAATTTCTGGTTAGATAACACACTCTACCAGTCAAGTCAATAATATTAGCCTTTACAGATATATTCATAGTAGTTGTGACAATGACTCCATCTTTTAGATGCGATACTCCTTTATATGAGCCAGAATCTTCGTACCTCAAACTCGATATATTCAAACAAGTTAATGAGATATTAACGCGTTTTATGAACGATGATATGTATCCAGAAGTTCTATCCTCCGTGGCTAACGCTATAACCTTATTATTATAGTACCAAAGAGTGTGATTAATGTGTGACACATTAGCGCATGTACATATTTGTACATTATTGTCTACGTCGTATTCGACACATCCACATACAGCCAACAAATATAAAATGATAAATGCTCTAATGGTGTTCGTACCCATCTTAATGCGGCTTAATAAATGTTTCGATTTCAATTTATTGT-AAAAAAGAATCGGTTTTATACTGTTCGAGATTCTCATTGATTATATTCTCATCTATCATCTCCACACAGTCAAATCCGTGGTTAGCATATACCTCATCAACCGATAATAGACTATCGGACTCTTCTATCGTTATAACTCGAGAATATTTAATTTGGTCATTCTTAATCAAGTCAATTATCTTATTTTTAACAAATGTGAGTATTTTACTCA-TTTTTTATAAAAAACTTTTAG-AAATATACAGACTCTATCGCGTGTCTATATCTTCTTTTTATATCCAATGTATTTATATCTGATTTTTCTTCATTTATTATATATAATGGTCCAAATTCTATACGTGTTGC---TTCATCCAGATCATTAAGGTTCTTATAATCGCAATATCCTTCTCCTTCCTCTTCTATATCGTC---------------------------------------CTTAAACTTATTCTTAGTGTCACAGAATCGACCACAGCAGGATCCCATGACGAGCGTCATATTAAACTAATTCATTTTCAATAATA----TAC-TAATTAGTAACGACTATTAAAAT---AAATATTCTTCATAACCGGTAAGAATAGTAAAAAGACTAAATCTTCACATTGTAACTAT-TCAGT-AGTGTTTACATAA----------ATGAGATGAGA---------------------------------AGATATT----------CTCTATTTTGGTGGAGGATTATATGATATAATTCGTGGATAATCATTCTTAAGACACATTTCTTCATTCGTAAATCTTTTCACGTTAAATGAGTGTCCATATTTTGCAATTTCTTCATAGGATGGCGGTGTACGTGGACGGTGCTGTTCCTGTTCTTGTTGTGGTCTCCGACTTTCGTGTTTGCGTTTAGATCCCTCCATTATCGCGATTGCATAGATGA-GGTACTA-TTTTATACCTTGTAATTAAA-TTTTTTTATT------------AATTAGACGTATAAAAACGTTCCGTATCTGTATTTAAGAGCCAGATTTCGTCTAATAGAACAAATAGCTACAGTAAAAATAACTAGAATAATCGCTACACCCACTAGAAACCACGGATCGTAATACGGCAATCGGTTTTCGATAATAGGTGGAACGTATATTTTATTTAAGGACTTAAGAATTGTCTGTAAACCACAATTTGCTCCCGCCGATCCTGTATTAACTATCTGTAAAAGCATATGTTGGCCGGGCGGAGCCGAACATTCTCCGATATTCAATTTTTGTATATCTATAATGTTATTAACCTCCGCATACGCATTACAGTTCTTTTCTAGCTTGGATACGGCACTAGGTACATCATTTAGATCTATTCCTATTTCCTCAGCGATAGCTCTTCTATCCTTTTCCGGAAGCAATGAAATCACTTCAATAAATGATTCAACCATGAGTGTGAAACTAAGTCTAGTATTACTCATGCATTTGTTAGTTATTCGGAGCGCGCAATTTTTAAACTGTCCTATAACCTCTCCTATATGAATAGCACAAGTGACATTAGTAGGGATAGAATGTTGAGCTAATTTTTGTAAATAACTATCTATAAAAAGATTATACAAAGTTTTAAACTCTTTAGTTTCTGCCATTTATCCAGTCTGAGAAAATGTCCCTCATAATAAATTTTTCCAAGAAACTAATTGGGTGAAGAATGGAAACCTTTAATCTATATTTATCACAGTCTGTTTTGGTACACATGATGAATTCTTCTAATGCTGTACTAAATTCAATATCTTTTTCGATTTCTGGATATGTTTTTAATAAAGTATGAACAAAGAAATGGAAATCGTAATACCAGTTATGTTCAACTTTGAAATTGTTTTTTATTTTCTTGTTAATGATTCCAGCCACTTGGGAAAAGTCAAAGTCGTTTAATGCCGATTTAATACGTTCATTAAAAACAAACTTTTTATCCTTTAGATGAATTATTATTGGTTCATTGGAATCAAAAAGTAAGATATTATCGGGTTTAAGATCTGCGTGTAAAAAGTTGTCGCAACAGGGTAGTTCGTAGATTTTAATGTATAACAGAGCCATCTGTAAAAAGATAAACTTTATGTATTGTACCAAAGATTTAAATCCTAATTTAATAGCTAACTCGGTATCTACTTTATCTGCCGAATACAGTGCTAGGGGAAAAATTATAATATTTCCTCTTTCGTATTCGTAGTTAGTTCGCTTTTCATGTTCGAAAAAGTGAAACATGCGGTTAAAATAGTTTATAACATTAATATTACTGTTAATAACTGCCGGATAAAAGTGGGATAGTAATTTCACGAATTTGATACTGTCCTTTCTCTCGTTAAACGCCTTTAGAAAAACTTTAGAAGAATATCTCAATGAGAGTTCCTGACCGTCCATAGTTTGTATCAATAATAGTAACATATTAAGAACCCGTTTATACAGTGTATGTAAAAATGTTAATTTATAGTTTAATCCCATGGCCAATGCACACACGATTAATTTTTTTTCGTCTCCCTTTAGATTGTTGTATAGAAATTTTGGTACCGTGAACTCCGCCGTAGTTTCCATGGGACTATATAATTTTGTGGCCTCGAATACAAATTTTACTACATAGTTATCTATCTTAAAGACTATACCATATCCTCCTGTAGATATGTGATAAAAATCGTCGTTTATAGGATAAAATCGTTTATCTTTTTGTTGGAAAAATGATGAATTAATGTAATCATTCTCTTCTATCTTTAGTAGTGTTTCCCTATTAAAATTCTTAAAATAATTTAACAATCTAACTGACGGAGCCCAATTTTGGTGTAAATCTAATTGTGACATTATGTTGTTAAAATATAAACAGTCTCCTAATATAACAGTATCAGATAATCTATGTGGAGACATCCATTGATATTCAGGGGATGAATCATTGGCAACACCCATTTATTGTACAAAAAGCCCCAATTTACAAATAAAAGTCCAGGTTTGATAGAGACAAACTATTAACTATCGTGTCTCTGTTTTTAACACCTCCGC-AGTTTTTAATTTCTTTGGTAATAAAATTATTCACTATATCAGTATCTTCTTTATCTACCAGAGATTTTACTAACTTGATAACCTTGGCTGTCTCATTCAATAGGGTAGTGATATTTGTATGAGTGATATTGATATCTTTTTGAATTGTTTCTTTTAGAAGTGATTCTTTGATGGTGTTAGCATACAAATTACAATAATGCAGAAACTCAGTTAACATACAGGAATTATAGTAAGCCAATTCCAATTGCTGTCCGTATTGTATTAGAGTATCGATATGAGCAATGGTGTCCTTGCGTTTTTCTGATAGAATGCGAGCAGCGATTTTGGCGTTATCATTTGATGATATGTTTGGAATGACGAATCCTGTTTCTACTAACTTTTTGGTAGGACAAAGTGAAACAATCAAGAAGATAGCTTCTCCTCCTATTTGTAGAAGAAATTGAACTCCTCTAGATGATCTACTGACGATAGTATCTCCTTGACAGATATTGGTCCGAATTACAGAAGTACCTGGAATGTAAAGCCCTGAAACCCCCTCATTTTTTAAGCAGATTGTTGCCGTAAATCCTGCACTATGTCCAAGATAGAGAGCTCCTTTGGTGAATCCATCTCTATGTTTCAGTTTAACCAAGAAACAGTCAGCTGGTCTAAAATTTCCATCTCTATCTAATACAGCATCCAACTTGATGTCAGGAACTATGACCGGTTTAATGTTATATGTAACATTGAGTAAATCCTTAAGTTCATAATCATCACTGTCATCAGTTATGTACGATCCAAACAATGTTTCTACCGACATAGTGGATACGAAGATACTATCCATCAGAATGTTTCCCTGATTAGTATTTTCTATATAGCTATTCTTCTTTAAACGATTTTCCAAATCAGTAACTATGTTCATTTTTTTAGGAGTATGACGCCTAGCCAGCATGGAAGAGAATTTTCTAGATCCTCTCTTCAACATCTTTAATCTCAATGGGATGCAAAACCCC---------------ATGGTGTAACAACTAACGATAAAAATAATATTG-TTTTTCACTTTTTATAATTTTACCATTTGACTCATGACTTCATTGATATCTTTATACGAGCTACGAATATATAATTCTTTATAACTGAACTGAGATATATACACTGGATCTATGGTTTCCATAATTGAGTAAATAAATGCTCTGCAATAACTAATGGCAAATGTATAAAACAACAAAATTATACTAGAGTTGTTAAAGTTAATATTTTCTATTAGTTGTTCCAATAAATTATTTGTTGTGACTGTGTTCAAGTCATAAATCATTTTGATACTATCCAATAAACAGTCTTTAAGTTTTGGAATATTATCATCCCATTGTAAAGCCCCTAATTCGACTATCGAATACCCTGCTCTGGTAGCCGTTTCAATATCGACGGACGTCAATACTGTAATAAAGGTGGTAGTATTGTCATCATCATGATACACAACAGGAATATGATCGTTAGTAGGTACGGTGACTTTACACAACGCGATATATAACTTTCCTTTTGTGCCATTTTTAACGTAGTTGGGACGTCCTGCAGGGTATTGTTTTGAAGAAATGATATCGAGAACAGATTTGATACGATATTTGTTGGATTTCTGATTATTCACTATAATATAATCTAGACAGATAGATGATTCGATAAATAAAGAAGATATATCGTTGGTAGGATAATACATCCCCATTCCAGTATTCTTGGATACTCTATTGATGACACTAGTTAAGAACATGTCTTCAATTCTAGAAAACGAAAACATCCTACACGGACTCATTAAAACTTCTAGCGCTCCTGATTGTGTCTTAAATGCCTCATACAATGATTTCAAGGATGTCATAGATTCTTTAACCCACGATTTAATATTGCGTTTAGCATCTATTTTTTTTATTAAATCGAATGGTCGGCTCTCTGGTTTGCTACCCCAATGATAACAATAGTCTTGTAAAGATAAACCGCAAGAAAATTTATACGCATCCATCCAAATAACTCTTGCACCATCAGATGATATCAGTATATTATTATAGATTTTCCATCCACAATTATTGGGCCAGTATACTGTTAGCAACGGTATATCGAATAGATTACTCATGTAACCTACTAGAATGATAGTTCGTGTACTAGTCATAATATCTTTAATCCAATCTAAGAAATTTAAAATTAGATCTTTTACACTGTTAAAGTTAACAAAGGTATTACCCGGGTACGTGGATATCATATATGGCATTGGTCCATTATCAGTAATAGCTCCATAAACTGATACGGCGATGGTTTTTATATGTGTTTGATCTAACGAGGAAGAAATTCGCGCCCATAATTCATCTCTAGATATGTATTTAATATCAAACGGTAACACATCAATTTCGGGACGCGTATATGTTTCTAAATTCTTAATCCAAATATAATGATGACCTATATGCCCTATTATCATACTGTCAACTATAGTACACTTAGAGAACTTACGATACATCTGTTTCCTATAATCGTTAAATTTTACAAATCTATAACATGCTAAACCTTTTGACGACAACCATTCATTAATTTCTGATATGGAATCTGTATTCTCGATACAGTATCGTTTTAAAGCCAGTGCTATATCTCCCTGTTCGTGAGAACGCTTTCGTATAATATCAATCAACGGATAATCTGAGGTTTTTGGAGAATAATATGACTCATGATCTATTTCGTCCATAAACAATCTAGACATAGGAATTGGAGGCAATGATCTTAATTTTGTGCAATGAGTAGTTAATCCTATAACTTCTAATCTTGTAATATTCATCATCGACATAATACTATCTATGTTATCATCGTATATTAGTATACCATGACCTTCTTCATTTCGTGCCAAAATGATATACAGTCTTAAATAGTTACGCAATATCTCAATAGTTTCATAATTGTTAGCTGTTTTCATTAAGATTTGTACCCTGTTTAACATGATG----GCGTTCTAT-ACGTC-------TTTATTTTCTATTTTTT-AATTTTTTTAAATTTTTAACGATTTACTGTGGCTAGATACCCAATCTCTCTCAAATATTTTTTTAGCTTCGCTTACAAGCTGTTTATCTATACTATTAAAACTAACAAATCCGTGATTTTGGTAATGGGTTCCGTCAAAATTTGCCGACGTGATATGAACATATTCATCGTCGACTATCAACAATTTTGTATTATTCTGAATAGTGAAAACCTTCACAGATAGATCATTTTGAACACACAACGCATCTAGACTTCTGGCGGTTGCCATAGAATATACGTCGTTCTTATCCCAATTACCAACTAAAAGTCTGATCTTAACTCCTCTATTAATGGCTGCTTCTATAATGGAGTTGTAAATGTCGGGCCAATAGTAGCTATTACCATCGACACGTGTAGTGGGAACTATTGCCAAATGTTCAATATCTATACTAGTTTTAGCTGACCTAAGTTTATCAATAACTACATCGGTATCTAGATCTCTAGAATATCCCAATAGGTGTTCCGGAGAATCAGTAAAGAACACTCCACCTATAGGATTCTTAATATGATACGCAGTGCTAACTGGCAGACAACAAGCCGAAGAGTATAAATTCAACCATGAATTTTTTACGCTATTAAAGGCTTTAAAAGTATCAAATCTTCTACGAAGATCTGTGGCCAGTGGTGGATAATCAGAATATACACCTAACGTTTTAATTGTATGTATAGATCCTCCAGTAAATGACGCGTTTCCTACATAACATCTTTCATCATCTGATACCCAAAAACATCCAAGTAGTAGTCCTACGTTATTTTTTTTATCAATATTAACGGTTATAAAATTTATATCCGGGCAGTGACTTTGTAGCTCTCCCAGATTTCTTTTCCCTCGTTCATCTAGCAAAACTATTATTTTAATCCCTTTTTCAGATGCCTCTTTTAGTTTATCAAAAATAAGCGCTCCCCTAGTCGTACTCAGAGGATTACAACAAAAAGATGCTATGTATATATATTTCTTAGCTAGAGTGATAATTTCGTTAAAACATTCAAATGTTGTCAAATGATCGGATCTAAAATCCATATTTTCTGGTAGTGTTTCTACCAGTCTACATTTTGCTCCCGCAGGTGCTGATGTAAATGGCCACATTTAGTTAACAAAAAAAATTTACATATCCTGTTCCATCAACGATTCTAGAACGTCATCGGTTATATCGCTAAAATCTTCATCAAAGTCGACATCACAACCTAGCTCAGTCAATATATTAAGAAGTTCCGTGATATTATCTTCATCGATTTCTATATCCATATCGG------------------ATGTAGATAATTGACTGATTATTGAGTTAAAATCAGTACTAATTCCCAACCCTTCAGAATATACTTTGTGTTTCATGGTAA-----TATCGGTAGCGTATTTAAGTTGGTAGATTTTTCAATTATGCATCAATATAGCAACAGTAGTTCTTGCTCCTCCTTAATTCTAGCATCTTCTTCATTATTTTCTTCTACATACATAAGCATCTCCAATACGTTAGACAGCACACCGATGATGGCGGCCGCCACAGACACGAATATGACTAGACTGATAACCATTTAAAAAA-ACACTCTAGCTTTCACTTAAACTGTATCGATCATTCTTTTAGCACATGTATAATAT--AAAAACATTATTCTATTTCGAATTTAGGCTTCCAAAAATTTTTCATCCGTAAACCGATAATAATATATATAGACTTGTTAATAGTTGGAATAAATAGATTAATGCTTAAACTATCATCATCTCCACGATTAGAGATACAATATTTACATTCTTTTTGCTGTTTCGAAACTTTATCAATACACGTTAATACAAACCCAGGAAGGAGATATTGAAACTGAGGCTGTTGAAAATGAAACGGTGAATACAATAGTTCAGATAATGTAAAATCATGATTCCGTATTCTGATGATATTAGAACTACTAATGGATGTCAATGGTATGTATCTAGGAGTATCTATTTTAACAAAGCATCTATTTGCTAATATACAATTATCCTTTTGATTAATTGTTATTTTATTCATATTCTTAAAAGGTTTCATATTTATCAATTCTTCTACATTAAAAATTTCCATTTTTAATTTATGTAG--CCCGCAATACTCCTCATTACGTTTCATTTTTTGTCTATAATATCCATTTTGTTTATCTCAGTACATAGATTATCCAATTGAGAAGCACATTTAGTAGTTTTGTACATTTTAAGTTTATTGACGAATCGTCGAAAACTAGTTATAGTTAACATTTTATTATTTGATACCCTGATATTAATACCCCTACCGTTACTATTATTTATAACTGATGTAACCCACGTAACATTAGAATTAATTATCGATAGTAATGCATTCACGCTTCCAAAATTGTCTATTATAAACTCACCAATAATTTTTTTATTGCATGTTTTCATATTCATTAGGATTATCAAATCTTTAATCTTATTACGATTGTATGCGTTAATATTACAAGACGTCATTCTAAAAGACGGAGGATCTCCATCAAATGCCAGACAATCACGTACAAAGTACATGGAAATAGGTTTTGTTCTATTGCGCATCATAGATTCATATAGAACACCCGTAGAAATACTAATTTGTTTTACTCTATAAAATACTAATGCATCTATTTCATCGTTTTGTATAACGTCTTTCCAAGTGGCAAATTCCAAATTTTTTTCATTGATAGTACCAAATTCTTCTATCTCTTTAACTATTTGCATAGATAGGTAATTACAGTGATGTCTACATGCCGTTTTTTGAAACTGAATAGATGCATCTAAAAGCGATGCTACGCTAGTCACGATCACCACTTTCATATTTAGAATATATGTATGTAAAAATATAGTAGAATTTCATTTTGTTTTTTTCTATGCTATAAATGAATTCTCATTTTGCATCTGCCCATACTCCGTTTTATATCAATACCAAAGAAGGAAGATATCTGGTTCTAAAAGCTGTTAAAGTATGCGATGTTAGAACTGTAGAATTCGAAGGAAGTAAAGCTTCCTGCGTACTCAAAGTAGATAAACCCTCATCGCCCGCGAGCGAAAGAAGACCTTCGTCACCGTCCAGATGCGAGAGAATGAATAACCCAGGAAAACAAGTTCCGTTTATGAGGACGGACATGCTACAAAATATGTTCGCGGCTAATCGCGATAATGTAGCTTCTAGACTTTTGTCCTAAAATACTATTATATCTTTTTCGATATTAATAAATCCGTGTCGCCCGTGTTTTTTATCTCTTTCAGTATGTGAATAGATAGGTATTTTATCTCTATTCATCATCGAATTTAAGAGATCCGATAAACATTGTTTGTATGCTCCAGATGTCAGCATCTGATACAACAATATATGTGCACATAAACCTCTGGCACTTATTTCGTGTACCTTCCCCTTATCACTAAGGAGAATAGTATTTGAGAAATATGTATACATAATATTATCATGAATTAGATATACAGAATTTGTAACACTCTCGAAATCACACGATGTGTCTGCGTTAAGATCTAATATATCACTCGATAACACATTTTCATCTAGATACACTAGACATTTTTTAAAGCTAAAATAGTCTTTAGTAGTAACAGTAACTACGCGATTATTTTCATCGATGATGCATTTCATCGGCATATTATTACGCTTACCATCAAAGACTATACCATGTGTATATCTAACGTATTCTAGCATAGTTGCCATACGCGCATTAAACTTTTCAGGATCTTTGGATAGATCTTCCAATCTATCTATTTGAGAAAACATTTTTATCATGTTCAATAGTTGAAACGTCGGATCCACTATATAGATATTATCTATAAAGATTTTAGGAACTACGTTCATGGTATCCTGGCGAATATTAAAACTATCAATGATATGATTATCGTTTTCATCTTTTATCACCATATAGTTTCTAAGATATGGGATTTTACTTAATATAATATTATTTCCCGTAATAAATTTTATTAGAAATGCCAAATCTATAAGAAAAGTCCTAGAATTAGTCTGAAGAATATCTATATCACCGTACCGTATATTTGGATTAATTAGATATAGAGAATATGATCCGTAACATATACAACTTTTATTATGGCGTCTAAGATATTCTTCCATCAACTTATTAACATTTTTGACTAGGGAAGATACATTATGACGTCCCATCACTTTTGCCTTGTCTATTACTGCAACGTTCATAGAATTTAGCATATCTCTTGCCAATTCTTCCATTGATGTTACATTATAAGAAATTTTAGATGAAATTACATTTGGAGCTTTAATAGTAAGAACTCCTAATATGTCCGTGTATGTGGTCACTAATACAGATTGTAGTTCTATAATCGTAAATAATTTACCTATATTATATGTTTGAGTCTGTTTAGAAAAGTAGCTAAGTATACGATCTTTTATTTCTGATGCAGATGTATCAACATCGGAAAAAAATCTTTTTTTATTCTTTTTTACTAAAGATACAAATATGTCTTTGTTAAAAACAGTTATTTTCTGAATATTTCTAGTTTGTAATTTTAACATATGATATTCATTCACACTAGGTAATCTACCTAAATAGGTTTCTATAATCTTTAATGTAATATTAGGAAGAGTATTATGATCAGGATTCCTATTCATTTTGAGGATTTAAAACTCTGATTATTGTCTAATATGGTCTCAACGCAAACTTTTTCACAGAGCGATAGAGTTTTTGATAACTCGTTTTTCTTAAGAAATATAAAACTACTGTCTCCAGAGCTTGCTCTATCTTTTATTTTATCTAATTCGATACAAACTCCTGATACTGGTTCAGAAAGTAATTCATTAATTTTCAGTCCTTTATAGAAGATATTTAATATAGATAATACAAAATTTTCAGTTTTTGATATCGATCTGATTGATCCTAGAACTAGATATATTAATAACGTGCTCATTAGGCAGTTTATGGCAGCTTGATAATTAGATATAGTATATTCCAGTTCATATTTATTAGATACCGCATTGCCCAGATTTTGATATTCTATGAATTCCTCTGAAAATAAATCCAAAATAACTAGACATTCTATTTTTTGTGGATTAGTGTACTCTCTTCCCTCTATCATGTTCACAACTGGTGTCCACGATGATAAATATCTAGAGGGAATATAATATAGTCCATAGGATGCCAATCTAGCAATGTCGAATAACTGTAATTTTATTCTTCGCTCTTCATTATGAATTGATTCTTGAGGTATAAACCTAACACAAATTATATTATTAGACTTTTCGTATGTAATGTCTTTCATGTTATAAGTTTTTAATCCTGGAATAGAATCTATTTTAATGAGGCTTTTAAACGCAGAGTTCTCCAACAAGTCAAAACATAATACTCTGTTGGTTTTCTTATATACAATATTACGATTTTCTTCTTTGAATGGAATAGGTTTTTGAATTAGTTTATAATTACAACATAATAAATAAGGAAGTGTGCAAATAGTACGCGGAAAAAACATAATAGCTCCCCTGTTTTCATCCATGGTTTTAAGTAAATGATCACTGGCTTCTTTAGTCAATGGATATTCGAACATTAACCGTTTCATCATCATTGGACAAAATCCATATTTCTTAATGTAAAGAGTGATCAAATCATTATGTTTATTGTACCATCTTGTTGTAAATGTGTATTCGGTTATCGGATCTGCTCCTTTTTCTATTAAAGTATCGATGTCGATCTCGTCTAAGAATTCAACTATATCGACATATTTCATTTGTATACACATAACCATTACTAACGTAGAATGTATAGGAAGAGATGTAACGGGAACAGGGTTTGTTGATTCGCAAACTATTCTAATACATAATTCTTCTGTTAATACGTCTTGCACGTAATCTATTATAGATGCCAAGATATCTATATAATTATTTTGTAAGATGATGTTAACTATGTGATCTATATAAGTAGTATAATAATTTATGTATTTCGATATATGTTCCAACTCTGTCTTTGTGATGTCTAGTTTCGTAATATCTATAGCATCCTCAAAAAATATATTCGCATATATTCCCAAGTCTTCAGTTCTATCTTCTAAAAAATCTTCAACGTATGGAATATAATAATCTATTTTACCTCTTCTGATATCATTAATGATATAGTTTTTGACACTATCTTCTGTCAATTGATTCTTATTCACTATATCTAAGAAACGGATAGCGTCCCTAGGACGAACTACTGCCATTAATATCTCTATTATAGCTTCTGGATATAATTCATCTATTATACCAGAATTAATGGGAACTATTCCGTATTTATCTAACATAGTTTTAAGAAAGTCAGAATCTAAGACCTGATGTTCATATATTGGTTCATACATGAAATGATCTCTATTGATGATAGTGACTATTTCGTTCTCTGAAAATTGGTAACTCATTCTATATATGCTTTCCTTGTTGATGAAGGATAGGATATACTCAATAGAATTTGTACCAACAAACTGTTCTCTTATGAATCGTATATCATCATCTGAAATAATCATGTAAGGCATACATTTAACAATAAGAGACTTGTCTCCTGTTATCAATATACTATTCTTGTGATAATTTATGTGTGAGGCAAATTTGTCCACGTTCTTTAATTTTGTTATAGTAGATATCAAATCCAATGGAGCTACAGTTCTTGGCTTAAACAGATATAGTTTTTCTGGAACGAATTCTACAACATTATTATAAAGGACTTTGGGTAGATAAGTGGGATGAAATCCTATTTTAATTAATGCAATAGCCTTGTCCTCGTGCAGATATCCAAACGCTTTTGTGATAGTATGGCATTCATTGTCTAAAAACGCTCTACGAATATCTGTGACAGATATCATCTTTAGAGA--ATACTAGTCGCGTTAATAGTACTAAAATTTGTA---TTTTTA----ATCTATCTTAATAAA-AAATTAATATTTAT-GATTTAATGTATAACT---TTACTAACTGTTATTGAT------AACTAGAATCAGAATCTAATGATGACGTAACCAAGAAGTTTATCTACAGCCAATTTAGCTGCATTATTTTTAGCATCTCGTTTAGATTTTCCATCGGCCTTATCGAATACTCTCCCGTCGATGTCTACACAGGCATAAAATGTAGGAGAGTTACTAGGCCCCACTGATTCAATACGAAAAGACCAATCTCTCTTAGTTATTTGGCAGTACTCATTAATAATGGTGACAGGGTTAGCATTTTTCCAATCAATAATTTTTTTAGCCGGAATAACATCATCAAAAGACTTATGATCCTCTCTCATTGATTTTTCGCGGGATACATCATCTATTATG------------GCGTCAGCCATAGTCATAGCCATAG------CATCCGGCTTATCCGCCTCAGTTGTCATAAACCAACGAGGAGGAATATCGTCGGAGCTGTACACCATAGCACTACGTTGAAGATCGTACAGAGCTTTATTAACTTCTCGCTTCTCCATATTAAGTTGTCTAGTTAGTTGTACAGCAGTAACTCCTTCAAGTCCAATGTTTTTAATAGCCTCACATACAATCTCTGCGTCAGAACGCTCGTCAATATAGATCTTAGACATTTTTAGAGAGAACTACCGC--AACTAGTAATAAAACT-AATCTATTTTATCA-TTTTTTTATTCATCATCTTCTGGTGGTTCATCGTTCCTATCGAATGTGACTCTGATTAACCCATCATCTATAGGTGATGCTGGTTCTGGAGATTCTGGAGGAGATGGATTATTATCTGGAAGAATCTCTGTTATTTCCTTGTTTTCATGTATCGATTGCGTTGTAACATTAAGATTGCGAAATGCTCTAAATTTGGGAGGCTTGAAGTGTTGTTTGCAATCTCTACACGCGTGTCTAACTAATGGAGGTTCATCAGCGGCTCTAGTTTGAATCATCATCGGTGTAGTATTCCTACTTTTACAGTTAGGACACGGTGTATTGTATTTCTCGTTGAGAACGTTAAAGTAATCATTGTAACTCACATCCTTTATTTTATCTATATTGTATTCTACTCCTTTCTTAATGCATTTTATACCGAATAAGAGATAGCGAAGGAATTCTTTTTCGGTACCGCTAGTACCCTTAATCATGTCACATAGTGTTTTATATTCCAAATTTGTGGCAATGGACGGTTTATTTCTATACGATAGTTTGTTTCTAGAATCCTTTGAGTATTCTATACCAATATTATTCTTTGATTCGAATTTAGTTTCTTCGATATTGGATTTTGTATTACCTATATTCTTGATGTAGTACTTTGATGATTTTTCCATGGCCCATTCTATTAAGTCTTCCAAGTTGGC---ATCATCCACATATTGTGATAGTAATTCTCGGATATTAGTAGCGGCTACCGCCATTGATGTTTGTTCATTGGATGAGTA---ACTACTAATGTATACATTTTCCATTTATAACACGTATGTATTAACTTTGTTCATTTATATTTTTTCATTATTATGTTGATATTAACAAAAGTGAATATATATATGTTAATAATT---GTATTGTGGTTATATGGCTACAATTTCATAATGAGCG---GAAGTCAGTGTCCGATGATTAATGACG------ATAGCTTTACTCTGAAAAGAAAGTATCAAATCGATAGTGTAGAGTCGACAATGAAAATGGATAAGAAGAGGACAAAGTTTCAAAATAGAGCCAAAATGGTAAAAGAAATAAATCAGACAATAAGAGCAGCACAAACTCATTACGAGACATTGAAACTAGGATACATAAAATTTAAGAAAATGATTAGGACTACTACTCTAGAAGATATAACAACATCTATTCCAAATATTCAGAAAATTTATAAACTATTCTCGGACATTTCAGCCATTGGCAAAGTATCACAGAATCCGAGTAAAATGGCATATGCTTTACTGCTTTACATGTTCCCCAATTTGTTTGGAGATGACCATAGATTCATTCTTTATAGAATGTTTCCAATGAGTAAAATCAAACACAAGATCTTCTCTCCTTTCAAACTTAATCTTATTAGAATATTAGTGGAAGAAAGATTCTATAATAATGAATGCAGATCTAATAAATGGAGAATAATTGGAACACAAGTTGATAAAATGTTAATAGCTGAATCTGATAAATATACAATAGATGCAAGGTATCGCCTAAGACCTATATATAGAATCAAGGGAAAATCTGAAGAAGATACCCTCTTCATCAAACAGATGGTAGACCAATGTGTGACATCCCAGGAATTGGTGGAAAAAGTGTTGAAGATACTGTTTAGAGATTTGTTCAAGAGTGGAGAATACAAAGCGTACAGATACGATGATGATGTAGAAAATGGATTCATTGGATTGGATAAACTAAAATTAAACATTGTTCATGATATAGTTGAACCATGTATGCCTGTTCGTAGGCCAGTGGCTAAGATACTGTGTAAAGAAATGGTAAATAAATACTTTGAGAATCCGCTGCATATTATTGGTAAGAATCTTCAAGAGTGCATTGACTTTGTTAGTGAATAGGAATTTCATCTTTC-------TCCAATACTAATTCAAATTGTTAAATTAATAATGGATA------------------------------------------------------------------------------------------------------------------------------------------------------------------------------------------------------------------------------------TAGTAT------------AA-----------------ATAG----TTATTAGAATA---------------------------AGAGTGTAGTAT-CATAGATAAGTATTTACTTTCTTCTATAAA--ATGGATTTTATTCGTAGAAAGTATCTTATATACACAGTAGAAAATAATATAGATTTTTTAAAGGATGATACATTAAGTAAAGTAAACAATTTTACCCTCAATCATGTACTAGCTCTCAAGTATCTAGTTAGCAATTTTCCTCAACACGTTATTACTAAGGATGTATTAGCTAATACCAATTTTTTTGTTTTCATACATATGGTACGATGTTGTAAAGTGTACGAAGCGGTTTTACGACACGCATTTGATGCACCCACGTTGTACGTTAAAGCATTGACTAAGAATTATTTATCGTTTAGTAACGCAATACAATCGTACAAGGAAACAGTGCATAAACTAACACAAGATGAAAAATTTTTAGAGGTAGCCGAATACATGGAAGAATTAGGAGAACTTATAGGGGTAAATTATGACTTAGTTCTTAATCCATTATTTCACGGAGGGGAACCCATCAAAGATATGGAAATCATTTTTTTAAAACTGTTTAAGAAAACAGACTTTAAAGTTGTTAAAAAATTAAGTGTTATAAGATTACTTATTTGGGCTTACCTAAGCAAGAAAGATACAGGTATAGAGTTTGCGGATAATGATAGACAAGATATATATACTCTATTTCAACACACTGGTAGAATAGTCCATAGCAATCTAACAGAAACGTTTAGAGATTATATCTTTCCCGGAGATAAGACTAGCTATTGGGTGTGGTTAAACGAAAGTATAGCTAATGATGCAGATATCGTTCTTAATAGACCCGCCATTACCATGTATGATAAAATTCTTAGTTATATATACTCTGAGATAAAACAGGGACGTGTTAATAAAAACATGCTTAAGTTAGTTTATATCTTTGAGCCTGAAAAAGATATCAGAGAACTTCTGCTAGAAATCATATATGATATTCCTGGAGATATCCTATCTATTATTGATACAAAAAACGACGATTGGAAAAAATATTTTATTAGTTTTTACAAAGCTAATTTTATTAACGGTAATACATTTATTAGCGATAGAACGTTTAACGAGGATTTATTCAGAGTTGTTGTTCAAATAGATCCTGAATATTTTGATAATGAACGAATTATGTCTTTATTCTCTACGAGTGCTGTGGAAATTAAACGATTTGATGAGTTAGATATTAATAACAGTTATATATCTAATATAATTTATGAGGTGAACGATATCACATTAGATACAATGGATGATATGAAGAAGTGCCAAATCTTTAACGAGGATACATCATATTATGTTAAGGAATACAATACATACCTGTTTTTGAACGAGACGGATCCCATGGTCATAGAGAACGGAATACTAAAGAAACTGTCATCTATAAAATCCAAGAGTAGACGACTGAACTTGTTTAGCAAAAACATTTTAAAATATTATTTAGACGGACAATTGGCTCGTCTAGGTCTTGTGTTAGATGATTATAAAGGAGACTTGTTAGTTAAAATGATAAACCATCTCAAGTTTGTGGAGGATGTATCAGCATTCGTTAGATTTTCTACAGATAAAAACCCTAGTGTTCTTCCATCGCTAATCAACACTATTTTAGCTAGTTATAATATTTCCATCATTGTCCTATTTCAAAAGTTTTTAAGAGATAATCTATATCATGTAGAAAAATTCTTGGATAAAAGCATCCATCTAACCAAGACGGATAAGAAATATATACTTCAATTGATAAGGCACGGCAGATCATAGAAC-AAACCAAATATATTATTAATAATTT-GTATATACATAGATA--TAATTATCACATATT--AAAATTCACACATTTTTGATAAATGGGAACTACTGCAACAATTTAGACTCCCACCAAATTAATGAATAAAGAGAATGCAGAAATGATTTTGG-AAAAATTGTTGATCATATAGTTATGTATATTAGTGACGAATCAAGAGAT---GAAAATAATCCTGAATATATTGATTTTCGTAACAGATACGGAGACTATAGATCTCTCATTATAAAAAGTGATCACGGGTTTGTAAAG----------ATCATGCAGAGAAAAGTTCTCCAAAAAACACAACAAATGATAATCAAACACATCTACGAACAATATCTTATTTCGGTATCTGAAGTACTTATTAAAACCTATGATATCCATGGGTGACATAATTACATATAACGGATGTAAAGACAATAAATGGATGCTAGAACAACTCTCTACCCTAAACTTTAACAATCTCCACGTATGGAACTCATGTAGCATAGGTAATGTAACGCGTATATTTTATACA-TTTTTTAGTTATCTGATGAAAGATAAACTAGATATATAAAT--------AATCCCATTCT-AATACTTTAAC---ATGATGTATT-------ACATGCATCTTATTAGAATATTAACCTAACTAAAAGACATAATATAAAAACTTATTACATAGTTGATAAAAAGCGGTAGGCTATAAATATTATGGCAGCAGTCGTTCCGCGTTTTGATGACGTGTACAAAAATGCACAGCGAAGAATTCTAGATCAAGAAACATTTTTTAGTAGAGGTCTAGGTAGACCGTTAATGAAGAACACATATTTGTTTGATAATTACGCGTATGGATGGATACCAGAAACGGCAATTTGGAGTAGTCGATACGCAAACCTAGATGCAAGTGACTATTATCCCATTTCGTTGGGATTACTTAAAAAGTTTAAGTTTCTCATGTCTCTATATAAAGGTCCTATTCCAGTATACGAAGAAAAAGTAAATACTGAATTCATAGCCAATGGATCGTTCTCTGGTAGATACGTATCATATCTTCGAAAGTTTTCTGCTCTTCCAACAAACGAGTTTATTAGTTTTTTGTTACTGACTTCCATTCCAATCTATAATATCTTGTTCTGGTTTAAAAATACTCAGTTTGATATTACTAAACACACATTATTCAGATACGTCTATACAGATAATGCCAAACACCTGGCATTGGCTAGGTATATGCATCAAACAGGAGACTATAAGCCTTTGTTTAGTCGTCTCAAAGAGAATTATATATTTACCGGTCCCGTTCCAATAGGTATCAAAGATATAGATCACCCTAATCTTAGTAGAGCAAGAAGTCCATCCGACTATGAGACATTAGCTAATATTAGTACTATATTGTACTTTACCAAGTATGATCCGGTATTAATGTTTTTATTGTTTTACGTACCTGGGTATTCAATTACTACAAAAATTACTCCAGCAGTAGAGTATCTAATGGATAAACTGAAACTAACAAAGAACGATGTACAACTGTTGTGAA-TATTTTATGCTTCGTAAAATGTAGGTCTTGAACCAAACATTCTTTCAAAGAATGAGATACATAAAACTTTATTATCCAATAGATTGACTATTTCGGACGTCAATCGTTTAAAGTAAACTTCGTAAAATATTCTTTGATCACTACCGAGTTTAAAACTTCTATCGATAATTGTTTCATATGTTTTAATATTTACAAGTTTTTTGGTCCATGGTACATTAGCCGGACAAATATATGCAAAATAATATCGTTCTCCAAGTTCTATAGTCTCTGGATTATTTTTATTATATTCAGTAACCAAATACATATTAGGGTTATCTGCGGATTTATAATTTAAGTGATGCATTCGACTCAACATAAATAATTCTAGAGGAGACGATCTACTATCAAATTCGGATCGTAAATCTGTTTCTAAAGAACGGAGAATATCTATACATACCTGATTAGAATTCATCCGTCCTTCAGACAACATCTCAGACAGTCTGGTCTTGTATATCTTAATCATATTCTTATGAAACTTGGAAACATCTCTTCTAGTTTCACTAGTACCTTTATTAATTCTCTCAGGTACAGATTTTGAATTCGATGATGCCGAGTATTTCATCGTTGTATATTTCTTCTTCGATTGCATAATCAGATTCTTATATACCGCCTCAAACTCTATTTTAAAATTATTAAACAATACTCTACTATTAATCAGTCGTTCTAATTCCTTTGCTATTTCTATGGACTTATCTACATCTTGACTGTCTATCTCTGTAAACACGGAGTCGGTATCTCCGTACACGCTACGAAAACGAAATCTGTAATCTATAGGCAACGATGTTTTCACAATCGGATTAATATCTCTATCGTCCATATAAAATGGATTACTTAATGGATTGGCAAACCGTAACATACCGTTAGATAACTCTGCTCCATTTAGTACCGATTCTAGATACAAGATCATTCTACGTCCTATGGATGTGCAACTCTTAGCCGAAGCGTATGAGTATAGAGCACTATTTCTAAATCCCATCAGACCATATACTGAGTTGGCTATGATCTTGTACGTATACTGCATGGAATCATAGATGGCCTTTTCAGTTGAACTGGTAGCCTGTTTTAGCATCTTTTTATATCTGGCTCTCTCTGCCAAAAATGTTCTTAATAGTCTAGGAATGGTTCCTTCTATTGATCTATCGAAAATTGCTATTTCAGAGATGAGGTTAGGTAGTCTAGGTTCACAATGAACCGTAATATATCTAGGCGGTGGATATTTCTGAAGCAAGAGCTGATTATTTATTTCTTCTTCCAATCTATTGCTACTAACAACGACACCGACTAATGTTTCCGGAGATAGATTTCCAAAGATACACACATTAGGATACAGACTGTTATAATCAAAGATTAATACATTATTACTAAACATTTTTTGTTTTGGAGCAAATACCTTACCGCCTTCATAAGGAAACTTTTGTTTTGTTTCTGATCTAACTAAGATAGTTTTAGTTTCCAACAATAGCTTTAACAGTGGACCCTTGATGACTGTACTCGCTTTATATTCGAATACCATGGATTGAGGAAGCACATATGTTGACGCACCCGCGTCTGTTTTTGTTTCTACTCCATAATACTCCCACAAATACTGACACAAGCAAGCATCATGAATACAGTATCTAGCCATATCTAAAGCTATGTTTAGATTATAATCCTTATACATCTGTGCTAGATCAACGTCATCCTTTCCGAACGATAATTTATACGTATCATTTGTTAAAGTAGGACATGATAGTACAACTTTGAATCCATTTTCCCAAATATCTTTATGAATTACTTTACATATAATA---TCATCAACCGTCACATAATTACCTGTGGTTAAAACCTTTGCAAATACAGCGGCTTTGCCTTTAGCGTCCGTAGTATCGTCACCGATGAACGTCATTTCTCTAACTCCTCTATTTAATACTTTACCCATGCAACTAAACGCGTTCTTGGATATAGAATCCAATTTGTACGAATCCAATTTTTCAGATTTTTGAATGAATGAATACAGATCAAAAAATATAGTTCCATTATTGTTATTAACGTGAAACGTAGTATTGGCCATGCCACCTACCCCCTTGTGACTAGACTGATTTCTCTCATAAATACAGAGATGTACAGCTTCCTTTTTGTCTGGAGATCTAAAGATAATCTTCTCTCCGGTTAATAATTCTAGACGATTAGTAATATATCTCAGATCAAAGTTATGTCCGTTAAAGGTAACAATATAGTCGAACGTTAGTTCCAACAATTGTTTAGCTATTTGTAGCAAAACTATTTCAGAACACAGAACTAGTTCTCTCTCATAATCCATTTCCATCAGTGACTGTATCCTCAAACATCCTCTATCGACGGCTTCTTGTATTTCCTGTTCCGTTAACATCTCTTCATTAATAAGCGTAAACAATAATCGTTTACCACTTAAATCGATATAACAGTAACTTGTATGAGAGATTGGGTTAATAAATACAGAAGGAAACTTCTTATCGAAGTGACACTCTATATCTAGAAATAAGTACGATCTTGGGATATCGAATCTAGGTATTTCTTTAGCGAAACAGTTACGTGGATCGCCACAATGATAACATCCATTGTTAATCTTTGTCAAATATTGATCGTCCAACGAATAACATCCGTCTGGAGATATCCCGTTAGAAATATAAAACCAACTAATATTGAGAAATTCATCCATAGTGGCGTTTTGTATGTTGCGTTTCTTTGGCTCTTCTATTAACCACATATCTGCGACGGAGCATTTTCTATCTTTAATATCTAGATTATAACTTATTGTCTCGTCAATGTCTATAGTTCTCATCTTTCCCATTGGCCTCGCATTAAATGGAGGAGGAGCCAATGACTGATATATTTCGTCTGTCACTACGTAATAAAAGTAATGAGGAAATCGTATAAATACTGTCTCGCCATTTCGACATCTGGATTTCAGATATAAAAATCTGTTTTCACCATGACTTTCGAACCAATTAATACACCGAACATCCATTTCTAGAATTTAGAAATATATTTTCATTTAAATGAATCCCAAACATTGGGGAAGAGCCGCTTGGACCATTATTTTTATAGTACTTTCACAAGCGGGTTTAGACGGCAACATAGAAGCGTGTAAACGAAAACTATATACTATAGTCAGCACTCTTCCATGTCCTGCCTGCAGACGACACGCAACTATCGCTATAGAGGACAATAATATTATGTCTAGCAATGATCTAAATTATATTTATTATTTTTTCATCAGATTATTTAACAATTTGGCATCTGATCCCAAATACGCAATCGATGTGTCAAAGGTTAAACCTTTATAAACTTAACCCATTATAAAACTTATGATTAGTTACGACTGAAATAACCGCATGATTATTTTTTGGTATAATTCTACACGGCATAGTTTCTGTAACTATGAATTCTACCCCCGTTACATTTGTATAATCTTTAACAAACAGCAAGGGCTCGTCAAATACGTAAAACTCATTACTTACGATAGAAATAGATCCCTTATCACACTTAAAATAAAAAATATCCTTATCCTTTACCACCAAATAAAATTCTGATTGGTCGATGTGAATGTATTCACTTAACAATTCCACAAATTTATTTATTAACTCCGAGGCACATACATCGTCGGTATTTTTTATGACAAACTTTACTCTTCCAGCATCCGTTTCTAAAAAAATATTAACGAGTTCCATTTATATCATCCAATATTATTGAAATGACGTTGATGGACAGATGATACAAATAAGAAGGTACAATACCTTTGTCTACCATCTCCTCCAATTCATGCTCTATTTTGTCATTAACTTTAATGTGTGAAAACAGTACGCCACATGCTTCCATAACAGTGTGTAACACTTTTAATACGAAATGTCTGATGGCGACATAATTGTCCAAAACTGCCAATCTATAATAGATGGTGGCCACAATATATTCTATGATGGTATTGAAGAAGATAACAACCTTGGCATATTGATTATTTAGTACGGACATGGTATCAACAGATAGCTTGAATGAAAGAGACTCAGTAATCGGAATAAGTGTTTTCTCGATAGAGTGTCCGTATACCAACATGTCTGATATTTTTATGTATTTCATCAAATTGTTTAGTTTTCTCTTTTTATCCTCATTAAACAGCATTTCTGTCAATGGACCCCAACATCTTTGACCGATTAAGTTTTGATTGATTCTTCCATGTAAGGCGTATCTAGTCAGATCGTATAATCTAGCCAACAATCCATCGTCGGTGTTTAGGTCACATCGTATACTTTTTAATTCTCTATAGAAGAGAGACACACACCTGGAACAATTACAGACAGTAATTTCTTTATTATCTACAGATGTAAGATACTTGAAGACATTCCTATGATGATGTAGAATTTTTGATAACACTGTATTGATGGTATCTGTTACCATAATACCTTTTATGGCGGACAGTGTCAGAGCACAGGATTTCCAATCTTTTGCAATTTTCAGTACCATTATCTTTGTTTTGATATCTATATTAGACAGCATGGTGCGTCTGACAACACAGGGATTAAGACGAAAAGATGAAATGATTCTATCTACATCTTCAATAGATACCTTGCTATTTTTTCTGGCATTATCTATATGTGAGAGAATATCCTCTAGAGAATCAGTATCCTTTTTGATAATAGTGGATCTCAATGACATGGGACGTCTAAACCTTCTTATTTTATCACCTGTTTGCATGGTGATTTGTCTGCTTTCTTTTAACATGATGTAATCTCTAAATTCATTGGCAAATTGTCTATATCTAAAATCATAATATGAGATGTTTACCTCTACAAATATCTGTTCGTCCAATGTTAGAGTATCTA-CATCAGTCTTGTATTCCAAATTAAACATGGCAACGGATTTAATTTTATATTCCTCTATTAGGTCCTCGTCGACAATAACAGAGTGCAGATAATCATTTAATCCGTCGTACATGGTTGGAAGATGCGCATTAACAAAATCTTTAATTGTCTTGATGAAGGTGGGACTATATCTAACATCTTGATTAATAAAATTTATAACA----------TTTTCCATAGGATACTTTGTAACTAGCTTTATACACATCTCTTCATCTGTAAGTTTAGACAGAATATCGTGAACAGGTGGTATATTATATTCATCAGATATACGAAGAATAATGTTCAAATCTAGATTGTTTAATATATTATATAGATGTAGTGTAGCTCCTACAGGAATATCTTTAACTAAGTCAATTATTTCATCAACCGTTAGATCTATTTTAAAGTTAATCATATAGGCATTGATTTTTAAAAGGTATGTAGCCTTGATTACATTCTCATTAATTAACCATTCCAAGTCACTATGTGTAAGAAGATTATATTCTATCATAAGCTTGACTACATTTAGTCCCGACACCATCAAAGAATTTTTATGATATAAGGAAACAGCTTTTAGGTACTCATCTACTCTACAAGAATTCTGTAGAGCCTTAATGATATCGGTGACGTTTATTATTTTAGGAGGAAAGAACCTAACATTAAGAATATCGGAATTAATAGCTTCCAGATACAGTGATTTTGGCAATAGTCCGTGTAATCCATAATCCAGTAACACGAGCTGGTGCTTGCTAGACACCTTTTCAATGTTTAA-TTTTTTTGAAATAAGCTTTGATAAAGCCTTCCTTGCAAATTCCGGATACATGAACATGTCGCCGACATGAATGAGTATT-TTTTTTCAGTATTTTATATTTTTCTTAACAAGTTCTCAATACACCAATAGATGATAGAATATCACCCAATGCGTCCATGTTGTCTATTTCCAACAGGTCGCTATATCCACCAATAGAAGTTTTCCCAAAAAAGATTCTAGGAACAGTTCTACCACCAGTAATTTGTTCAAAATAGTCGTGCAATTTATTTTCGGGTTTAAATTCTTTAATATCGACAATTTCATACGCTCCTCTTTTGAAACTAAACTTATTTAGAATATCCAGTGCGTTTCTACAAAAAGGACATGTAAACTTGACAAAAATTGTGACTTTGTTATTGGTCAACCTTTGTTGTACAAATTCCTCGGCCATTTTAATATTTAAGTGATATAAAAACTATCTCGACTTATTTAACTCTTTAGTCGAGATATATGGACGCAGATAGCTATATGATAACCAACTACAGAAGGCGAACGCTATAAAAAACATAATTACGACGAGCATATTTATAAATATTTTTATTCAGCATTACTTGATATAGTAATATTAGGCACAGTCAAACATTCAACCACTCTCGATACATTAACTCTCTCATTTTCTTTAACAAATTCTGCAATATCTTCGTAAAAAGATTCTTGAAACTTTTTAGAATATCTATCGACTTTAGATGAAATAGCGTTCGTCAACATACTATGTTTTGTATACATAAAGGCGCCCATTTTAACAGTTTCTAGTGACAAAATGCTAGCGATCCTAGGATCCTTTAGAATCACATAGATTGACGATTCGTCTCTCTTAGTAACTCTAGTAAAATAATCATACAATCTAGTACGCGAAATAATATTATCCTTGACTTGAGGAGATCTAAACAATCTAGTTTTGAGAACATCGATAAGTTCATCGGGAATGACATACATACTATCTTTAATAGAACTCTTTTCATCCAGTTGAATGGACTCGTCCTTAACCAACTGATTAATGAGATCTTCTATTTTATCATTTTCCAGATGATATGTATGTCCATTAAAGTTAAATTGTGTAGCGCTTCTTTTTAGTCTAGCAGCCAATACTTTAACATCACTAATATCAATATACAAAGGAGATGATTTATCGACGGTATTAAGAATTCGTTTTTCAACATCCGTCAAAACCAATTCCTTTTTGCCTGTATCATCCAGTTTGCCATTCTTTGTAAAGAAATTATTTTCTACTAGACTATTAATAAGACTGATAAGGATTCCTCCATAATTGCACAATCCAAACTTTTTTACAAAACTAGACTTTACGAGATCTACAGGAATGCGTACTTCAGGTTTCTTAGCTTGTGATTTTTTCTTTTGTGGACATTTTCTAGTGACCAACTCATCTACCATTTCATTGATTTTAGCAGTGAAATAAGCTTTCAATGCACGGGCACTGATACTATTAAAAACGAGTTGATCTTCAAATTCCACCATTTAAGTTCACCAAACAACTTTTAAATACAAATATATCAATAGTAGTAGAATAAGAACTATAAAAAAAATAATAATTAACCAATACCAACCCCAACAACCGGTATTATTAGTTGATGTGACAGTTTTCTCATCACTTAGAACAGATTTAACAATTTCTATAAAGTCTGTCAAATCATCTTCCGGAGAACCCATAAATACACCAAATATAGCGGCGTACAACTTATCCATTTATACATTGAATATTGGCTTTTCTTTATCACTATCTTCATCATATTCA------TCATCGATATCAACAAGTCCCAAATTACGAGCCAAATCTTCTTCTACATTTTCAGTCATTGATACACGTTCACTATCTCCAGAGAGTCCGATAACGTTAGCCACCACTTCTCTATCAATGATTAGTTTCTTAAGTGCAAATGTAATTTTTGTTTCAGTTCCGGATCTATAGAAAACTACAGGTGTGATAATTGCCTTGGCTAATTGTCTTTCTCTTTTACTGAGTGATTCTAGTTCACCTTCTATAGATCTGAGAATGGATAATTCTCCAGTCGAAACATATTCTACCATGGCTCCGTTTAATTTGTTAATGAAGATGGATTCATCCTTAAATGTTTTCTCTGTAATAGTTTCCACCAAAAGACTATGCAAAGAATTTGGAATGCGTTCCTTGTGCTTAATGTTTCCATAGACAGCTTCTAGAAGTTGATACAACATAGGACTAGCCGCGGTAACTTTTATTTTTAGAAAGTATCCATCACTTCTATCTTGTTTAGATTTATTTTTATAAAGTTTAGTCTCTCCTTCCAACATAATAAAAGTGGAAGTCATTTGACTAGATAAACTATCAGTAAGTTTTATAGAGATAGATGAACAATTAGCGTATTGAGAAGCATTTAGTGTGACGTATTCGATACATTTTGCATTAGATTTACTAATCGATTTTGCATACTCTATAACACCCGCACAAGTCTGTAGAGAATCGCTAGATGCTGTAGGTCTTGGTGAAGTTTCAACTCTCTTTTTGATTACCTTACTCATGATTAAACCTAAATAATTATACTTTGTAATATAATGATATATATTTTCACTTTATCTTATTTGAGAATAAAAATGTTTTTGTTTAACCGCTGCATGATGTACAGATTTCGGAATCACAAACCACCAGTGGTTTTATTTTATCCTTGTCCAATGTGAATTGAATGGGAGCGGATGCGGGTTTCGTACGTAGATAGTACATTCCCGTTTTTAGACCGAGACTCCATCCGTAAAAATGCATACTTGTTAGTTTGGAATAACTCGGATCTGCTATATGGATATTCATAGATTGACTTTGATCGATGAAGGCTCCCCTGTCTGCAGCCATTTTTATGATCGTCTTTTGTGGAATTTCCCAAATAGTTTTATAAACTCGCTTAATATCTTCTGGAAGGTTTGTATTCTGAATAGATCCACCATCTACCATAATCCTATTCTTGATCTCATCATTCCATAATTTTCTCTCGGTTAAAACTCTAAGGAGATGCGGATTAACTACTTGAAATTCTCCAGACAATACTCTCCGAGTGTAAATATTACTGGTATACGGTTCCACAGACTCATTATTTCCCAAAATTTGAGCAGTTGATGCAGTCGGCATAGGTGCCACCAATAAACTATTTCTAAGACCGTATGTTCTGATTTTATCTTTTAGAGGTTCCCAATTCCAAAGATCCGACGGTACAACATTCCAAAGATCATATTGTAGAATACCGTTACTGGCGTACGATCCTACATATGTATCGTATGGTCCTTCCTTCTCAGCTAGTTCACAACTCGCCTCTAATGCACCGTAATAAATGGTTTCGAAGATCTTCTTATTTAGATCTTGTGCTTCCAGGCTATCAAATGGATAATTTAAGAGAATAAACGCGTCTGCTAATCCTTGAACACCAATACCGATAGGTCTATGTCTCTTATTAGAGATTTCAGCTTCTGGAATAGGATAATAATTAATATCTATAATTTTATTGAGGTTTCTGACAATTACTTTGACCACATCCTTCAGTTTGAGAAAATCAAATTGTCCATCTATTACAAACATGTTCAATGCAATAGATGCCAGATTACAAACGGCTACCTCATTAGCATCCGCATATTGTATTATCTCAGTGCAAAGATTACTACACTTGATGGTTCCTAAATTTTGTTGATTACTCTTTTTGTTACACGCATCCTTATAAAGAATGAATGGCGTACCAGTTTCAATCTGGGATTCTATAATCGCTTTCCAGACGACACGAGCCTTTATTATAGATTTGTATCTCTTTTCTCTTTCGTATAGTGTATACAATCGTTCAAACTCGTCTCCCCAAACATTGTCCAATCCAGGACATTCATCCGGACACATCAACGACCACTCTCCGTCATCCTTCACTCGTTTCATAAAGAGATCAGGAATCCAAAGAGCTATAAATAGATCTCTGGTTCTATGTTCCTCGTTTCCTGTATTCTTTTTAAGATCGAGGAACGCCATAATATCAGAATGCCACGGTTCCAAGTATATGGTCATAACTCCAGGCCGTTTGTTTCCTCCCTGATCTATGTATCTAGCGGTGTTATTATAAACTCTCAACATTGGAATAATACCATTGGATGCACCATTGGTCCCGGAGATATAGCTTCCACTGGCACGAATATTACTAATTGATAGACCTATCCCCCCTGCCATTTTAGAGATTAATGCGCATCGTTTTAACGTATCATAGATGCCCTCTATACTATCATCCATCATGTTAAGTAGAAAACAGCTAGACATTTGGTGACGACTAGTTCCCGCATTAAATAAGGTAGGAGAAGCGTGCGTAAACCATTTTTCAGAAAGTAGATTGTACGTCTCGATAGCTGAGTCTATATCCCATTGATGAATTCCTACTGCGACACGCATTAACATGTGCTGAGGTCTTTCAACGATCTTGTTGTTTATTTTCAGCAAGTAGGATTTTTCCAAAGTTTTAAAACCAAAATAGTTGTATGAAAAGTCTCGTTCGTAAATAATAACTGAGTTGAGTTTATCCTTATATTTGTTAACTACATCCATGGTAATACTTGAAATAATCGGAGAATGTTTCCCATTTTTAGGATTGACATAGTTGAATAAATCCTTCATCACTTCACTAAATAGTTTTTTTGTTTCTTTGTGTAGATTTGATATGGCTATTCTAGCGGCTAGAATGGCATAATCCGGATGTTGTGTAGTACAAGTGGCTGCTATTTCGGCTGTCAGAGTGTCCAATTCTACCGTTGTTACTCCATTATATATTCCTTGGATAACCTTCATAGCTATTTTAATAGGATCTATATGATCAGTGTTTAAGCCATAACATAATTTTCTAATACGAGATGTGATTTTATCAAACATGACATTTTCCTTGTATCCATTTCGTTTAATGACAAACATTTTTGTTGGTGTAATAAAAAAAATTATTTAACTTTTCATTAATAGGGATTTGATGTACGTAGCGTACAAAATTATCGTTCCTGGTATATAGATAAAGAGTCCTATATATTTGAAAATCGTTACGGCACGATTAAACTTTAATGATTGCATTGTGAATATATCATTAGGATTTAACTCCTTGACTATCATGGCGGTGCCAGAAATTACCATCAAAAGCATTAATACAGTTATACCGATCGCAGTTAGAACGGTTATAGCATCCGCCATTTATATCTAAAAATTAGATCAAAGAATATGTGACAAAGTCCTAGTTGTATACTGAGAATTAACGAAACAATGTTTCTTACATATTTTTTTCTTATTAGTAACTGACTTAATAGTAGGAACTGGAAAGCTAGACTTGATTATTCTATAAGTATAAATACCCTTCCAAATAATATTCTCTTTGATAAAAGTTCCAGAAAATGTAGAATTTTTTAAAAAGTTATCTTTTGCTATTACCAAGATTGTGTTTAGACGCTTATTATTAATATGAGTGATAAAATCCACACCGCCTCTAGATATAGCTTTTATTTCCACATTAGATGGTAAATCCAATAGTGAAACTATCTTTTTAGGAATGTATGGACTCGCGTTTAGAGGAGTGAACGTCTTAGGCGTCGGAAAGGATGATTCATCAAACGAATAAACAATTTCACAAATGGATGTTAATGTATTAGTAGGAAATTTTTTGACGCTAGTGGAATTGAAAATTCTAATGGATGATGTTCTACCTATTTCATCAGATAACATGTTAATTTCCGACATCAACGGTTTTAATATTTCGATAATATACGGTAATCTCTCTTTTGGACTTATATAGCTTATTCCACAATACGAGTCATTATATACTCCAAAAAACAAAATAACTAGTATAAAATCTGTATCGAATGGGAAAAACGAAATTATCGACATAGGTATAGAATCCGGAACATTGAACGTATTAATACTTAATTCTTTTTCAGTGGTAAGAACCGATAGGTTATTGACATTGTATGGTTTTAAATATTCTATAACTTGAGACTTGATAGATATTAATGACGAATTGAAAATTATTTTTATCACCACGTGTGTTTCAGGATCGTCATCGATACCCGTCAACCAACCAAACGGAGTAAAATAAATATCATTAATATATGCTCTAGATATTAGTATTTTTATTAATCCTTTGATTATCATCTTCTCGTACGCGAATGATTCCATGATCAAGAGTGATTTGAGAACATCCTCCGGAGTATTAATGGGCTTAGTAAACAGTCCATCGTTGCAATAATAAAAGTTATCCAAGTTAAAGGATATTATGCATTCGTTTAAAGATATTACCTCATCTGACGGAGACAATTTTTTGGTAGGTTTTAGAGACTTTGAAGCTACTTGTTTAACAAAGTTATTCATCGTCGTCTACTATTCTATTTAATTTTGTAGTTAATTTATCACATATCACATTAATTGACTTTTTGGTCCACTTTTCCATACGTTTATATTCTTTTAATCCTGTGTTATCCGTTTCCGTTATATCCAGGGATAGATCTTGCAAGTTAAATAGAATGCTCTTAAATAATGTCATTTTTTTATCCGCTAAAAATTTAAAGAATGTATAAACCTTTTTTAGAGATTTGAAACTCTTAGGTGGTGTCCTAGTACACAATATCATAAACAAACTAATAAACATTCCACATTCAGATTCCAACAGTTGATTAACTTCCACATTAATACAGCCTATTTTCGCTCCAAATATACATTCGAAAAATCTAAATAAAACATCAATGTCGCAATTTGTATTATCCAATACAGAATGTCTGTGATTCGTGTTAAAACCATCGGAGAAGGAATAGAAATAAAAATTATTATAGTGGTGGAATTCAGTTGGAATATTGCCTCCGGAGTCATAAAAGGATACTAAACATTGTTTTTTATCATAAATTACACATTTCCAATGAGACAAATAACAAAATCCAAACATTACAAATCTAGAGGTAGAACTTTTAATTTTGTCTTTAAGTATATACGATAAGATATGTTTATTCATAAACGCGTCAAATTTTTCATGAATCGCTAAGGAGTTTAAGAATCTCATGTCAAATTGTCCTATATAATCCACTTCGGATCCATAAGCAAACTGAGAGACTAAGTTCTTAATACTTCGATTGCTCATCCAGGCTCCTCTCTCAGGCTCTATTTTCATCTTGACGACCTTTGGATTTTCACCAGTATGTATTCCTTTACGTGATAAATCATCGATTTTCAAATCCATTTGTGAGAAGTCTATTGCCTTAGATACTTTTTCCCGTAGTCGAGGTTTAAAGAAATACGCTAACGGTATACTAGTAGGTAACTCAAAGACATCATATATAGAATGATAACGCGTCTTTAACTCATCGGTTAACTCTTTCTTTTGATCGAGTTCGTCGCTACTATTGGGTCTGCTCAGGTGCCTCGACTCTACTAGTTCCAACATCATACCAATAGGAATACAAGACACTTTGCCAGCGGTTGTAGATTTATCATATTTCTCCACTACATATCCGTTACAATTTGTTAAGAATTTAGATACATCTATATTGCTACATAATCCAGCTAGTGAATATATATGACATAATAAATTGGTAAATCCTAGTTCTGGTATTTTACTAATTACTAAATCTGTATATCTTTCCATTTATCATGGAAAAGAATTTACCAGATATCTTCTTTTTTCCAAACTGCGTTAATGTATTCTCTTACAAATATTCACAAGATGAATTCAGTAATATGAGTAACACGGAACGTGATAGTTTCTCATTGGCGGTGTTTCCAGTTATAAAACATAGATGGCATAACGCACACGTTGTAAAACATAAAGGAATATACAAAGTTAGTACAGAAGCACATGGAAAAAAAGTATCTCCTCCATCACTAGGAAAACCCTCACACATAAACCTAACCGCGAAGCAATATATATACAGTGAACACACAATAAGCTTTGAATGTTATAGTTTTCTAAAATGTATAACAAATGCAGAAATTAATTCGTTCGATGAGTATATATTAAGAGGACTATTAGAAGCTGGTAATAGTTTACAGATATTTTCCAATTCCGTAGGTAAACGAACAGATACTATAGGTGTACTAGGGAATAAGTATCCATTTAGCAAAATTCCATTGGCCTCATTAACTCCTAAAGCACAACGAGAGATATTTTCAGCGTGGATTTCTCATAGACCTGTAGTTTTAACTGGAGGAACCGGAGTGGGTAAGACGTCACAGGTACCCAAGTTATTGCTTTGGTTTAATTATTTATTTGGTGGATTCTCTACTCTAGATAAAATCACTGACTTTCACGAAAGACCAGTCATTCTATCTCTTCCTAGGATAGCTTTAGTTAGATTGCATAGCAATACCATTTTAAAATCATTGGGATTTAAGGTACTAGATGGATCTCCTATTTCTTTACGGTACGGATCTATACCGGAAGAATTAATAAACAAACAACCAAAAAAATATGGAATTGTATTTTCTACCCATAAGTTATCTCTAACAAAACTATTTAGTTATGGCACTCTTATTATAGACGAAGTTCATGAGCATGATCAAATAGGAGATATTATTATAGCAGTAGCGAGAAAGCATCATACGAAAATAGATTCTATGTTTTTAATGACTGCCACGTTAGAGGATGACAGGGAACGGCTAAAAGTATTTTTACCTAATCCCGCATTTATACATATTCCTGGAGATACACTGTTTAAAATTAGCGAGGTATTTATTCATAATAAGATAAATCCATCTTCCAGAATGGCATACATAGAAGAAGAAAAGAGAAATTTAGTTACTGCTATACAGATGTATACTCCGCCTGATGGATCATCTGGTATAGTCTTTGTGGCATCCGTTGCACAGTGTCACGAATATAAATCATATTTAGAAAAAAGATTACCGTATGATATGTATATTATTCATGGTAAGGTCTTAGAAATAGACAAAATATTAGAAAAAGTGTATTCATCGCCTAATGTATCGATAATTATTTCTACTCCTTATTTGGAATCCAGCGTTACTATACACAATGTTACTCACATTTATGATATGGGTAGAGTTTTTGTTCCCGCTCCTTTTGGAGGATCACAACAATTTATTTCTAAATCTATGAGAGATCAACGAAAAGGAAGAGTAGGAAGAGTTAATCCTGGTACATACGTCTATTTCTATGATCTGTCTTATATGAAGTCTATACAGCGAATAAATTCAGAATTTCTACATAATTATATATTGTACGCTAATAAGTTTAATTTAACACTTCCCGAAGATTTGTTTATAATCCCTACAAATTTGGATATTCTATGGCGTACAAAGGAATATATAGACTCGTTCGATATTAGTACAGAAACATGGAATAAATTATTATCCAATTATTATATGAAGATGATAGAGTATGCTAAACTTTATGTACTAAGTCCTATTCTCGCTGAGGAGTTGGATAACTTTGAGAGGACGGGAGAATTAACTAGTATTGTACAAGAAGCCATTTTATCTCTAAATTTACGAATTAAGATTTTAAATTTTAAACATAAA------------GATAATGATAATGATACGTATATACACTTTTGTAAAATATTATTCGGTGTCTATAACGGAACAAACGCTACTATATATTATCATAGACCTCTAACGGGATATATGAATATGATTTCAGATACTATATTTGTTCCTGTAGATAATAACTAAAAATCAAACTCTAATGACCACATCTTTTTTTAGAGATGAAAAATTTTCCACATCTCCTTTTGTAGATATGACTAAACATTTTGCAGAAAAAAGTTTATTAGTGTTTAGATAATCGTATACTTCATCAGTGTAGATAGTAAATGTGAACAGATAAAAGGTATTCTTGTTCAATAGATTGGTAAATTCCATAGAATATATTAATCCTTTTTTCTTGAGATCCCACATCATTTCAACCAGAGAAGTTTTATCCAATAATTTACCTCGTACTATACCACATACAAAACTAGATTTTGTAGTGACGTCGTACCTGGTATTCCTACCAAACAAAATTTTACTTTTAGTTTTTTTAGAAAATTCTAAGGTAGAATCTCTATTTGTCAATATGTCATCTATGGAATTACCACTAGCAAAAAATGATAGAAATATATATTGATACATCGCAGCTGGTTTTGATCTACTATATTTTAAAAACGAATCAGATTCCATAATTGCCTGTATATCATCAGCTGAAAAACTATGTTTTACACGTATTCCTTCGGCATTTCTTTTTAATGATATATCTTGTTTAGACAATGATAAAGTTATCATGTCCATGAGAGACGCGTCTCCGTATCGTATAAATATTTCATTAGATGTTAGACGCTTCATTAGGGGTATACTTCTATAAGGTTTCTTGATTAGCCCATCATTTGTTGCGTCAAGAACTACTATCGGATGTTGTTGGGTATCTCTAGTGTTACACATGGCCTTACTAAAGTTTGGGTAAATAACTATGATATCTCTATTAATTATAGATGTATATATTTCATTCGTCAAGGATATTAGTATCGACTTGCTATCATCATTAATACGTGTAATGTAATCATATAAATCATGCGATAGCCAAGGAAAATTCAAATAGATGTTCATCATATAATCATCGCTATAATTCATATTAATACGTTGACATTGACTAATTTGTAATATAGCCTCGCCACGAAGAAAGCTCTCGTATTCAGTTTCATCAATAAAGGATACCGTTAAATATAACTGGTTGCCGATTGTCTCATAGTCTATTAAGTGGTAAGTTTCGTACAAATACAGAATCCCTAAAATATTATCTAATGTTGGATTAATCTTTACCATAACTGTATAAAATGGAGACGGAGTCATAACTATTTTACCGTTTGTACTTACTGGAATAGATGAAGGAATAATCTCCGGACATGCTGGTAAAGACCCAAATGTCTGGTTGAGGAAATCCAATGTTCCGGGTCCTAATCTCTTGACAAAAATTACGATATTCGATCCCGATATCCTTTGCATTCTATTTACCAGCATATCACGAACTATATTAAGATTATCTATCATGTCTATTCTCCCACCGTTATATAAATCGCCTCCGCTAAGAAACGTTAGTATATCCATACAATGGAATACTTCATTTCTAAAATAGTATTCGTTTTCTAATTCTTTAATGTGAAATCGTATACTAGAAAGGGAAAAATTATCTTTAAGTTTTCCGTTAGAAAAGAACCACGAAACTAATGTTCTGATTGCGTCTGACTCCGTCGCTGAATTAATGGATTTACACCAAAAACTCATATAACTTCTAGATGTAGAAGCATTAGCTAAAAAAATAGTAGAATCAAAGGATATAAGTAGATGTTCCAACAAGTGAGCAATTCCCAAAATTTCATCTATATCATTCTCGAATCCGAAATTAGAAATTCCCAAGTAGATATCTTTTTTCATCCGATCATTAATAAAAATACGAACTTTATTCGGTAAGACGATCATTTACTAAGGAGTAAAATAGGAAGTAATGTTCGTATATCGTTATCATCGTATAAATTAAAGGTGTGTTTTTTACCATTAAGTGACATTATAATTTTACCAATATTGGAATTATAATATAGGTATATTTGCGCACTTGCGACAGTTGATGCATCGGTAAATATAGCTGTATCTAATGTTCTAGTCGGTATTTCATCATTTCGCTGTATAATAATAGCGTTTTCTCTATCTGTTTCCATTACAGCTGCCTGAAGTTTATTGGTCGGATAATATGTAAAATAATAAGAAATACATACGAATAACAAAAATAAAATAAAATATAATAAAGATGCCATTTAGAGATCTAATTTTGTTCAACTTGTCCAAATTCCTACTTACAGAAGATAAGGAATCGTTGGAGATAGTGTCTTCCTTATGTAGAGGATTTGAAATATCTTATGATGACTTGATAACTTACTTTCCAGATAGGAAATATCATAAATATATTTATAAAGTATTTGAACATGTAGATTTATCGGAGGAATTAAGTATGGAATTCCATGATACAACTCTGCGAGATTTAGTCTATCTTAAATTGTACAAGTATTCCAAGTGTATACGACCGTGTTATAAATTAGGAGATAATCTAAAAGGCATAGTTGTTATAAAGGACAGAAATATATATATTAGAGAAGCAAATGATGACTTGATAGAATATCTCCTCAAGGAATACACTCCTCAGATTTATACATATTCTAATGAGCACGTTCCCATAGCTGGTTCAAAATTAATTCTTTGCGGATTTTCTCAAGTTACATTTATGGCGTATACAACGTCTCATATAACAACAAATAAAAAGGTAGATGTTCTCGTTTCCAAAAAATGTATAGATAAACTAGTCGATCCAATAAATTATCAAATACTTCAAAATTTATTTGATAAAGGAAGCGGAACAATAAACAAAATACTCAGGAAGATATTTTATTCGGTAACCGGTGGCCAAACTCCATAATTTGCTTTTTCTATTTCGGATTTTAGAATTTCCAAATTCACCAGCGATTTATCTGTTTTGGTGAAATCCAAGGATTTATTAATGTCCACAAATGCCATTTGTTTTGTCTGTGGATTGTATTTGAAAATGGAAACGATGTAGTTAGATAGATGCGCTGCAAAGTTTCCTATTAGGGTTCCGCGCTTTACGTCACCTAGCATACTTGAATCACCATCCTTTAAAAAAAATGATAAGATATCAACATGGAGTATATCATACTCTGATTTTAATTCTTCTACTGCCTCACTGACATTTTCACAAATACTACAATACGGTTTACCGAAAATAATCAGTACGTTCTTCATTTATGGGTATCAAAAACTTAAAATCGTTACTGCTGGAAAATAAATCACTGACGATATTAGATGATAATTTATACAAAGTATACAATGGAATATTTGTGGATACAATGAGTATTTATATAGCCGTCGCCAATTGTGTCCGAAACTTAGAAGAGTTAACTACGGTATTCATAAAATACGTAAACGGATGGGTAAAAAAGGGAGGACATGTAACCCTTTTTATCGATAGAGGAAGTATAAAAATTAAACAAGACGTTAGAGACAAAAGACGTAAATATTCTAAATCAACCAAGGACAGAAAAATGTTAGAATTAGAAAAGTGTACATCCAAAATACAAAATGTTACCGGATTTATGGAAGAAGAAATAAAGGCAGAAATACAATTAAAAATCGATAAACTCACATTTCAAATATATTTATCTGATTCTGATAACATAAAAATATCATTGAATGAGATACTAACACATTTCAACAATAATGAGAATGTTACATTATTTTATTGTGATGAACGAGATGCAGAATTCGTTATGTGTCTAGAGGCTAAAACATATTTCTTTACCACAGGAGAATGGCCGTTGATAATAAGTACCGATCAGGATACTATGCTATTCGCGTCTGTTGATAATCATCCTAAGATGATAAAAAACTTAACTCAACTGTTTAAATTTGTTCCATCTGCAGAGGATAACTATTTAGCAAAATTAACGGCGTTAGTGAATGGATGTGATTTCTTTCCTGGACTCTATGGGGCATCTATAACACCCACCAACTTAAACAAAATACAATTGTTTAGTGATTTTACAATCGATAATATAGTCACTAGTTTGGCAATTAAAAATTATTATAGAAAGACTAACTCTACCGTAGACGTGCGTAATATTGTTACGTTTATAAACGATTACGCTAATTTAGACGATGTCTACTCGTATATTCCTCCTTGTCAATGCACTGTTCAAGAATTTATATTTTCCGCATTAGATGAAAAATGGAACGATTTTAAATCATCTTATTTAGAGACCGTTCCGTTACCCTGTCAATTAATGTACGCGTTAGAACCACGTAAGGAGATTGATGTTTCAGAAGTTAAAACTTTATCATCTTATATAGATTTCGAAAATACTAAATCAGATATCGATGTTATAAAATCTATATCCTCGATCTTTGGATATTCTAACGAAAACTGTAACACGATAGTGTTTGGCATCTATAAGGATAATTTACTACTGAGT---ATAAATAGTTCATTTTACTTTAACAATAGTCTGTTAATAACCAATACTAAAAGTGATAATATAATAAATATAGGTTACTAGATTAAAAATGGTTTTCCAAGTAGTGTGCTCTACATGCGGTAAAGATATTTCTCACGAACGATATAAATTGATTATACGAAAAAAATCATTAAAGGATGTACTCGTTAGTGTAAAGAACAAATGTTGTAGGTTAAAATTATCTACACAAATAGAACCTCAACGTAACTTAACAGTGCAACCTCTATTGGATATAAACTA------ATATGGATCCGGTTAATTTTATCAAGACATATGCACCTAGAGGTTCTATTATTTTTATTAATTATACTATGTCATTAACAAGTCATTTGAATCCATCGATAGAAAAACATGTGGGTATTTATTATGGTACGTTATTATCGGAACACTTGGTAGTTGAATCAACATATAGAAAAGGAGTTCGAATAGTCCCATTGGATAGTTTTTTTGAAGGATATCTTAGTGCAAAAGTATACATGTTAGAGAATATTCAAGTTATGAAAATAGCAGCTGATACGTCATTAACTTTACTGGGTATTCCATATGGATTCGGTCATAATAGAATGTATTGTTTTAAATTGGTAGCTGAATGTTATAAAAATGCCGGTATTAATACATCATCTAAACGAATATTGGGCAAAGATATTTTTCTAAGCCAAAACTTCACAGATGATAATAGATGGATAAAGATATATGATTCTAATAATTTAACATTTTGGCAAATTGATTACCTTAAAGGGTGAGTTAATATGCATAACTACTCCTCCGTTGTTTTTTCCCTCGTTCTTTTTCTTAACGTTGTTTGCCATCACTCTCATAATGTAAAGATATTCTAAAATGGTAAACTTTTGCATATCGGACGCAGAAATTGGTATAAATGTTGTAATTGTATTATTTCCCGTCAATGGACTAGTCACAGCTCCATCAGTTTTATATCCTTTAGAGTATTTCTCACTAGTGTCTAGCATTTTAGAGCATTCCATGATCTGTTTATCATTGATATTGGCCGGAAAGATAGATTTTTTATTTTTTATTATATTACTATTGGCAATTGTAGATATAACTTCTGGTAAATATTTTTCTACCTTTTCAATCTCTTCTATTTTCAAGCCGGCTATATATTCTGCTATATTATTGCTAGTATCAATACCTTTTCTGGCTAAGAAGTCATATGTGGTATTAACTATATCAGTTTTAACTGGTAGTTCCATTAGCCTTTCCACTTCTGCAGAATAATTAGAAATTGGTTCTTTACCAGAAAATCCAGCTACTATAATAGGCTCACCGATGATCATTGGCAAAATCCTATATTGTACCAAATTAATGAGAGCATATTTCATTTCCAATAATTCTGCTAGTTCTTGAGACATTGATTTATTTGATGAATCTAGTTGGTTCTCTAGATACTCTACCATTTCTGCCGCATACAATAACTTGTTAGATAAAATCAGGGTTATCAAAGTGTTTAGCGTGGCTAGAATAGTGGGCTTACATGTGTTAAAGAATGCGGTAGTATGAGTAAACCGTTTTAACGAATTATATAGTCTCCAGAAATCTGTGGCGTTGCATACATGAGCTGAATGACATCGAAGATTGTCCAATATTTTTAATAGCTGCTCTTTGTCCATTATTTCTATATTTGACTCGCAACAATTGTAAATACCATTAATCACTGATTCCTTTTTTGATGCCGGACAATAGCACAATTGTTTAGCTTTGGACTCTATGTATTCAGAATTAATAGATATATCTCTCAACACAGATTGTACTATACATTTTGAAACTATGTCAAAAATTGTAGAACGACGCTGTTCTGCAGCCATTTAACTTTAAATAATTTACAAAAATTTAAAATGAGTATCCGTATAAAAATCGATAAACTGCGCCAAATTGTGGCATATTTTTCAGAGTTCAGTGAAGAAGTGTCTATAAATGTAGACTCAACGGATGAGTTAATGTATATTTTTGCCGCCTTGGGCGGATCTGTAAACATTTGGGCCATTATACCTCTTAGTGCATCAGTGTTCTACCGCGGAGCCGAAAATATTGTGTTTAATCTTCCGGTGTCCAAGGTAAAATCGTGTTTGTGTAGTTTTCACAATGATGCCATCATAGATATAGAACCTGATCTGGAAAATAATCTAGTAAAACTTTCTAGTTATCATGTAGTAAGTGTCGATTGTAACAAGGAACTGATGCCTATTAGGACAGATACTACTATTTGTCTAAGTATAGATCAAAAGAAATCTTACGTGTTTAATTTTCACAAGTATGAAGAAAAATGTTGTGGTAGAACCGTCATTCATCTAGAATGGTTGTTGGGCTTTATTAAGTGTATTAGTCAGCATCAGCATTTGACTATTATGTTTAAAGATGACAATATTATTATGAAGACTCCTGGTAATACTGATGCTTTTTCCAGGGAATATTCTATGACTGAATGTTCTCAAGAACTACAAAAGTTTTCTTTCAAAATAGCTATCTCGTCTCTCAACAAACTACGAGGATTCAAAAAGAGAGTCAATGTTTTTGAAACCAGAATCGTAATGGATAATGACGATAACATTCTAGGAATGTTGTTTTCGGATAGAGTTCAATCCTTTAAGATTAACATCTTTATGGCGTTTTTAGATTAATACTTTCAATGAGATAAATATGGGTGGCGGAGTAAGTGTTGAGCTCCCTAAACGGGATCCGCCTCCGGGAGTACCCACTGATGAGATGTTATTAAATGTTGATAAAATGCATGACGTGATAGCTCCCGCTAAGCTTTTAGAATATGTGCATATAGGACCACTAGCAAAAGATAAAGAGGATAAAGTAAAGAAAAGATATCCAGAGTTTAGATTAGTTAATACAGGACCCGGTGGTCTTTCGGCATTATTAAGACAATCGTATAATGGAACCGCACCCAACTGCTGTCACACTTTTAATCGTACTCATTATTGGAAGAAGGATGGAAAGATATCAGATAAGTATGAAGAGGGTGCAGTATTAGAATCGTGTTGGCCAGACGTTCACGATACCGGAAAATGCGATGTTAATTTATTTGACTGGTGTCAGGGGGATACGTTCGATAGAAACATATGCCATCAGTGGATCGGTTCAGCATTTAATAGGAGTGATAGAACTGTAGAGGGTCAACAATCGTTAATAAATCTGTATAATAAGATGCAAACATTATGTAGTAAAGATGCTAGTGTACCAATATGCGAATCATTTTTGCATCATTTACGCGCACACAATACAGAAGATAGCAAAGAGATGATCGATTATATTCTAAGACAACAGTCTGCGAACTTTAAACAGAAATATATGAGATGTAGTTATCCCACTAGAGATAAGTTAGAAGAGTCATTAAAATATGCGGAACCTCGAGAATGTTGGGATCCAGAGTGTTCGAATGCCAATGTTAATTTCTTACTAACACGTAATTATAATAATTTAGGACTTTGTAATATTGTACGATGTAATACCAGCGTGAACAACTTACAGATGGATAAAACTTCCTCATTAAGATTGTCATGTGGATTAAGCAATAGTGATAGATTTTCTACTGTTCCCGTCAATAGAGCAAAAGTAGTTCAACATAATATTAAACACTCGTTCGATCTAAAATTGCATTTGATTAGTTTATTATCTCTCTTGGTAATATGGATACTAATTGTAGCTATTTAAATGGGTGCCGCGGCAAGCATACAGACGACGGTGAATACACTCAGCGAACGTATCTCGTCTAAATTAGAACAAGAAGCGAATGCTAGTGCTCAAACAAAATGTGATATAGAAATCGGAAATTTTTATATCCGACAAAACCATGGATGTAACCTCACTGTTAAAAATATGTGCTCTGCAGATGCGGATGCTCAGTTGGATGCTGTGTTATCAGCCGCTACAGAAACATATAGTGGATTAACACCGGAACAAAAAGCATACGTACCAGCTATGTTTACTGCTGCGTTAAACATTCAGACGAGTGTAAACACTGTTGTTAGAGATTTTGAAAATTATGTGAAACAGACTTGTAATTCTAGCGCGGTCGTCGATAACAAATTAAAGATACAAAACGTAATTATAGATGAATGTTACGGAGCCCCAGGATCTCCAACAAATTTGGAATTTATTAATACAGGATCTAGCAAAGGAAATTGTGCCATTAAGGCGTTGATGCAATTGACGACTAAGGCCACTACTCAAATAGCACCTAGACAAGTTGCTGGTACAGGAGTTCAGTTTTATATGATTGTTATCGGTGTTATAATATTGGCAGCGTTGTTTATGTACTATGCCAAGCGTATGCTGTTCACGTCCACCAATGATAAAATCAAACTTATTTTAGCCAATAAGGAAAACGTCCATTGGACTACTTACATGGACACATTCTTTAGAACTTCTCCAATGGTTATTGCTACCACGGATATACAAAACTGAAAATATATTGATAATATTTTAATAGATTAACATGGAAGTTATCGCTGATCGTCTAGATGATATAGTGAAACAAAATATAGCGGATGAAAAATTTGTAGATTTTGTTATACACGGT---CTAGAGCATCAATGTCCTGCTATACTTCGGCCATTAATTAGGTTGTTTATTGATATACTATTATTTGTTATAGTAATTTATATTTTTACGGTACGTCTAGTAAGTAGAAATTATCAAATGTTGTTGGCGTTATTGGCGCTAGTCATCTCATTAACTA-TTTTTTATTACTTTATACTATAATAGTACTAGACTGACTTCTAACAAACATCTCACCTGCCATAAATAAATGCTTGATATTAAAGTCTTCTATTTCTAACACTATTCCATCTGTGGAAAATAATACTCTAACATTATCGCTAATTGACACATCGGTGAGTGATATGCCTATAAAGTAATAATCTTCTTTGGGCACATATACCAGTGTACCAGGTTCTAACAACCTATTTACTGGTGCTCCTGTGGCATACTTTTTCTTTACCTTAAGAATATCCATCGTTTGCTTGGTCAATAGCGACAGGTGATTTTTTATCAACCATTCAAAAAAGTAATTGGAGTGTTCATATCCTCTACGGGCTATTGTCTCATGACCGTGTATGAAATTTAAGTAACACGACTGTGGTAGATTTGTTCTATAGAGCCGGTTGCCGCAAATAGATAGAACTACCAATATGTCTGTACAAATGTTAAACATTAATTGATTAACAGAAAAAACAATGTTCGTTCTGGGAATAGAAACCAAATCAAAACAAAATTCATTAGAATATATGTCACGTTTATACATCGAATATAAAATAACTACAGTTTGAAAAATAACAGTATCATTTAAACATTTAACTTGCGGGGTTAATCTCACAACTTTACTGTTTTTGAACTGTTCAAAATATAGCATAGATCCGTGAGAAATACGTTTAGCCGCCTTTAATAGAGGAAATCCCACCGCCTTTTTGGATCTTACCAACGACGATAGTTCTGACCAGCAACTCATTTCTTCATCATCCACCTGTTTTAACATATAATAGGCAGGAGATAGATATCCGTCATTGCAATATTCCTTCTCGTAGGCACACAATCGAATATTGATAAAATCTCCATTCTCTTCTCTGCATTTATTATCTTGTCTTGGTGGTGGGCTAGGCTGTAGTCTTGGTCTA---TTATTACC---------------ATCGTTGTTGAATCTATTTCTGTCATTAAATCTTTCATTTCTTCCTGGTATATTTTTATTACCTTGCTTGGTTGGATTTTTGTCTATATTATCGTTTGTAACATCGGTACGGGTATTCATTTATCAC-AAAAAAAACTTCTCTAAATGAGTCTACTGCTAGAAAACCTCATCGAAGAAGATACCATATTTTTTGCAGGAAGTATATCTGAGTATGATGATTTACAAATGGTTATTGCCGGTGCAAAATCCAAATTTCCAAGATCTATGCTTTCTATTTTTAATATAGTACCTAGAACAATGTCAAAATATGAGTTGGAGTTAATTCATAACGAGAATATCACAGGGGCAATGTTTACCACAATGTATAATATAAGAAACAATTTGGGTTTAGGTGATGATAAACTAACTATTGAAGCCATTGAAAACTATTTCTTGGATCCTAACAATGAGGTTATGTCTCTTATTATTAATAATACGGATATGACTGCCGTCATTCCTAAAAAAAGTGGTAGGAGAAAGAATAAGAACATGGTTATCTTCCGTCAAGGATCATCACCTATCTTGTGTATTTTCGAAACTCGTAAAAAGATTAATATTTATAAAGAAAATATGGAATCCGCATCGACTGAGTATACACCTATCGGAGACAACAAGGCTTTGATATCTAAATATGCGGGAATTAATGTCCTGAATGTGTATTCTCCTTCCACATCCATGAGATTGAATGCCATTTACGGATTCACCAATAAAAATAAACTAGAGAAACTTAGTACTAATAAGGAACTAGAATCGTATAGTTCTAGCCCTCTTCAAGAACCCATTAGGTTAAATGATTTTCTGGGACTATTGGAATGTGTTAAAAAGAATATTCCTCTAACAGATATTCCGACAAAGGATTGATTACTATAAATGGAGAATGTTCCTAATGTATACTTTAATCCTGTGTTTATAGAGCCCACGTTTAAACATTCTTTATTAAGTGTTTATAAACACAGATTAATAGTTTTATTTGAAGTATTTGTTGTATTCATTCTAATATATGTATTTTTTAGATCTGAATTAAATATGTTCTTCATGCATAAACGAAAAATACCCGATCCTATTGATAGATTACGACGTGCTAATTTAGCGTGTGAAGACGATAAATTAATGATCTATGGATTACCATGGATGACAACTCAAACATCTGCATTATCAATAAATAGTAAACCGATAGTGTATAAAGATTGTGCAAAGCTTTTGCGATCAATAAATGGATCACAACCAGTATCTCTTAACGATGTTCTTCGCAGATGATGATTCATTTTTTAAGTATTTGGCTAGTCAAGATGATGAATCTTCATTATCTGATATATTGCAAATCACTCAATATCTAGACTTTCTGTTATTATTATTGATCCAATCAAAAAATAAATTAGAAGCTGTTGGTCATTGTTATGAATCTCTTTCAGAGGAATACAGACAATTGACAAAATTCACAGACTCTCAAGATTTTAAAAAACTGTTTAACAAGGTCCCTATTGTTACAGATGGAAGGGTCAAACTTAATAAAGGATATTTGTTCGACTTTGTGATTAGTTTGATGCGATTCAAAAAAGAATCAGCTCTAGCTACCACCGCAATAGATCCTGTTAGATACATAGATCCTCGTCGCGATATCGCATTTTCTAACGTGATGGATATATTAAAGTCAAATAAAGTGAAA-AATAATT-ATTC-TTTATTGTCATCATGAACGGCGGGCATATTCAGTTGATAATCGGCCCCATGTTTTCAGGTAAAAGTACAGAATTAATTAGACGAGTTAGACGTTATCAAATAGCTCAATATAAATGCGTGACTATAAAATATTCTAACGATAATAGATACGGAACGGGACTATGGACGCATGATAAGAATAATTTTGAAGCATTGGAAGCAACTAAACTATGCGATGTCTTGGAAGCAATTACAGATTTCTCCGTGATAGGTATTGATGAAGGACAGTTCTTTCCAGACATTGTTGAATTCTGTGAGCGTATGGCAAACGAAGGAAAAATAGTTATAGTAGCCGCACTCGATGGGACATTTCAACGTAAACCGTTTAATAATATCTTGGATCTTATTCCATTATCTGAAATGGTGGTAAAACTAACTGCAGTGTGTATGAAATGCTTTAAGGAGGCGTCCTTTTCTAAACGATTAGGTGCAGAAACCAAGATAGAAATAATAGGAGGTATTGATATGTATCAATCGGTGTGTAGAAAGTGTTACATCGACTCATAATATTATA-TTTTTTATCTAAAAAACTAAAAATAAACATTGATTAAATTTTAATATAATACTTAAAAATGGATGTTGTGTCGTTAGATAAACCGTTTATGTATTTTGAGGAAATTGATAATGAGTTAGATTACGAACCAGAAAGTGCAAATGAGGTTGCAAAAAAACTGCCGTATCAAGGACAGTTAAAACTATTACTAGGAGAATTATTTTTTCTTAGTAAGTTACAGCGACACGGTATATTAGATGGTGCCACCGTAGTGTATATAGGATCTGCTCCCGGTACACATATACGTTATTTGAGAGATCATTTCTATAATTTAGGAGTGATCATCAAATGGATGCTAATTGACGGCCGTCATCATGATCCTATTCTAAATGGATTGCGTGATGTGACTCTAGTAACTCGGTTCGTTGATGAGGAATATCTACGATCCATCAAAAAACAACTGCATCCTTCTAAGATTATTTTAATTTCTGATGTGCGATCCAAACGAGGAGGAAATGAACCTAGTACTGAGGATTTACTAAGTAATTACGCTCTACAAAATGTCATGATTAGTATTTTAAACCCCGTAGCGTCTAGTCTTAAATGGAGATGCCCGTTTCCAGATCAATGGATCAAGGACTTTTATATCCCACACGGTAATAAAATGTTACAACCTTTTGCTCCTTCATATTCAGCTGAAATGAGATTATTAAGTATTTATACCGGTGAGAACATGAGACTTACTCGAGTTACCAAATCAGATGCTGTAAATTATGAAAAAAAGATGTATTACCTTAATAAGATAGTTCGCAACAAAGTAGTTGTTAACTTTGATTATCCTAATCAGGAATATGACTATTTTCACATGTACTTTATGTTGAGGACCGTATACTGCAATAAAACATTTCCTACTACTAAAGCAAAGGTACTATTTCTACAACAATCTATATTTCGTTTCTTAAATATTCCAACAACATCAACTGAAAAAGTTAGTCATGAACCAATACAATGTAAAGTATCTAGCAAAGATTCTGTGTATAAAAACAGAAATAGCAAGAGATCCGTACGCGGTAATAAATAGAAATGTACTACTAAGATATACTACCGATATACAGTATAATGATTTAGTTACTTTAATAACCGTTAGACATAAAATTGATTCTATGAAAACTGTGTTTCAGGTATTTAACGAATCATCCATAAATTATACTCCGGTCGATGATGATTACGGAGAACCAATCATTATAACATCGTATCTTCAAAAAGGTCATAACAAGTTTCCTGTAAATTTTCTATACATAGATGTAGTAATATCTGATTTATTTCCTAGCTTTGTTAGACTAGATACTACAGAAACTAATATAGTTAATAGTGTACTACAAACAGGCGATGGTAAAAAGACTCTTCGTCTTCCCAAAATGTTAGAGACGGAAATAGTTGTCAAGATTCTTTATCGTCCTAATATACCATTAAAAATTGTTAGATTTTTCCGCAATAACATGATAACTGGTGTAGAGATAGCCGATAGATCTGTTATTTCAGTCGCTGATTAATCAATTAGTAGAGATGAGATAAGAACATAAT-AATA-----------------------------------------------------------TATCTTATATCTC-------GTTTAGAAAAATGCTAATATTAAAATAGCTAACGCTAGTAATCCAATCGGAAGCCATTTGATATCTATAATAGGGTATCTAATTTCCTGATTCAGATAGCGGACAGCTATATTCTCTGTAGCTACTCGTTTGGAATCACAAACATTATTTACATCTAATTTACTATCTGTAATGGAAACGTTTCCCAATGAAATGGTACAATCAGATACATTACATCTTGATATATTTTTTTTTAAAGAGGCTGGTAACAACGCATCGCTTCGTTTACATGGCTCGTACCAACAGTAATAGGGTAATCTTGTATCTATTCCTATCCGTACTATGCTTTTATCAGGATAAATACATTTACATCGTATATCATCTTTGTTAGCATCACAGAATGCATAAATTTGTTCGTCTGTCATGATAAAAATTTAAAGTGTAAATATAACTATTATTTTTATAGTTGTAATAAAAAGGGAAATTTAATTGTATACCTTTGGTTCTTTAAAAGAAACTGACTTGATAAAAATGGCTGTAATCTCTAAGGTTACGTATAGTCTATATGATCAAAAAGAGATTAATGCTACAGATATTATCATTAGTCATGTTAAAAATGACGACGATATCGGTACCGTTAAAGATGGTAGACTAGGTGCTATGGATGGGGCATTATGTAAGACTTGTGGGAAAACGGAATTGGAATGTTTTGGTCACTGGGGTAAAGTAAGTATCTATAAAACTCATATAGTTAAGCCTGAATTTATTTCAGAAATTATTCGTTTACTGAATCATATATGTATTCACTGCGGATTATTGCGTTCACGAGAACCGTATTCCAACGATATTAACCTAAAAGAGTTATCGGGACACGCTCTTAGGAGATTAAAGGATAAAATATTATCCAAGAAAAAGTCATGTTGGAATAGCGAATGTATGCAACCGTATCAAAAAATTTCTTTTTCAAAGAAAAAGGTTTGTTTCGTCAACAAGTTGGATGATATTAACGTTCCTAATTCTCTCATTTATCAAAAGTTAATTTCTATTCATGAAAAGTTTTGGCCATTATTAGAAATTCATCAATATCCAGCTAACTTATTTTATACAGACTACTTTCCTATCCCTCCGTTGATTATTAGACCGGCTATTAGTTTTTGGATAGATAGTATACCCAAAGAGACCAATGAATTAACTTACTTATTAGGTATGATCGTTAAGAATTGTAACTTGAATGCTGATGAACAGGTTATCCAAAAGGCGGTAATAGAATACGATGATATTAAAATTATTTCTAATAACACTACCAGTATCAATTTATCATATATCACATCCGGCAAAAATAATATGATTAGAAGTTATATCGTCGCCCGGCGAAAAGATCAGACCGCTAGATCTGTAATTGGTCCCAGTACATCTATCACAGTTAATGAGGTAGGAATGCCCGCATATATTAGAAATACACTTACAGAAAAGATATTTGTTAATGCCTTTACAGTGAATAAAGTTAAACAACTATTAGCGTCAAACCAAGTTAAATTTTACTTTAATAAACGATTAAACCAATTAACAAGAATACGTCAAGGAAAGTTTATCAAAAATAAAATACATTTATTGCCTGGTGATTGGGTAGAAGTAGCTGTTCAAGAATATACAAGTATTATTTTTGGAAGACAGCCGTCGCTACATAGATACAACGTCATCGCTTCATCTATCAGAGCTACCGAAGGAGATACTATCAAAATATCTCCCGGAATTGCCAACTCTCAAAATGCTGATTTCGACGGAGATGAAGAATGGATGATATTGGAGCAAAATCCTAAAGCCGTAGTTGAACAGAGTATTCTTATGTATCCGACAACGTTACTCAAACACGATATTCATGGAGCCCCCGTTTATGGATCTATTCAAGATGAAATCGTAGCAGCATATTCATTGTTTAGGATACAAGATCTTTGTTTAGATGAAGTATTGAACATCTTGGGGAAATATGGAAGAGAGTTCGATCCTAAAGGTAAATGTAAATTCAGTGGCAAAGATATCTATACTTACTTAATAGGTGAAAAGATTAATTATCCGGGTCTCTTAAAGGATGGCGAAATTATTGCTAACGATGTAGATAGTAATTTTGTTGTGGCTATGAGGCATCTGTCATTGGCTGGACTCTTATCCGATCATAAGTCGAACGTGGAAGGTATCAACTTTATTATCAAGTCATCTTATGTTTTTAAGAGATATCTATCTATTTACGGTTTTGGGGTGACATTCAAAGATTTGAGACCAAATTCGACGTTCACTAATAAATTGGAGGCCATCAACGTAGAAAAAATAGAACTTATCAAAGAAGCATACGCCAAATATCTCAAAGATGTAAGAGACGGAAAAATAGTTCCATTATCTAAAGCTTTAGAGGCGGACTATGTGGAATCCATGTTATCCAACTTAACAAATCTTAATATCAGAGAGATAGAAGAACATATGAGACAAACGCTGATAGATAATCCAGATAATAACCTCCTGAAAATGGCCAAAGCGGGTTATAAAGTAAATCCCACAGAACTAATGTATATTTTAGGCACTTATGGACAACAGAGGATAGATGGCGAACCAGCAGAGACTCGAGTATTGGGTAGAGTCTTACCTTACTATCTTCCAGACTCTAAGGATCCAGAAGGAAGAGGTTATATTCTTAATTCTTTAACAAAAGGATTAACGGGTTCTCAATATTACTTTTCAATGCTGGTTGCAAGATCTCAATCTACTGATATTGTCTGTGAAACATCGCGTACCGGAACACTGGCTAGAAAAATCATTAAAAAGATGGAGGATATGGTGGTCGACGGATACGGACAAGTAGTTATAGGTAATACGCTCATCAAGTACGCCGCCAATTATACCAAAATTCTAGGCTCAGTATGTAAACCTGTAGATCTTATCTATCCAGATGAGTCCATGACTTGGTATTTGGAAATTAGTGCTCTGTGGAATAAAATAAAACAAGGATTCGTTTACTCTCAGAAACAGAAACTTGCAAAGAAGACATTGGCGCCGTTTAATTTCCTAGTATTTGTCAAACCCACCACTGAGGATAATGCTATTAAGGTTAAGGATCTGTACGATATGATTCATAACGTCATTGATGATGTGAGAGAGAAATATTTCTTTACGGTATCTAATATAGATTTTATGGAGTATATATTCTTGACGCATCTTAATCCTTCTAGAATTAGAATTACAAAAGAAACGGCTATCACTATCTTTGAAAAGTTCTATGAAAAACTCAATTATACTCTAGGTGGTGGAACTCCTATTGGAATTATTTCTGCACAGGTATTGTCTGAGAAGTTTACACAACAAGCCCTGTCCAGTTTTCACACTACTGAAAAAAGCGGTGCTGTCAAACAAAAACTTGGTTTCAATGAGTTTAATAACTTGACTAATTTGAGTAAGAATAAGACCGAAATTATCACTCTGGTATCCGATGATATCTCTAAACTTCAATCTGTTAAGATTAATTTTGAATTTGTATGTTTGGGAGAATTAAATCCAAACATCACTCTTCGAAAAGAAACAGATAGATATGTAGTAGACATAATAGTCAATAGATTATACATCAAGAGAGCAGAAATAACCGAATTAGTCGTCGAATATATGATTGAACGATTTATCTCCTTTAGCGTCATTGTAAAGGAATGGGGTATGGAGACATTCATTGAGGACGAGGATAATATTAGATTTACTGTTTATCTAAATTTCGTTGAACCAGAGGAATTGAATCTTAGTAAGTTTATGATGGTTCTTCCGGGTGCCGCCAACAAGGGCAAGATTAGTAAATTCAAGATTCCTATCTCTGATTATACAGGTTATGACGATTTCAATCAAACAAAAAAGCTCAATAAGATGACTGTAGAACTCATGAATCTAAAAGAATTGGGTTCTTTCGATTTGGAGAACGTCAACGTGTATCCTGGAGTATGGAATACATACGATATCTTCGGTATCGAGGCCGCTCGTGGATACTTATGCGAAGCCATGTTAAACACCTATGGAGAAGGTTTCGATTATCTGTATCAGCCTTGTGATCTTCTCGCTAGTTTACTATGTGCTAGTTACGAACCAGAATCAGTTAATAAATTCAAGTTCGGTGCAGCTAGTACTCTTAAGAGAGCTACGTTTGGAGACAATAAAGCATTGTTAAACGCGGCTCTTCATAAAAAGTCAGAACCTATTAACGATAATAGTAGCTGCCACTTTTTTAGCAAGGTCCCTAATATAGGAACTGGATATTACAAATACTTTATCGACTTGGGTCTTCTCATGAGAATGGAAAGGAAACTATCTGATAAGATATCTTCTCAAAAGATTAAGGAGATGGAAGAAACAGAAGACTTTTAATTCTTATCAATAACATATTTTTCTATGATCTGTCTTTTAAACGATGGATTTTCCACAAATGCGCCTCTCAAGTCCCTCATAGAATGATACACGTATAAAAAATATAGCATAGGTGATGACTCCTTATTTTTAGACATTAGATATGCCAAAATCATAGCCCCGCTTCTATTTACTCCCGCAACACAATGAACCAACACGGGCTCGTTTCGTTGATCACATTTAGATAAGAAGGCGGTTACGTCGTCAAAATATTTACTAATATCGGTAGTTGTATCATCTACCAACGGTATATGAATAATATTAATATTAGAGTTAGGTAATGTATATTTATCCATCGTCAAATTTAAAACATATTTGAACTTAACTTCAGATGATGGTGCATTCATAGCATTTTTATAATTTCCCAAATACACATTATTGGTTACTCTTGTCATTATAGTGGGAGATTTGGCTCTGCGCATATCTCCAGTTGAACGTAGTAGTAAGTATTTATATAAACTTTTCTTATCCATTTATAACGTACAAATGGATAAAACTACTTTATCAGTAAACGCGTGTAATTTAGAATACGTTAGAGAAAAGGCTATAGTAGGCGTACAAGCAGCCAAGACATCAACACTTATATTCTTTGTTATTATATTGGCAATTAGTGCGCTATTACTCTGGTTTCAGACGTCTGATAATCCAGTCTTTAATGAATTAACGAGATATATGCGAATTAAAAATACGGTTAACGATTGGAAATCATTAACGGATAGTAAAACAAAATTAGAAAGTGATAGAGGTAGACTTCTAGCCGCTGGTAAGGATGATATATTCGAATTCAAATGTGTGGATTTTGGTGCCTATTTTATAGCTATGCGATTGGATAAGAAAACATATCTACCGCAAGCTATTAGGCGAGGTACTGGAGACGCGTGGATGGTTAAAAAGGCGGCAAAGGTTGATCCATCTGCTCAACAATTTTGTCAGTATTTGATAAAACACAAGTCTAATAATGTTATTACTTGTGGTAATGAGATGTTAAATGAATTAGGTTATAGCGGTTATTTTATGTCGCCACATTGGTGTTCCGATCTTAGTAATATGGAATAGTGTTAGATAAATGCGGTAACAAATGTTCCTGTAAGGAACCATAACAGCTTAGATTTAACGTTAAAGATGAGCATAAACATAATAAACAAAATTACAATCAAACCTATAACATTAATATCAAACAATCCAAAAAATGAAATCAGTGGAGTAGTAAATGCGTACATAACTCCTGGATAACGTTTAACAGCTGCCGTTCCTATTCTAGACCAAAAATTTGGTTTCATGTTTTCAAAGCGGTGTTCTGCAACAAGACGAGGATCGTGTTCTACGTATTTGGCAGAGTTATCCATTATTTGCCTGTTAATCTTCATTTCGTTTTCGATTCTGGCTATTTCAAAATAAAATCCCGATGATAGACCTCCAGACTTTATAATTTCATCTACAATGTTCAGCGCCGTAGTAACTCTAATAATATAGGCTGACAAGCTAACATCATACCCTCCTGTATATGTGAATATGACATGATTTTTGTCCATTACTAGCTCGGTTTTAACTTTATTGCCTGTAATAATTTCTCTCATCTGTAGGATATCTATTTTCTTGTCATGCATTGCCTTTAAGACTGGACGAAGAAACGTAATATCCTCAATAACGTTATCATTTTCTACAATAACTACATATTCTACCTTTTTATTTTCTAACTCGGTAAAAAATTTAGAATCCCATAGGGCTAAATGTCTAGCGATATTTCTTTTCGTTTCCTCTGTGCACATGGTGTTACAAAACCCTGAAAAGAAGTGAGTATACTTGTCATCATTTCTAATGTTTCCTCCAGTCCAGTGTATAAACGCATAATCCTTGTAATGATCTGGATCATCCTTGACTATCACAACATTTCTTTTTTCTGGCATAACTTCGTTGTCCTTCACATCATCGAACTTCTGATCATTAATATGCTCATGAAGATTAGGAAATGTTTCTGATGGAGGTCTATCAATAACTGGCACAACAATAACAGGAGTTTTATTCACCGCCGCCATTTAGTTATTGAAATTAATCATATACAACTCTCTAATACGAGTTATATTTTCGTCTATCCATTGTTTCACATTGACATATTTCGACAAAAAGATATAAAATGCGTATTCCAATGCTTCTCTGTTTAATGAATTACTAAAATATACAAACACGTCACTGTCTGGCAATAAATGATATCTTAGAATATTGTAACAATTTATTTTGTATTGCGCATGTTCGTGATCTATGAGTTCTTCTTCGAATGGCATAGGATCTCCGAATCTGAAAATGTATAAATAGGAGTTAGAATAATAATATTTGAGAGTATTGGTAATGTACAAACTCTTTAGCGGTATAATTAGTTTTTTTCTCTCGATTTCTATTTTTAGATGTGATGGAAAAATGACTAATTTTGTAGCATTAGTATCATGAACTCTAATCAAAATCTTAATATCTTCGTCACACGTTAGCTCTTTGAACTGTTTAAGAGATGCATCAGTTGGTTCCACGGATGGAGTAGGTGCAACAATTTTTTGTTCGACACATGTATGTACTGGAGCCATTGTCTTAACTATAATGGTGCTTGTATCGAAAAACTTTAATGTAGATAGCGGAAGCTCTTCGCCGCGACTTTCTACGTCGTAATTAGGTTCTAATGCCGATCTTTGAATGGATACTAGTTTTCTAAGTTCTAATGTGATTCTCTGAAAATGTAAATCCAATTCCTCCGGCATTATAGATGTGTATACATCGGTAAATAAAACTATAGTATCCAACGATCCCTTCTCGCAAATTCTAGTCTTAACCAAGAAATCGTATATAACTACGGAGATGGCGTATTTAAGAGTGGATTCTTCTACCGTTTTGTTCTTGGATTTCATATAAGAAACTATAAAGTCCGCACTACTGTTAAGAATGATTACTAACGCAACTATATAGTTTAAATTAAGCATCTTGGAAACATAAAATAACTCTGTAGACGATACTTGACTTTCGAATAAGTTTGCAGACAAACGAAGAAAGAACAGACCTCTCTTAATTTCAGAAGAAAACTTTTTTTCGTATTCCTGACGTCTAGAGTTTATATCAATAAAAAAGTTAAGAATTAGTCGGTTAATGTTGTATTTCATTACCCAAGTTTGAGATTTCATAATATTATCAAAAGACATGATAATATTAAAGATAAAGCGCTGACTATGCACGAAATAGCTATATGGTTCGCTCAAGAATATAGTCTTGTTAAACGTGGAAACGATAACTGTATTTTTAATTACGTCAGCTGCATCTAAATTAAATATAGGTATATTTATTCCACACACTCTACAATATGCCACACCATCTTCATAATAAATAAATTCATTAGCAAAGTTATTAATTTTAGTGAAATAGTTAGCGTCAACTTTCATAGCTTCCTTCAATCTAATTTGATGCTCACACGGTGCGAATTCCACTTTAACATCTCTTTTCCATGCCTCAGGTTCATCGATCTCTATAATATCTAGTTTCTTGCGTTTAATAAACACGGGTTCGTCTTTCGCAATGAGGTCTGTATAGTAACTATGTAAATGATAACTAGATAGAAAGATGTAGCTATATAGATGACGATCCTTTAAGAGAGGTATGATAACTTTACCCCAATCAGATAAACTATTGTTATGGTCTTCGGAAAAAGAATTTTTATAAATTTTTCCAGTATTTTCCAAATATACGTACTTGACATCTAAAAAATCCTTAATGATAATAGGAATGGATAATCCGTCTATTTTATAAAGAAATACATATCGCACATTATACTTTTTTTTGGAAATGGGAATACCGATGTGTCTACATAAATATGCAAAGTCTAAATATTTTTTAGAGAATCTTAATTGGTCCAAATTCTTTTCCAAGTACGGTAATAGATTTTTCATATTGAACGGTATCTTCTTGATTTCTGGTTCTAATTCCGCATTAAATGATGAAACTAAGTCGCTATTTTTATAACTAACGATTACATCACCTCTAACATCATCATTTACCAGGATACTGATCTTCTTTTGTCGTAAATACATGTCTAATGTGTTAAAAAAAAGATCATACAAGTTATACGTCATTTCATCTGTAGTATTCTTGTCATTGAGTGATAAACTTGTGCTAATCTCTTCTTTAACAGTCTGTTCAAATTTATATCCTATATACGAAAAAATAGCAACCAATGTTTGATCATTCGCGTCAATATTCTGTTCTATTGTAGTGTATAACAATCTTATATCTTCTTCCGTGATAGCTGATACGTTATAAAGGTTGATAACGAAAATATTTTTATTTCGTGAGATAAAGTCATCGTAGGATTTTGGACTTATATTCGCGTCTAGTAGATATGCTTTTATTTTTGGAATAATCTCAATTAGAATAGTCTCTTTAGAGTCCATTTAAAGTTACAAACAACTAGGAAATTGGTTTATAATGTATAATTTTTTTAGTTTTTATAGATTCTTTATTCTATACTTAAAAAATGAAAATAAATACAAAGGTTCTTGAGGGTTGTGTTAAATTGAAAGCGAGAAATAATCATAAATTATTTCATTATCGCGATATCCGTTAAGTTTGTATTGTAATGGCGTGGTCAATTACGAATAAAGCGGATACTAGTAGTTTCACAAAGATGGCTGAAATTAGAGCTCATCTAAGAAATAGCGCTGAAAATAAAGATAAAAACGATGATATTTTCCCGGAAGATGTAATAATTCCATCTACTAAGCCCAAAACCAAACGAGCCACTACTCCTCGTAAACCAGCGGCTACTAAACGATCAACCAAAAAGGATAAAGAAAAGGAGGAAGTGGAAGAAGAAGTAGTTATAGAGGAATATCATCAAACAACTGAAGAAAATTCTCCACCTCCGTCATCATCTCCTGGAGTTGGCGACATTGTAGAAAGCGTGACCGCTGTAGAGCTTGATGATAGCAACGGGGATG------ATGATGATGATAATGATAATGACGATAATGAACCTATGGTACAAGTTGAAGCTGGTAAAGTAAATCATAGTGCTAGAAGCGATCTCTCTGACCTAAAGGTGGCTACCGACAATATTGTTAAAGATCTTAAGAAAATTATTACTAGAATCTCTGCAGTATCGACTGTTCTAGAGGATGTTCAAGCAGCTGGTATCTCTAGACAATTTACTTCTATGACTAAAGCTATTACAACACTATCTGATCTAGTCACCGAGGGAAAATCTAAAGTTGTTCGTAAAAAAGTTAAAACTTGTAAGAAGTAAATGCGTGCACTTTTTTATAAAGATGGTAAACTGTTTACCGATAATAATTTTTTAAATCCTGTATCAGACAATAATCCAGCGTATGAGGTTTTGCAACATGTTAAAATTCCTACTCATTTAACAGATGTAGTAGTATATGAACAAACGTGGGAGGAGGCGTTAACTAGATTAATTTTTGTGGGAAGTGATTCAAAAGGACGTAGACAATACTTTTACGGAAAAATGCATGTACAGAATCGCAACGCTAAAAGAGATCGTATTTTTGTTAGAGTATATAACGTTATGAAACGAATTAATTGTTTTATAAACAAAAATATAAAGAAATCATCCACAGATTCCAATTATCAGTTGGCAGTTTTTATGTTAATGGAAACTATGTTTTTTATTAGATTTGGTAAAATGAAATATCTTAAGGAGAATGAAACAGTAGGGTTATTAACACTAAAAAATAAACACATAGAAATAAGTCCCGATAAAATAGTTATCAAGTTTGTAGGAAAGGACAAAGTTTCACATGAATTTGTTGTTCATAAGTCTAATAGACTATATAAACCGCTATTGAAACTGACGGATGATTCTAGTCCCGAAGAATTTCTGTTCAACAAACTAAGTGAACGAAAGGTATACGAATGTATCAAACAGTTTGGTATTAGAATCAAGGATCTCCGAACGTATGGAGTCAATTATACGTTTTTATATAATTTTTGGACAAATGTAAAGTCCATATCTCCTCTTCCATCACCAAAAAAGTTAATAGCGTTAACTATCAAACAAACTGCTGAAGTGGTAGGTCATACTCCATCAATTTCAAAAAGAGCTTATATGGCAACGACTATTTTAGAAATGGTAAAGGATAAAAATTTTTTAGATGTAGTATCTAAAACTACGTTCGATGAATTCCTATCTATAGTCGTAGATCACGTTAAATCATCTACGGATGGATGATA-TAGATCCTTACACAAATAATTACAAAACCGATAAATGGAAATGGATAAGCGTATGAAATCTCTCGCAATGACCGCTTTCTTTGGAGAGCTAACCACATTAGATATTATGGCATTAATAATGTCTATATTTAAACGCCATCCAAACAATACCATTTTTTCAGTGGATAAGGATGGTCAGTTTATGATTGATTTCGAATACGATACTTATAAGGCTTCTCAATATTTGGATTTGCCCCTTACTCCGATATCTGGAGATGAATGCAAGACTCACGCATCGAGTATAGCCAAACAATTGGCGTGTGTGGACATTATTAAAGAGGATATTAGCGAATATATCAAAACTACACCCCGTCTTAAACGATTTATAAAAAAATACCGCAATAGATCAGATACTCGTATCAGTCAAGATACAGAAAAGCTTAAAATAGCTCTAGCTAAAGGCATAGATTACGAATATATAAAAGACGCTTGTTAATAAGTAAATGAAAAAAAACTAGTCGTTTATAATAAAACACGATATGGATGCCAACGTAGTATCATCTTCCACTATCGCGACATATATAGACGCTTTAGCAAAGAATGCTTCGGAATTAGAACAGGGTTCTACCGCATACGAAATAAATAATGAATTGGAACTAGTATTTATTAAGCCGCCATTGATTACTTTGACAAATGTAGTAAATATCTCCACGATTCAGGAATCGTTTATTCGATTTACCGTTACTAATAAGGAAGGCGTCAAAATTAGAACTAAGATTCCATTATCTAAGGTACATGGTCTAGATGTAAAAAATGTACAGTTAGTAGATGCTATAGATAACATAGTTTGGGAAAAGAAATCGTTAGTGACGGAAAATCGTCTTCACAAAGAATGCTTGTTGAGACTATCAACAGAGGAACGCCATATATTTTTGGATTACAAGAAATATGGATCCTCTATCCGACTAGAATTAGTCAATCTTATTCAAGCAAAAACAAAAAACTTTACGATAGACTTTAAGCTAAAATATTTTCTGGGATCCGGTGCGCAGTCTAAAAGTTCTTTATTGCACGCTATTAATCATCCAAAGTCAAGGCCTAATACATCTCTGGAAATAGAATTCACGCCTAGAGACAATGAAACAGTTCCATATGATGAACTAATAAAGGAATTGACGACTTTCTCGCGTCATATATTTATGGCTTCTCCAGAGAATGTAATTCTTTCTCCACCTATTAACGCACCTATAAAGACTTTTATGTTGCCTAAACAAGATATAGTAGGTATGGATCTGGAAAATCTATATGCCGTAACTAAGACTGACGGCATTCCTATAACTATCAGAGTTACATCAAAGGGGTTGTATTGTTATTTTACACATCTTGGTTATATTATTAGATATCCAGTTAAGAGAATAATAGATTCTGAAGTAGTAGTCTTTGGTGAGGCAGTTAAGGATAAGAACTGGACTGTATATCTCATTAAGCTAATAGAGCCCGTAAATGCAATCAGTGATAGACTAGAAGAAAGTAAGTATGTCGAATCTAAACTAGTGGATATTTGTGATCGGATAGTATTCAAGTCAAAGAAATACGAAGGTCCTTTTACTACAACTAGTGAAGTCGTTGATATGTTATCTACATATTTACCAAAGCAACCAGAAGGTGTTATTTTGTTTTATTCAAAGGGACCTAAATCTAACATTGATTTTAAAATCAAAAAGGAGAATACTATAGACCAAACTGTAAATGTAGTATTTAGGTACATGTCCAGTGAACCAATTATCTTTGGAGAATCATCTATCTTTATAGAGTATAAGAAATTTACCAACGATAAAGGCTTTCCTAAAGAATATGGTTCTGGTAAAATTGTGTTATACAACGGCGTTAATTATCTAAATAATATCTATTGTTTGGAATATATTAATACACATAATGAAGTGGGTATTAAGTCCGTGGTTGTACCTATTAAGTTTATAGCAGAATTCTTAGTCAATGGAGAAATACTTAAACCTAGAATCGATAAAACCATGAAATATATTAACTCAGAAGACTATTATGGAAATCAACATAATGTCATAGTTGAACATTTAAGAGATCAAAGCATCAAAATAGGAGATGTCTTTAACGAGGACAAACTATCTGATGTAGGACATCAATATGCCAATAATGATAAATTTAGATTAAATCCAGAAGTTAGTTATTTTACGAATAAAAGAACTAGAGGACCGTTGGGAATTTTATCGAACTACGTCAAGACTCTTCTTATTTCTATGTATTGTTCCAAAACATTTTTAGACGATTCCAACAAACGAAAGGTATTGGCGATTGATTTTGGAAACGGTGCTGACCTGGAAAAATACTTTTATGGAGAGATTGCGTTATTGGTAGCGACGGATCCGGATGCTGATGCTATAGCTAGAGGAAATGAAAGATACAACAAATTAAATTCTGGAATTAAAACCAAGTACTACAAATTTGACTACATTCAGGAAACTATTCGATCCAATACATTTGTATCTAGTGTCAGAGAAGTATTTTATTTTGGAAAGTTTAATATCATCGACTGGCAGTTTGCTATCCATTATTCTTTCCATCCGAGACATTATGCTACCATCATGAATAACTTATCCGAACTAACTGCTTCTGGAGGCAAGGTATTAATTACTACCATGGACGGAGACAAATTATCAAAATTAACCGATAAAAAGACTTTTATAATTCATAAGAATCTACCTAGTAGCGAAAACTATATGTCTGTAGAAAAAATAGCTGATGATAGAATAGTGGTATATAATCCATCAACAATGTCTACTCCAATGACTGAATACATTATCAAAAAGAACGATATAGTTAGAGTGTTTAACGAATACGGATTTGTTCTTGTAGATAATGTTGATTTCGCTACAATTATAGAACGAAGTAAAAAGTTTATTAATGGTGCATCTACAATGGAAGATAGACCGTCTACAAGAAACTTTTTCGAACTAAATAGAGGAGCCATTAAATGTGAAGGTTTAGATGTCGAAAACTTACTTAGTTACTATGTTGTTTATGTCTTTTCTAAGCGGTAAATAATAATATGGTATGGGTTCTGATATCCCCGTTTTAAATGCATTAAATAATTCCAATAGAGCGATTTTTGTTCCTATAGGACCTTCCAACTGTGGATACTCTGTATTGTTAATAGATATATTAATACTTTTGTCGGGTAACAAAGGTTCTACGTCTTCTAAAAATAAAAGTTTGATAACATCTGGCCTGTTCATAAATAAAAACTTGGCGATTCTATATATACTCTTATTATCAAATCTAGCCATTGTCTTATAGATGTGAGCTACTGTAGGTGTACCATTTGATTTTCTTTCTAATACTATATATTTCTCTCGAAGAAGTTCTTGCACATCATCTGGGAATAAAATACTACTGTTGAGTAAATCAGTTATTTTTTTTATATCGATATTGATGGACATTTTTATAGTTAAGGATAATAAGTATCCCAAAGTAGATAACGACGATAACGAAGTATTTATACTTTTAGGAAATCACAATGACTTTATCAGATCAAAATTAACAAAATTAAAGGAGCATGTATTTTTTTCTAAATATATTGTAACTCCAGATACATATGGATCTTTATGTGTAGAATTAAATGGATCTAGTTTTCAGCACGGTGGTAGATATATAGAGGTGGAGGAATTTATAGATGACGGAAGACAAGTTAGATGGTGTTCTACATCCAATCATATATCTGAAGATATACCCGAAGATATACACACTAATAAATTTATTATTTATGATATTTATACGTTTGATTCGTTCAAAAATAAACGATTGGTATTTGTACAGGTACCTACATCATTAGGAGATGATAGCTATTTAACTAACCCGTTATTGTCACCGTATTATTGTAATTCAGTAGCTAGACAAATGGTCAATGATATGATTTTTAATCAAGATTCATTTTTAAAATATTTATTAGAACATCTGATTAGAAGCCACTATAGAGTTTCTAAACATATAACAATAGTTAGATACAAAGATACCGAAGAATTAAATCTAACGAGAATATGTTATAATAGAGATAAGTTTAAGGCGTTTGCATTCGCTTGGTTTAACGGCGTTTTGGAAAATGAAAAAGTACTAGATACGTATAAAAAGGTATCTGATTTGATATAATGAATTCAGTGACTGTATCACACGCACCATATACTATTACTTATCACGATGATTGGGAACCAGTCATGAATCAATTAGTAGAGTTTTATAACGAAGTAGCCAGTTGGCTGCTACGAGACGAGACGTCGCCTATTCCTGATAAGTTCTTTATACAGTTGAAACAACCGCTTAGAAATAAGCGAGTATGTGTGTGTGGTATAGATCCGTATCCGAAAGATGGAACTGGTGTACCGTTCGAGTCACCAAATTTTACAAAAAAATCAATTAAGGAGATAGCATCTTCTATATCTAGATTAACCGGAGTAATTGATTATAAAGGTTATAACCTTAATATAATAGACGGGGTTATACCCTGGAATTATTACTTAAGTTGTAAATTAGGAGAAACAAAAAGTCACGCGATTTACTGGGATAAGATTTCTAAGTTACTGCTGCATCATATAACTAAACACGTTAGTGTTCTTTATTGTTTGGGTAAAACAGATTTCTCGAATATACGGGCCAAGTTAGAATCTCCAGTAACTACCATAGTGGGATATCATCCAGCAGCTAGAGACCGTCAATTCGAGAAAGATAGATCATTTGAAATTATCAACGTTTTACTGGAATTAGACAACAAGGCACCTATAAATTGGGCTCAAGGGTTTATTTATTAATGCTTTAGTGAAATTTTAACTTGTGTTCTAAATGGATGCGGTTATTAGAGGTAATGATGTTATCTTTGTTCTTAAGACTATAGGTGTCCCGTCAACATGCAGACAAAATGAAGATCCAAGATTTGTAGAAGCATTTAAATGCGACGAGTTAGAAAGATATATTGAGAATAATCCAGAATGTACACTATTCGAAAGTCTTAGGGATGAGGAAGCATATTCTATAGTCAGAATTTTCATGGATGTAGATTTAGACGCGTGTCTAGACGAAATAGATTATTTAACAGCTATTCAAGATTTTATTATCGAGGTGTCAAACTGTGTAGCTAGATTCGCGTTTACAGAATGCGGTGCCATTCATGAAAATGTAATAAAATCCATGAGATCTAATTTTTCATTAACTAAGTCTACAAATAGAGATAAAACAAGTTTTCATATCATCTTTTTAGATACGTATACCACTATGGATACCTTAATAGCCATGAAACGAACACTATTAGAATTAAGTAGATCATCTGAAAATCCACTAACAAGATCGATAGACACTGCCGTATATAGAAAAAAAACAACTCTTCGGGTTGTAGGTACTAGGAAAAATCCAAATTGCGACACTATTCATGTAATGCAACCACCGCATGATAATATAGAAGATTACCTATTCACTTACGTGGATATGAACAACAATAGTTATTACTTTTCTCTACAACGACGATTGGAGGATTTAGTTCCTGATAAGTTATGGGAACCAGGGTTTATTTCATTCGAAGACGCTATAAAAAGAGTTTCAAAAATATTCATTAATTCTATAATAAACTTTAATGATCTCGATGAAAATAATTTTACAACGGTACCACTGGTCATAGATTACGTAACACCTTGTGCATTATGTAAAAAACGATCGCATAAACATCCGCATCAACTATCGTTGGAAAATGATGCTATTAGAATTTACAAAACTGGTAATCCACATAGTTGTAAAGTTAAAATTGTTCCGTTGGATGGTAATAAACTGTTTAATATCGCACAAAGAATTTTAGACACTAACTCTGTTTTATTAACCGAACGAGGAGACCATATAGTTTGGATTAATAATTCATGGAAATTTAACAGCGAAGAACCCTTAATAACAAAACTAATTCTGTCAATAAGACATCAACTACCTAAGGAATATTCAAGCGAATTACTCTGTCCGAGGAAACGAAAGACTGTAGAAGCTAACATACGAGACATGTTAGTAGATTCAGTAGAGACCGATACCTATCCGGATAAACTTCCGTTTAAAAATGGTGTATTGGACCTGGTAGACGGAATGTTTTACTCTGGAGATGATGCTAAAAAATATACGTGTACTGTATCAACCGGATTTAAATTTGACGATACAAAGTTCGTCGAAGATAGTCCAGAAATGGAAGAGTTAATAAATATCATTAACGATATCCAACCATTAACGGATGAAAATAAGAAAAATAGAGAGTTGTACGAAAAAACTTTATCTAGTTGTTTATGCGGTGCTACCAAAGGATGTTTAACATTCTTTTTTGGAGAAACGGCAACTGGAAAGTCGACGACCAAACGTTTGTTAAAGTCTGCTATCAGTGATCTGTTTGTTGAGACGGGTCAAACAATTTTAACAGATGTATTGGATAAAGGACCTAATCCATTTATCGCTAACATGCATTTGAAAAGATCTGTGTTCTGTAGCGAACTACCTGATTTTGCATGTAGTGGGACAAAGAAAATCAGATCTGATAATATTAAAAAGTTGACAGAACCTTGTGTCATTGGAAGACCGTGTTTCTCCAATAAAATTAATAATAGAAACCATGCTACAATCATTATCGATACTAATTACAAACCTGTCTTTGATAGGATAGATAACGCATTAATGAGAAGAATCGCCGTTGTGCGATTCAGAACACACTTTTCTCAACCTTCTGGTAGAGAGGCTGCTGAAAATAATGACGCGTACGATAAAGTCAAACTATTAGACGAGGGGTTAGATGGTAAAATACAAAATAATAGATATAGATTCGCATTTCTATACTTGTTGGTGAAATGGTACAGAAAATATCATGTTCCTATTATGAAACTATATCCTACACCGGAAGAGATTCCTGACTTTGCATTCTATCTCAAAATAGGCACTCTGTTAGTATCTAGCTCTGTAAAGCATATTCCATTAATGACGGACCTCTCCAAAAAGGGATATATATTGCACGATAATGTGGTTACTCTTCCATTGACTACTTTCCAACAGAAAATATCCAAGTATTTTAATTCTAGACTATTTGGACACGACATAGAGAGCTTCATCAATAGACATAAGAAATTTGCCAATGTTAGTGATGAATATCTACAATATATATTCATAGAGGATATTTCATCTCCGTAAATATATGCTCATATATTTATAGAAGATATTACATATCTAAATGAATACCGGAATCATAGATTTATTTGATAATCATGTTGATAGTATACCAACTATATTACCTCATCAGTTAGCTACTCTAGATTATCTAGTCAGAACTATCATAGATGAGAACAGAAGCGTGTTATTGTTCCATATTATGGGATCAGGTAAAACAATAATCGCTTTGTTGTTCGCCTTGATAGCTTCCAGATTTAAAAAGGTTCACATTCTAGTGCCGAACATTAACATTTTGAAAATTTTTAATTATAATATGGGTGTAGCTATGAACTTGTTTAATGACGAATTCATAGCTGAGAATATCTTTATTCATTCAACAACAAGTTTTTATTCTCTTAATTATAACGATAACGTCATTAATTATAACGGATTATCTCGCTACAATAACTCTATTTTTATCGTTGATGAGGCACATAATATCTTTGGGAATAATACTGGAGAACTTATGACCGTAATAAAAAATAAAAACAAGATTCCTTTTCTACTATTGTCTGGATCTCCCATTACTAACACACCTAATACTCTGGGTCATATTATAGATTTAATGTCCGAAGAGACGATAGATTTTGGTGAGATTATTAGTCGTGGTAAGAAAGTAATTCAGACACTTCTTAACGAACGCGGTGTGAATGTACTCAAGGATTTGCTTAAAGGAAGAATATCATATTACGAAATGCCTGATAAAGATTTACCAACGATAAGATATCACGGACGTAAGTTTCTAGATACTAGAGTAGTATATTGTCACATGTCTAAACTTCAAGAGAGAGATTATATGATTACTAGACGACAGCTATGTTATCATGAAATGTTTGATAAAAATATGTATAACGTGTCAATGGCAGTATTGGGACAACTTAATCTGATGAATAATTTAGATACTTTATTTCAGGAACAGGATAAGGAATTGTACCCAAATCTGAAAATAAATAATGGTGTGTTATACGGAGAAGAATTGGTAACGTTAAACATTAGTTCCAAATTTAAATACTTTATCAATCGGATACAGACACTCAACGGAAAACATTTTATATACTTTTCTAATTCTACATATGGTGGATTAGTAATTAAATATATCATGCTCAGTAATGGATATTCTGAATATAATGGTTCTCAGGGAACTAATCCACATATGATAAACGGCAAACCGAAAACATTTGCTATCGTTACTAGTAAAATGAAATCGTCTTTAGAGGATCTATTAGATGTGTATAATTCTCCTGAAAACGATGATGGTAGTCAATTGATGTTTTTGTTTTCGTCAAACATTATGTCCGAATCCTATACTCTGAAAGAGGTAAGGCATATTTGGTTTATGACTATCCCGGATACTTTTTCTCAATACAACCAAATTCTTGGACGATCTATTAGAAAATTCTCTTACGCCGATATTTCTGAACCCGTTAATGTATATCTTTTAGCAGCCGTATATTCCGATTTCAATGACGAAGTGACGTCATTAAACGATTACACGCAGGATGAATTGATTAATGTTTTACCCTTTGACATTAAAAAGCTGTTGTATCTAAAATTTAAGACTAAAGAAACGAATAGAATATACTCTATTCTTCAAGAGATGTCTGAAACGTATTCTCTTCCACCACATCCATCAATTGTAAAAGTTTTATTGGGAGAATTGGTCAGACAATTTTTTTATAATAATTCTCGTATTAAGTATAACGATGCCAAGTTACTTAAAATGGTTACATCAGTTATAAAAAATAAAGAAGACGCTAGGAATTACATAGATGATATTGTAAACGGTCACTTCTTTGTATCGAATAAAGTATTTGATAAATCTCTTTTATACAAATACGAAAACGATATTATTACAGTACCGTTTAGACTTTCCTACGAACCGTTTGTTTGGGGAGTTAACTTTCGTAAGGAATATAACGTGGTATCTTCTCCATAAAACTGATAAAATATATAAAGAAATAAATGTCGAGCTTTGTTACCAATGGATACCTTCCAGTTACATTGGAACCACATGAGCTGACGTTAGACATAAAAACTAATATTAGGAATGCCGTATATAAGACGTATCTCCATAGAGAAATTAGTGGTAAAATGGCCAAGAAAATAGAAATTTGTAAAGACGTGGAATTACCTCTCGGCGAAATAGTTAATAATTCTGTAGTTATAAACGTTCCGTGTGTAATAACCTACGCGTATTATCACGTTGGGGATATAGTTAGAGGAACATTAAACATCGAAGATGAATCAAATGTAACTATTCAATGCGGAGATTTAATCTGTAAACTAAGTAGAGATTCGGGTACTGTATCATTTAGCGATTCAAAGTACTGCTTTTTTCGAAATGGTAATGCGTATGATAACGGCAGCGAAGTCTCCGCCGTTCTAATGGAGGCTCAACAAGGTACCGAATCTAGTTTTGTTTTTCTCGCGAATATCGTCGACTCATAAGAAAGAGAATAGCGGTAAGTATATATACGAATACTATGGCAATAATTGCGAATGTTTTATTCCCTTCGATATATTTTTGATAATATGAAAAACATGTCTCTCTCAAATCAGACAACCATCTCATAAAATAGTTCTCGCGCGCTGGAGAGGTAGTTGCTGCTCGTATAATCTCCCCAGAATAATATACTTCTGTGTCATCGTTCAATTTATACGGATTTCTATAGTTCTCTGTTATATAATGCGGTTTGCCCTCATGATTAGACAACGACAATAGTGTTCTGAATTTAGATAGTTGATCAGAATGAATGTTTATTGGCGTTGGAAAAATTATCCATACAGCGTCTGCAGAGTGGTTGATAGTTGTTCCTAGATATTTAAAATAATCCAACTTACTAGGCAGCAAATTGTCTAGATAAAATACTGAATCAAACGGTGCAGACGTATTGGCGGTTCTAATGGAATCCAATTGATTGACTATCTTTTGAAAATATACATTTTTATGATCCGATACTTGTAAGAATATAGAAATAATGATAAGTCCATCATCGTGTTTTTTTGCCTCTTCATAAGAACTATATTTTTTCTTATTCCAATGAACAAGATTAATCTCTCCAGAGTATTTGTACACATCTATCAAGTGATTGGATCCATAATCGTCTTCCTTTCCCCAATATATATGTAGTGATGATAACACATATTCATTGGGAAGAAACCCTCCACT--TAAATATCCTCCTTTAAAATTAATCCTTACTAGTTTTCCAGTATTCTGGATAGTGGTTGGTTTCGACTCATTATAATGTATGTTTAACGGCTTCAATCGCGCGTTAGAAATTGCTTTTTTAGTTTCTATATTAATAGGAGATAGTTGTTGTGACATAGTAAAAATGAAATGATAACTGTTTAGAAATAGCTCTTAGTATGGGAATTACAATGGATGAGGAAGTGATATTTGAAACTCCTAGAGAATTAATATCTATTAAACGAATAAAAGATATTCCAAGATCAAAAGACACGCACGTGTTTGCTGCGTGTATAACAAGTGACGGATATCCGCTAATAGGAGCTAGAAGAACTTCATTCGCATTCCAGGCGATATTATCTCAACAAAATTCAGATTCTATCTTTAGAGTATCCACTAAACTATTACGGTTTATGTATTACAATGAACTAAGAGAAATCTTTAGACGGTTGAGAAAAGGTTCTATCAACAATATCGATCCTCACTTCGAAGAGTTAATATTATTGGGTGGTAAACTAGATAAAAAGGAATCTATTAAAGATTGTTTAAGAAGAGAATTAAAAGAGGAAAGTGATGAACGTATAACAGTAAAAGAATTCGGAAATGTAATTCTAAAACTTACAACACGGGATAAATTATTTAATAAAGTGTATATAGGTTATTGCATGTCGTGTTTTATTAATCAATCATTAGAGGATTTATCACATACTAGTATTTACAATGTAGAAATTAGAAAGATTAAATCATTAAATGATTGTATTAACGATGATAAATACGAATATCTGTCTTATATTTATAATATGCTAGTTAATAGTAAATGAACTTTTACAGATCTAGTATAATTAGTCAGATTATTAAGTATAATAGACGACTAGCTAAGTCTATTATTTGCGAGGATGACTCTCAAATTATTACACTTACGGCATTCGTTAACCAATGCCTATGGTGTCATAAACGAGTATCCGTGTCCGCTATTTTATTAACTACGGATAACAAAATATTAGTATGTAACAGACGAGATAGTTTTCTCTATTCTGAAATAATTAGAACTAGAAACATGTCTAGAAAGAAACGATTATTTCTAAATTATTCCAATTATTTGAACAAACAGGAAAGAAGTATACTATCGTCATTTTTTTCTCTAGATCCAGCTACTGCTGATAATGATAGAATAGACGCTATTTATCCGGGCGGTATACCCAAAAGGGGTGAGAACGTTCCAGAGTGTCTATCCAGGGAAATCAAAGAAGAAGTTAATATAGACAATTCTTTTGTATTCATAGACACTCGTTTTTTTATTCATGGTATCATAGAAGATACCATTATTAACAAATTTTTTGAGGTAATTTTCTTTGTTGGAAGAATATCTCTAACGAGTGATCAAATTATTGATACCTTTAAAAGTAATCATGAAATTAAGGATCTAATATTTTTAGATCCGAATTCAGGTAATGGACTCCAATACGAAATTGCAAAATATGCTCTAGATACTGCAAAACTTAAATGTTATGGCCATAGAGGATGTTATTATGAATCATTAAAAAAATTAACTGA--GGATGATTGATTAGAAAATATAAATTAATTTACCATCGTGTATTTTTATAACGGGATTGTCTGGCATATCATGTAGATAGTTACCATCTACATCGTATACTCGACCATCTACGCCTTTAAATCCTCTATTTATTGACATTAATCTATTAGAATTGGAATACCAAATATTAGTACCCTTAATTAGTTTATTGGTAATATTTTTTTTAGACGATAGATCGATGGCTCTTGAAACCAAGGTTTTCCAACCGGACTCGTTATCGATCGGTGAAAAGTCTTTTTCATTAGCATGAATCCATTCTAATGATGTATGTTTAAACACTCTAAACAATTGGACAAATTCTTTTGATTTGCTTTGAATGATTTCAAATAGGTCTTCGTCTACAGTAGGCATACCATTAGATAATCTAGCCATTATAAAGTGCACGTTTACATATCTACGTTCTGGAGGAGTAAGAACGTGACTATTAAGACGAATGGCTCTTCCTACTATTTGACGAAGAGATGCCTCGTTCCAAGTCATATCTAGAATGAAGATATCATTAATTGAGAAAAAACTAATACCCTCGCCTCCACTAGAAGAGAATACACATGTTTTAATGCATTCTCCGTTAGTGTTTGATTCTTGGTTAAACTCAGCCACCGCCTTGATTCTAGTATCTTTCGTTCTAGATGAGAACTCTATATTAGAGATACCAAAGACTTTGAAATATAGTAATAAGATTTCTATTCCTGACTGATTAACAAATGGTTCAAAGACTAGACATTTACCATGTGATGCTAATATTCCCAAACATACATCTATGAATTTGGCGCTTTTCTCTTTTAATTCAGTAAATAGAGAGATATCAGCCGCACTAGCGTCCCCTCCCAATAGTTCTCCCTTTTTAAAGGTATCTAATGCGGATTTAGAAAACTCTCTATCTCTTAATGAGCGTTTAAAGTCATTATATAGGGTTGCTATCTCTTGCGCGTATTCACCCGGATCACGATTTTGTCTTTCAGGAAAGCTATCGAATGTAAACGTAGTAGCCATACGTCGCAGAATTCTAAATGATGATATACCTGTTTTTATTTCAGTAAGTTTAGCCTTTTGATAAATCTCTTCTTGCTTTTTCGACATATTAACGTATCGCATTAATACTGTTTTCTTAGCGAATGATGCAGACCCTTCTACGTCATCAAAAATAGAAAACTCGTTATTAACTATGTACGAACATAGGCCTCCTAGTTTGGAGACTAATTCTTTTTCATTAACTAGACGTTTATTCTCAAATAGCGATTGGTGTTGTAAGGATCCTGGTCGTAGTAAGTTAACCAACATGGTGAATTCTTGCACACTATTGACGATAGGTGTAGCCGATAAACAAATCATCTTATGGTTTTTTAACGCAATGGTCTTAGATAAAAAATTATATACTGAACGAGTAGGACGGATCTTACCATCTTCTTTGATTAATGATTTAGAAATGAAGTTATGACATTCATCAATGATGACGCATATTCTACTCTTGGAATTAATAGTTTTGATATTAGTAAAAAATTTATTTCTAAAATTTTGATCATCGTAATTAATAAAAATACAATCCTTCGTTATCTCTGGAGCGTATCTGAGTATAGTGTTCATCCAAGGATCTTCTATCAAAGCTTTTTTCACCAATAAGATAATAGCCCAATTCGTATAAATATCCTTAAGATGTTTGAGAATATATACAGTAGTCATTGTTTTACCGACACCTGTTTCATGGAACAATAAAAGAGAATGCATACTGTCTAATCCTAAGAAAACTCTTGCTACAAAATGTTGATAATCCTTGAGGCGTACTACGTCTGTTCCCATCATTTCAACAGGCATATTAGTAGTTCTGCGCAAGGCATAATCGATATAGGCCGCATGTGATTTACTCATTTAT-AGTGATAAGTAATAACTATGTTTTAAAAATCATAACAGTAGTTTAACTAGTCTTCTCTGATGTTTGTTTTCGATACTTTTCGAATCAGAAGTCATACTAGAATAAAGCAACGAGTGAACGTAATAGAGAGCTTCGTATACTCTATTCGAAAACTCTAAGAACTTATTAATGAATTCCGTATCCACTGGATCGTTTAGAATACTAAATTGAACACTGTTCACATCCTTCCAAGAAGAAGACTTAGTAACGGACTTAACATGAGACATAAATAAATCCAAATTTTTTTTACAAACATTACTAGCCACCATAATGGCGCTATCTTTTAACCAGCTATCGCTTACACATTTCAGCAATCTAACATTTTTAAAGAGACTACAATATATTCTCATGGTATCGATTACACCTCTACCGAATAGAGTAGGAAGTTTAATAATACAATATTTTTCGTTTACAAAATCAAATAATGGTCGAAACACGTCAAAGGTTAACATCTTATAATCGCTAATGTATAGATTGTTTTCAGTAAGATGATTATTAGATTTAATAGCATCTCGTTCGCGTTTGAACAGTTTATTGCGTGCGCTAAGATCGGCAACTACTGCGTCCGCTTTAGTACTTCTCCCATAATACTTTACGCTATTAATCTTTAAAATTTCATAGACTTTATCTAGATCGCTTTCTGGTAACATGATATCATGTGTAAAAAGTTTTAACATGTCGGTTGGCATTCTATTTAGATCATTAACTCTAGAAATCTGAAGAAAGTAATTAGCTCCGTATTCCAGACTAGGTAATGGGCTTTTACCTAGAGACAGATTAAGTTCTGGCAATGTTTCATAAAATGGAAGAAGGACATGCGTCCCCTCCCGGATATTTTTTACAATTTCATCCATTTACAACTCTATAGTTTGTTTTC---ATTATTATTAGTTATTATCTCCCATTATCTTGGTAATACTTACCCCTTGATCGTAAGATACCTTATACAGGTCATTACATACAACTACCAATTGTTTTTGTACATAATAGATTGGATGGTTGACATCCATGGTGGAATAAACTACTCGAACAGATAGTTTATCTTTCCCCCTAGATACATTGGCCGTAATAGTTGTCGGTCTAAAGAATATCTTTGGTGTAAAGTTAAAAGTTAGGGTTCTTGTTCCATTATTGCTTTTTGTCAGTAGTTCATTATAAATTCTCGAGATGGGCCCGTTCTCTGAATATAGAACATCATTTCCAAATCTAACTTCTAGTCTAGAAATAATATCGGTCTTATTCTTAAAATCTATTCCCTTGATGAAGGGATCGTTAATGAACAAATCCTTGGCCTTTGATTCGGCTGATCTATTATCTCCGTTATAGACGTTACGTTGACTAGTCCAAAGACTTACAGGAATAGATGTATCGATGATGTTGATACTATGTGATATGTGTGCAAAGACTGTTCTCTTGGTGGCGTCGCTATATGTTCCAGTAATGGCGGAAAACTTTTTAGAAATGTTATATATAAAAGAATTTTTTCGGGTTCCAAACATTAACAGATTAGTATGAAGATAAACACTCATATTATCAGGAACATTATCAATTTTTACATACACATCAGCATCTTGAATAGAAACGATACCATCTTCTGGAACCTCAACAATCTCGGCAGACTCCGGATAACCAGTTGGTGGGCCATCACTAACAATAACTAGATCATCCAACAATCTACTCACATATGCATCTATATAATCTTTTTCATCTTGTGAGTACCCTGGATACGAAATAAATTTATTATCCGTATTTCCATAATAAGGTTTAGTATAAACAGAGAGCGATGTTGCCGCATGAACTTCAGTTACAGTCGCCGTTGGTTGGTTTATTTGACCTATTACTCTCCTAGGTTTCTCTATAAACGATGGTTTAATTTGTACATTCTTAACCATATATCCAATAAAGCTCAATTCAGGAACATAAACAAATTCTTTGTTGAACGTTTCAAAGTCGAACGAAGAGTCGCGAATAACGATATCGGATACTGGATTGAAGGTCACCGTTACGGTAATTTTTGAATCGGATAGTTTAAGACTGCTAAATGTATCTTCCACATCAAACGGAGTTTTAATATAAACGTATACTGTAGATGGTTCTTTAATAGTGTCATTAGGAGTTAAGCCAATAGAAATATCATTAAGTTCACTAGAATATCCAGAATGTTTCAAAGCAATTGTATTATTGATACAATTATTATATAATTCTTCGCCCTCAATTTCCCAAATAACACCATTACACGAAGAGACCGATACATGATTAATACATTTATATCCAACATATGGTACGTAACCGAATCTTCCCATACCTTTAACTTCTGGAAGTTCCAAACTCAGAACCAAATGATTAAGCGCAGTAATATACTGATCCCTAATTTCGAAGCTAGCGATAGTCTGATTGTCGGGACCATTGTTTGTCATAACTCCGGATAGAGAAATATATTGCGGCATATATAAAGTTGGAATTTGACTATCGACTGCGAAGACATTAGACCGTTTAATAGAGTCATCACCACCAATCAACGAATTAATGATAGTATTATTCATTTTCTATTTAAAATGGAAAAAGCTTACAATAAACTCCGTAGAGAAATATCTATAATTTGTGAGTTTTCCTTAAAGTAACAACTTCCGTAAACGCCGTCTTTATCTCTTAGTAAGTTTATTGTATTTATGACCTTTTCCTTATCTTCATAGAATACTAAAGGCAACAAAGAAATTTTTGGTTCTTCTCTAAGAGCTACGTGAGACTTAACCATAGACGCCAACGAATCCCTACATATTTTAGAACAGAAATATCCAACTTCGCCACCCTTGAATGTCTCAATACTAATAGGTCTAAAAACCAAATCTTGATTACAAAACCAACACTTATCAATTACACTATTTGTCTTAATAGACATATCTGCCATAGATTTATAATACTTTGGTAGTATACAAGCGAGTGCTTCTTCTTTAGCGGGCTTAAAGACTGCTTTAGGTGCTGAAATAACCACATCTGGAAGGCTTACTCGCTTAGCCATTTAATTACGGAACTATTTTTTTATACTTCTAATGAGCAAGTAGAAAACCTCTCATCTACAAAAACATACTCGTGTCCATAATCCTCTACCATAGTAACACGTTTTTTAGATCTCATATGTGCTAAAAAGTTTTCCCATACTAACTGATTACTATTATTTTTCGTATAATTTTTAACTGTTTGAGGTTTTAGATTTTTAGTTACAGAAGTAATATCGAATATTTTATCCAAAAAGAATGAGTAATTAATTGTTTTAGAAGGAGTGTTTTCTTGGCAAAAGAATACCAAGTGCTTAAATATTTCTACTACTTCATTAATCTTTTCGGTACTCAGATTCAGTTTCTCATCTTTTACTTGATTGATTATTTCAAAGACTAACTTATAATCCTTTTTATTTATCCTCTCGTTAGCCTTAAGAAAACTAGATACAAAATTTGCATCTACATCATCCGTGGATATTTGATTTTTTTCCATGATATCCAAAAGTTCCGAGATAATTTCTCCAGAACATTGATGAGACAATAATCTCCGCAATACATTTCTCAAATGAATAAGTTTATTAGACACGTGGAAGTTTGACTTTTTTTGTACCTTTGTACATTTTTGAAATACAGACTCGCAAAAAATACAATATTCATATCCTTGTTCAGATACTATACCGTTGTGTCTACAACCGCTACATAATCGTAGATTCATGTTAACACTCTACGTATCTCGTCGTCCAATATTTTATATAAAAACATTTTATTTCTAGACGTTGCCAAAAAATCCTGTAATACTTTTAGTTTTTGGGGTTGTGAATAAAGTATCGCCC---TAATATTATTACCATCTTCCGCCAATATAGTAGTTAGATTATCAGCACATGAAGAAAAACACCTCTTAGGTGGATTCAGTACAATGTTATATTTTTCGTACCAACTCATTTAAATATCATAATCTAAAATAGTTCTGTAATATGTCTAGCGCTAATATATTGATCATAATCCTGTGCATAAATTAAAATACAACAATGTCTCGAAATCATTGACATGGCTTCTTCCATAGTTAGAAGATCGTCGTCAAAGTTAGCAACGTGATTCATCAACATTTGCTGTTTTGAGGCAGCAAATACTGAACCGTCACCATTCAACCATTCATAAAAACCATCGTCTGAATCCATTGATAATTTCTTGTACTGGTTTTTGAGAGCTCGCATCAATCTAGCATTTCTAGCTCCCGGATTGAAAACAGAAAGAGGATCGTACATCCAGGGTCCATTTTCTGTAAATAGAATAGTATAATGTCCCTTCAAGAAGA---TATCAGACGAACCACAATCAAAAAATTGGTCTCCGAGTTTGTAACAGACTGCGGACTTTAACCTATACATGATACCGTTTAGCATGATTTCTGGTGATACGTCAATCGGAGTATCATCTATTAGAGATCTAAAGCCGGTGTAACATTCTCCACCAAACATATTCTTATTCTGACGTCGTTCTACATAAAACATCATTGCTCCATTAACGATAACAGGGGAATGAACAGCACTACCCATCACATTAGTTCCCAATGAATCAATGTGTGTAACTCCAGAACATCTTCCATAGCCTATGTTAGGAGGAGCGAACACTACTCTTCCACTATTGCCATCGAATGCCATAGAATAAATATCCTTGGAATTGATAGAAATCGGACTGTCGGATGTTGTGATCATCTTCATAGGATTAACAACAATGTATGGTGCCGCCTGAAGTTTCATATCGTAACTGATGCCGTTTATAGGTCTAGCCACAGAAACCAATGTAGGTCTAAATCCAACTATAGACAAAATAGAAGCCAATATCTGTTCCTCATCTGTCATAACTTGAGAGCATCCAGTATGAATAATCTTCATTAGATGGGGATCTACCGCATCATCATCGTTACAATAAAAAATTCCCATTCTAATGTTCATAATTGCTTTTCTAATCATGGTATGCATGTTTGCCCTTTGAATCTCTGTGGAAATTAGATCTGATACACCTGTAATCACTATCGGATTATCCTCCGTAAGACGATTAACCAACAACATATAATTATAAGACTTTACTCTTCTAAATTCATAAAGTTGCTGGATTAGACTATATGTGTCTCCATGTACATACGCGTTCTCAAGCGCGGGAAGTTTAATGCCAAATAGTGCCATCAGAATAGGATGAATGTAGTAATTAGTTTCTGGTTTTCTATAAATAAAAGACAAATCTTGTGAGCTAGACATATCGGTAAAATGCATGGATTGGAATCGTGTAGTCGACAGAAGAATATGATGATTAGACGGAGAGTATATTTTATCTAACTCTTTGAGTTGGTCACCAATTCTAGGACTAGCTCGAGAATGAATAAGTACTAAAGGATGAGTACATTTCACAGAAACACTGGCGTTGTTCAATGTGCTCTTTACATGGGTAAGGAGTTGAAATAGCTCGTTTCTATTTGTTCTGACAATATTTAGTTTATTCATAATGTTAAGCATATCCTGAATAGTAAAATTAGATGTGTCATACTTGTTAGTAGTTAGATATTTAGCAATTGCATTCCCATCATTTCTCAATCTCGTACTCCAATCATGTGTGGATGCTACTTCATCTATAGAAACCATACAATCCTTTTTGGCAGTCTGTTGAGCTTGATCATTTCCTGCACGTTTAGGTTTGGTACGTTGATTTCTAGCCCCTGCGGATATAAAGTCATCGTCTACAATTTGGGACAATGAATTGCATACACTACATGACAAAGATTTATCAGAAGTGTGAATATGATCTTCATCTACCAAAGAAAGAGTTTGATTAGTATAACTAGATTTTAGTCCTGTGTTAGATGTTAAAAAAACATCGCTATTGACCACGGCTTCCATTATTTATATTCGTAGTTTTTACTCGAAAGCGTGATTTTAATATCCAATC-TTATTACTTTTGGAATCGTTCAAAACCTTTGACTAGTTGTAGAATTTGATCTATTGCCCTACGCGTATACTCCCTTGCATCATATACGTTCGTCACCAGATCGTTTGTTTCGGCCTGAAGTTGGTGCATATCTTTTTCAACACTCGACATGAGATCCTTAAGGGCCATATTGTCTAGATTTTGTTGAGATGTTGCTCCTGGATTTGGATT---TTGTTGTGCTGTTGTACATACTGTACCACCAGTAGGTGTAGGAGTACATACAGTGGCCACAATAGGAGGTTGAGGAGGTGTAACTGTTGGAGTAGTGCAAGAAATACTTCCATCCGATTGTTGTGTACATGTAGTTGTTGGTAACGTCTGAGAAGGTTGGGTAGATGGCGGCGTCGTCGTCTTTTGATCTTTATTAAATTTAGAGATAATATCCTGAACAGCATTGATCGGCGTCAACGCTGGAAGGAGTGAACTCGGTTGTGTATTATCATCTGCCGACAGCCAATCAAAAAGATTAGACATATCCGATGATGTATTAGTTTGTTGTTGTCGTGGTTTTGGTGTAGGAGC---------------------------------------------------------------------------CGGTG------TAGGTACCTGCAGTGGAGTTATATGAATAGTTGGTTGTAGCGGTTGGATAGGCTGTCTGCTGGCGGCCATCATATTATCTCTAGCTAGTTGTTCTCGCAACTGTCTTTGATAATACGACTCTTGAGACTTTAGTCCTATTTCAATCGCTTCATCCTTTTTTATATCCAGATCCTTTTCTTCAGAATAATAGATTGACGACTTTGGTGTAGAGGATTCTGCCAACCCCTGTGAGAACTTGTTAAAGAAGTCCATTTAAGGCTTTAAAATTGAATTGCGATTATAAGATTAAATGGCAGACACAGACGATATTATCGACTATGAATCCGATGATCTCACTGAATACGAGGATGATGATGAAGAGGAAGAAGATGGAGAGTCACTAGAAACTAGTGATATAGATCCCAAATCTTCTTATAAGATTGTAGAATCAGCATCCACTCATATAGAAGATGCACATTCCAATCTTAAACATATAGGGAATCATATATCTGCTCTTAAACGACGCTATACTAGACGTATAAGTCTATTTGAAATAGCGGGTATAATAGCAGAAAGCTATAACTTGCTTCAACGAGGAAGATTACCTCTAGTTTCAGAATTTTCTGACGAAACGATGAAGCAAAATATGCTACATGTAATTATACAAGAGATAGAGGAGGGTTCTTGTCCTATAGTCATCGAAAAGAACGGAGAATTGTTGTCGGTAAACGATTTTGACAAAGATGGTCTAAAATTCCATCTAGACTATATTATCAAAATTTGGAAACTTCAAAAACGATATTAGAATTTATACGAATATCGTTCTCTAAATGTCACAATCAAGTCTCTCATATTTAGCAGGTTATTGTCGTACTTTATATCGTGTTCATTAACGATATTTTGCAAAATAGTAATAATTCTATCTTCCTTCGATAGATATTCTTCAGAGATTATTGTCTTATATTCTTTCTTGTTATCCGATATAAATTTAATAAGACTTTGAACATTATTAATACCCGTTTGTTTAAATTTTTCTACAGATATTTTAGTTTTGGTAGATTCTATTGTGTCTGTTAATAGACATCCAACATCGACATTCGACGTCAATTGTCTATAAATTAGAGTATAAATTTTAGAAATAACATTAGCAAATTGTTGTGCGTTGATGTCGTTATTCTGAAACAGTATGATTTTAGGTAGCATTTTCTTAACAAAGAGAACGTATTTATTGTTACTCAGTTGAACAGATGATATATCCAGATTACTAACGCATCTGATTCCATATACCAAACTTTCAGAAGAAATGGTATACAATTGTTTGTATTCATTCAATGTCTCCTTTTCAGAAATTAGTTTAGAGTCAAATACTGCAATAATTTTCAAAAGATAGTTTTCATCAGATAAGATTTTATTTAGTGTAGATATGATAAAACTATTGTTTTGTTGGAGAACTTGATACGCCGCATTCTCTGTAGTCGACGCTCTCAAATGGGAAACAATCTCCATTATTTTTTTGGAATCGGATACTATATCTTCGGTATCTTGACGCAGTCTAGTATACATAGAGTTAAGAGAAATTAGAGTTTGTACATTAAGCAACATGTCTTTAAATGTGGCTACAAACTTTTCCTTTTCCGCATCATCTAGTTTATTATATACCGATTTTACAACGGCGCCAGATTTAAGAAACCAGAATGAAAAACTCTGATAACTACAATATTTCATCATAGTTACGATTTTATCATCTTCTATAGTTGGTGTGATAACACATACCTTTTTCTCCAAGACTGGAACCAACGTCATAAAAATGTTTAAATCAAAATCCATATCAACATCTGATGCGCTAAGACCAGTCTCGCGTTCAAGATTATCTTTACTAATGGTGACGAACTCATCGTATAGAACTCTAAGTTTGTCCATTATTTATTTACAGATTTAGTTGTTTAATTTATTTGTACTCTTCCAAAGTTGGGATAGTATTTTTCTAACGTTGGTATTATATTATTAGGATCTACGTTCATATGTATCATAATATTAATCATCCACGTTTTGATAAATCTATCTTTAGCTTCTGAAATAACGTATTTAAACAAAGGAGAAAAATATTTAGCTACGGCATCAGACGTAATAACATTTTTTGTAAATGTAACGTATTTAGACGAGAGATCTTCGTTAAAAAGTTTTCCATCTATGTAGAATCCATCGGTTGTTAACACCATTCCCGCGTCAGATTGAATAGGAGTTTGAATAGTTTGTTTTGGAAATAGATCCTTCAATAACTTATAGTTGGGTGGGAAAAAATCGATTTTATCACTAGACTCTTTCTTTTTTACTATCATTACCTCATGAACTATTTCTTGAATGAGTATATGTATTTTCTTTCCTATATCGGACGCGTTCATTGGAAAATATACCATGTCGTTAACTATAAGAATATTTTTATCCTCGTTTACAAACTGAATAATATTAGACGTAGTTCGTAAACGAACTATATCATTACCAGTACAACATCTAACTATATGATATCCACTAGTTTCCTTTAGCCGTTTATTATCTTGTTCCATATTAGCAGTCATTCCATCATTTAAGAAGGCGTCAAAGATAATAGGGAGAAATGACATTTTGGATTCTGTTACTACTTTACCAAAATTAAGGATATACGGACTTACTATCTTTTTCTCAACGTCGATTTGATGAACACACGATGAAAATGTGCTTCTATGAGATTGATCATGTAGAAAACAACAAGGGATACAATATTTCCGCATATCATGAAATATATTAAGAAATCCCACCTTATTATATTTCCCCAAAGGATCCATGCACGTAAACATTATATCGTTATCATTAATAAAGACTTCTTTCTCATCGGATCTGTAAAAGTTGTTACTGATTTTTTTCATTCCAGGATCTAGATAATTAATAATGACGGGTTTTCTATTTTTATTCTTTGTATTTTGGCATATCCTAGACCAGTAAACAGTTTCCACTTTGGTAAAATCAGCAGACTTTTGAACGCTATTAAACATGGCATTAATGGCAATAACTAAAAATGTAAAATATTTTTCTATGTTAGGAATATGGTTTTTCACTTTAATAGATATATGGTTTTTGGCCAAAATGATAGATATTTTTTTATCCGAGGATAGTAAAATATTATTAGTCGCCGTCTCTATAAAAATGAAGCTAGTCTCAATATCCAATTTTATTCTAGAATTGATAGGAGTCGCCAAATGTACCTTATACGTTATATCTCCCTTGATGCGTTCCATTTGTGTATCTATATCTGACACAAGATCGGTAAATAGTTTTACGTTATTAATCATCACGGTATCGCCGTCGCTAGATAATGCTAATGTTCCATCCAAGTCCCAAATGGAGAGATTTAACTGTTCATCGTTTAGAATAAAATGATTACCGGTCATATTAATAAAGTGTTCATCGTATCTAGATAACAACGACTTATAATTAATGTCCAAGTCTTGAACTCGCTGAATGATCTTTTTTAACCCAGTTAGTTTTAGATTGGTACGAAATATATTGTTAAACTTTGATTCTACAGTAATGTCCAAATCTAGTTGTGGAAATACGTCCATCAGCATTGTTTCAAACTTGATAATATTATTATCCACATCTTCATATGATCCAAATTCCGGAATAGATGTATCACACGCTTTGGCTACCCAGATAACCAAAAAGTCGCACGCTCCAGGATATACATTGTATAAAAAGCTATCGTTTTTAAGTAGTGTTTTTTTTTGCGTATATACGAAGGGATTGAAAATAGTATTATCGACGTAACTATATTCCAAATTATTCTTATGCGAATAGATAATAATATCGTCCTTAATATCTAACAAATTTCCTAAATATCCCTTTAATTGAGTCATTCGAAGCGTCAATAGAATATGTCTCTTAACTATTTCCGGCTGTTGTATATTTAAATGACTTCGTAAGAAATAATATATGGGCGACTTTTCATCTATGTAATCATATGGAGTGAGATATAGGGCTCGTTCTACCTCCTGCCCTTTACCCACCTGTAATACCAATTGCGGACTCACTATATATCGCATATTTATATCGTGGGGTAAAGTGAAAATCTACTACCGATGATGTAAGTCTTACAATGTTTGAACCAGTACCAGATCTTAATTTGGAGGCCTCCGTAGAACTAGGGGAGGTAAATATAGATCAAACAACACCTATGATAAAGGAGAATATCGGTTTTATATCCCGCAGTAGACGTCTATTCGCCCATAGATCTAAGGATGATGAGAGAAAACTAGCACTACGATTCTTTTTACAAAGACTTTATTTTTTAGATCATAGAGAGATTCATTATTTGTTCAGATGCGTTGACGCTGTAAAAGACGTCACTATTACCAAAAAAAATAACATTATTGTGGCGCCTTATATAGCACTTTTAACTATTGCATCAAAAGGATGCAAACTTACAGAAACAATGATTGAAGCATTCTTTCCAGAACTATATAATGAACATAGTAAGAAATTCAAATTCAACTCTCAAGTATCCATCATCCAAGAAAAACTTGGATATCAGTCTGGAAACTATCACGTTTATGATTTTGAACCGTATTACTCTACAGTAGCTTTGGCTATTCGAGATGAACATTCATCTGGCATTTTTAATATCCGTCAAGAGAGTTATCTGGTAAGTTCATTATCTGAAATAACATATAGATTTTATCTAATTAATCTAAAATCTGATCTTGTTCAATGGAGTGCTAGTACGGGCGCTGTAATTAATCAAATGGTAAATACTGTATTGATTACAGTGTATGAAAAGTTACAACTGGTCATAGAAAATGATTCACAATTTACATGTTCATTGGCTGTGGAATCAGAACTTCCAATAAAATTACTTAAAGATAGAAATGAATTATTTACAAAATTCATCAACGAGTTAAAAAAGACCAGTTCATTCAAGATAAGCAAACGTGATAAGGATACGTTACTAAAATATTTTACTTA-----GGAGTTAGAATTTATAGACGACTCATTTAGTTTAT---------------------------------------------------------------------------------TACTATTACTA------------------GCATTATTGGTATTCTTCTTGTCATCTTGTTCAGAAATATATAACAATGCTATACCTAATACTAAATACATTATCATGCTTGCAATGGCTCTAACAACGACGAACCAAAATGAATTTGGTCGTAGCTTTTGTTCACAAAAATACATAAAGAAATGTCTACATAAATCTATGGCGCCATTGGCTACTTGAAATAGCGCCAGTCCTCCTACAGATTTTAATATAGCTGTATAACATGACATTTATTCATCATCAAAAGAGACAGAGTCACCATCTGTCATATTTAGATTTTTTTTCATGTGTTCAAAGTATCCTCTACTCATTTCATTATAATAGTTTATCATACTTAGAATTTTAGGACGGATCAATGAGTAAGACTTGACTAAATCGTCAGTAGTAATTTGTGCATCGTCTATTCTACATCCGCTTCGTCGAATAATGTATAGCATTGCTTTGAGATTCTCCATAGCTATCAAGTCTTTATACAATGACATGGAAATATCTGTGAACACTTTATACTTCTCCAACATCGATGCCTTAACATCATCACCTACTTTAGCATTGAAAATACGTTCTATTGTGTAGATGGATGTAGCAAGATTTTTAAACAACAATGCCATCTTACATGATGATTGCCTCAAGTCTCCAATCTTTTGTTTAGAATGATTAGCTACAGAGTCCAACGCTTGGCTGACTAGCATATTATTATCTTTAGAAATTGTATTCTTCAATGAGGCGTTTATCATATCTGTAATTTCGTTAGTCATATTACAGTCTGACTGGGTTGTAATGTTATCCAACATATCACCTATGGATACGGTACACGTACCAGCATTTGTAATAATCCTATCTAAGATGTTGTATGGCATTGCGCAGAAAATATCTTCTCCTGTAATATCTCCACTCTCGATAAATCTACTTAGATTATTCTTAAATGCCTTATTCTCTGGAGAAAAGATATCAGTGTCCATCATTTCATTAATAGTATACGCAGAAAAGATACCACGAGTATCAATTCTATCCAAGATACTTATTGGTTCCGAGTCACAAATAATGGTTTCCTCTCCTTCAGGAGATCCTGCATAGAAATATCTAGGACAATAGTTTCTATACTGTCTGTAACTCTGATAATCTCTAAAGTCACTAACTGATACCATGAAATTGAGAAGATCAAACGCTGAAGTAATCAATTTTTCTGCCTCGTTTTTACTACAACTAGTTTTCATCAATGTAGTGACAATGTATTGTTTAGTTACTCTTGGTCTAATACTGATGATAGAGATATTATTACTTCCCATAATGGATCTTCTAGTAGTCACCTTAAAGCCCATTGATGCGAATAGCAGATAGATAAAGTCTTGGTATGACTCCTTTCTAATATAGTACGGACTACCTTTGTCACCCAACTTTATACCCACATAAGCCATAACAACCTCTTTAATAGCCGTTTCATGAGGTTTATCAGCCATGAGCCTAAGTAGTTGGAAGAATCTCATGAATCCCGTCTCAGAAAGTCCTATATGCATGATAGAAGATTTATCT------TTCCTGGGAAACTCTCGTATAGTCATAGATGAAATACTCTTTAAAGTTTCTGAAATAAGATTAGTAACAGTCTTACCTCCGACTACTCTGGGTAACAAACATACTCTAATAGGTGTTTTCTCTGCGGAGATAATATCAGAAAGGATAGAGCAATAAGTAGTATTATTGTGATTATAAAGACCGAATACATAACAGGTAGAATTTATAAACATCATGTCCTGAAGGTTTTTAGACTTGTATTCCTCGTAATCCATACCGTCCCAAAACATGGATTTGGTAACTTTGATAGCCGTAGATCTTTGTTCCTTCGCCAACAGGTTAAAGAAATTAATAAAGAATTTGTTGTTTCTATTTATGTCCACAAATTGCATATTTGGAAGTCCCACCGTTACGTTCACTGCAGCATTTTGAGGATCTCGAGTATGAAGTACGATGTTATTGTTTACTGGTATATCTGGAAAGAATTCTACCAGTCTAGGAATAAGAGATTGATATCGCATAGAAATACAAAAGTTAATAATCTCATCATCGAAGATTACTCGGTTACCATTGTAATAAATTGGTACTCTATCATAATCGTCGACAAAGTACTGTTCATACATGATGAGATGTTTATATGTTGGCATAGTAGTGAGATCGACGTTTGGCAATGGCAATGTATTAAGATTAACTCCATAATGTCTAGCAGCATCCGCGATGGCATAAGTGTTGTCAAAGCGGGGTTGATCTTGTGCTGTTATATATTGTCTAACACCTATAAGATTATCAAAATCTTGTCTGCTTAATACACCGTTAACAATTTTCGCCTTGAATTCTTTTATTGGTGCATTAAT---AACATCCTTATAGAGGATGTTAAACAAATAAGTATTATCAAAGTTAAGATCTGGGTATTTCTTTTCTGCTAGAACATCCATTGAGTCAGAGCCATCTGGTTTAATATAACCACCGATAAATCTAGCTCTGTATTCTGTATCCGTCAATCTAATATTAAGAAGGTGTTGAGTGAAAGGTGGAAGATCGTAAAAGCTGTGAGTATTAATGATAGGGTTAGTTTCCGAACTAATGTTAATTGGGGTATTAATAATATCGATATTTCCAGCGTTAAGTGTAACATTAAACAGTTTTAATTCACGTGACGTGGTATCAATTAAATAATTAATGCCCAATTTGGATATAGCAGCCTGAAGCTCATCTTGTTTAGTTACGGATCCTAATGAGTTATTAAGAAATACATCAAACGGATGAACGAAGGTTGTTTTAAGTTGGTCACATACTTTGTAATCTAGACATAGATGCGGAAGAACGGTAGAAACTATACGAAATAGATATTCAGAGTCCTCTAATTGATCAAGAGTAACTATTGACTTAATAGGCATCATTTATTTAGTATTAAATGACGACCGTACCAGTGACAGATATACAAAACGACTTAATTACAGAGTTTTCAGAAGATAATTATCCATCTAACAAAAATTATGAAATAACTCTTCGTCAAATGTCTATTCTAACTCACGTTAATAACGTGGTAGATAGAGAACATAATGCCGCCGTAGTGTCATCTCCAGAGGAAATATCATCACAACTTAATGAAGATTTATTTCCAGACGATGATTCTCCGGCCACTATTATTGAAAGAGTACAACAACCACATACTACTATTATTGACGATACGCCACCTCCTACGTTTCGTAGAGAGTTATTGATATCGGAACAACGTCAGCAACGAGAAAAAAGATTTAATATTACGGTATCAAAAAATGCCGAAGCGATAATGGAATCTAGATC---------------GATGATAACTTCTATGCCAACACAAACACCATCCTTGGGAGTAGTTTATGATAAAGATAAAAGAATTCAGATGCTAGAGGATGAAGTGGTTAATCTTAGAAATCAACGATCTAATACAAAATCATCTAATAATTTGGATAATTTTACCAGAATACTATTTGGTAAGACTCCGTATAAATCAACAGAAGTTAATAAGCGTATAGCCATCGTTAATTATGCAAATTTGAATGGGTCCCCCTTATCAGTAGAGGACTTGGATGTTTGTTCAGAGGATGAAATAGATAGAATCTATAAAACGATTAAACAATATCACGAAAGTAGAAAACGAAAAATTATCGTTACTAACGTGATTATTATTGTCATAAACATTATCGAACAGGCATTGCTAAAACTTGGATTTGACGAAATCAAAGGACTGAGTACCGACATCACTTCAGAAATTATCGATGTGGAGATCGGAGATGACTGTGATGCTGTAGCATCAAAACTAGGAATCGGCAACAGTCCGGTTCTTAATATTGTATTGTTTATACTCAAGATATTCGTTAAACGAATTAAAATTATTTAATTTAATACATTCCCATATCCAGACAACAATCGTCTGGATTAATCTGTTCCTGTCGTCTCATACCGGACGACA---TATTAATCTTTTTATTAGTGGGCATCTTTTTAGATGG-TTTCTTTTTCCCAGCATTAACTGATTCGATACCTAGAAGATCGTGATTGATCTCTCCGACCATTCCACGAACTTCTAATTGACCGTCTCTAACGGTACCATAAACTATTTTACCAGCATTAGTAACAGCTTGGACAATCTGACCATCCATTGCGTTGAATGATGTAGTTG---CTGTTGTTCTACGTCTAGGAGCACCA---GAAGTATTTTTAGAGCTCTTG------GATGTTGATGTAGAAGAAGACGAG------------GATTTTGATTTACATGTGATACATTTTGAACTCTTTGATTTTGTGTCACATGCGCCGGCAGTCACATCTGTTTGAGAATTAAGATTATTGTTGCCTCCTTTGACGGCTGCATCTCCACCGATCTGTGCTAGTAGATTTTTAAGCTGTGGTGTAATCTTATTAACTGTTTCGATATAATCATCGTAACTGCTTCTAACGGCTAAATTTTTTTTATCCGCCATTTAGAAGCTAAAAATATTTTTATTTATACAGAAGATTTAACTAGATTATACAATGAACTAATATGATCCTTTTCCAGATTATTTACAAACCTGGTATTTCTTGTTTCTGGAGGAGGCAAGTTTACATTCGGAC------TTGGATTTTGTGAGTTCTTGATCTTATTATACATCGCGTATAGGATGGCGACGGTAACTGCTACACAAATACCAATCAAAAGAAGAATACCAATCATTTATTGATAATAACTTCACTATTGATCAAGTATACAATA---TATCATCTTTTCACTAAATAAGTAGTA---ATAATGATTTAACAATGT--CGAGATATATGAACGATAATAACTTAGTTTACGGAAATATCGCTATGATTGGTATGAATGACTCCACTAACTCTGTGGGGTGCGCAGTGCTTTCCCCACATAGAATAAATTAGCATTCCGACTGTGATAATAATACCAAGTATAAACGACATAATACTCAATACTTTCCATGTACGAGTGGGACTGGTAGACTTACTAAAGTCAATAAAGGCAAAGATACACGAAAGAATCAAAAGAATGATTCCAGCAATTAACACTCCGGAAAAATAATTTCCAATCATAAGCATCATGTCCATTTAACTAATAAAAATTTTAAATCGCCGAATGAACAAAGTGGAATATAAACCATATAAAAACAATAGTTTGTACTGCAAAAATAATATCTATTTTTGTTTTCGAAGATATGGTAAAATTAAATAGTAGTACACAACATGTTATAACTAACAGCAGCAACGGTTCGTAATTACTTATCATTTACTAGACGAAAAGGTGGCGGGATATTTTCTTGCTCAAATAATACGAATATATTACCCATCCATTTTATGCGATGTTTATATACTCTAATCTTTAATAGATCTATAGACGACGGGTTTACCAACAATATAGATTTTATCGATTCATCTAATTTAAACCCTTCCTTAAACGTGAATGATCTATTATCTGGCATAACGATGACCCTACCTGATGAATCGGACAATGTACTGGGCCATGTAGAATAAATTATCAACGAATCATCGTCTACGAACATTTATATCATTTGTTTTAATTTTAGGACGCGAATAAATAGATATAAAATAGAAAATAACAGATATTACAACCAGTGTTATGGCCGCACCCAACCAGGTAGGCAGTTTTATTTTATCTTTTACTACAGGTTCTCCTG---GATGTATGTCACCAACTGTAGACGTAGTTCTAGTACAATTAGACGTAAGTTCCGCTTGGGAATTTTTTAACGCTAAAGAGTTAACGTTAATCGTACACCCAACGTATTTACATCTAGTTCTTTGAACATCTTGATTATAATATAACCATTTTCTATCTCTAGATTCGTCAGTGCACTCATGTAACCAACATACCCTAGGTCCTAAATATTTATCTCCGGAATTAGATTTTGGATAATTCGCACACCAACAATTTCTATTTCCTTTATGATCGTTACAAAAGACGTATAATGCCGTATCCCCAAAAGTAAAATAATCAGGACGAATAATTCTAATAAACTCAGAACAATATCTCGCATCCATATGTTTGGAGCAAATATCGGAATAAGTAGACATAGCCGGTTTCCGTTTTGCACGTAACCATTCTAAACAATTGGGGTTTCCAGGATCGTTTCTACAAAATCCAGTCATAAAATCGTCACAATGTTCTGTCTTGTAATTATTATTAAATATTTTTGGACAGTGTTTGGTATTTGTCTTTGAACAACATTTTGCTACGCTATCACTATCTCCCAGGAGATAATCCTTTTTTATAAAATGACATCGTTGCCCGGATGCTATATAATCAGTAGCGTGTTTTAAATCCTTAATATATTCAGGAGTTACCTCGTTCTGATAATAGATTAATGTTCCAGGACGAAATTTGAAAGAACTACATGGTTCTCCATGAATTAATACATATTGTTTAGCAAACTCAGGAACTATAAAACTACTACAATGATCTATCGACATACCATCTATCAAACAAAATTTGGGTTTAATTTCTCCTGGAGACGTTTCATAATAATACATATAACTTTCTTCGGCAAACTTAACAGTTCTATTATATTTAGGATAATTAAAACCTAATTCCATATATTTGTCTCGTATATCTGCTATTCCTGGTGCTATGTTGATTCTATTAAGAGTAACGGCTGCCCCCATTCTTAATAATCGTCAGTATTTAAACTGTTAAATGTTGGTATATCAACATCTACCTTATTTCCCGCAGTATAAGGTTTGTTGCAGGTATACTGTTCAGGAATGGTTACATTTATACTTCTTCTATAGTCCTGTCTTTCGATGTTCATCACATATGCAAAGAACAAAATAAACAAAATAATGTAAGAAATAATATTAAATATCTGTGAATTCGTAAATACATTAATTGCCATAATAATTACAGCAGCTACAATACACACAATAGACATTCCCACAGTGTTGCCATTACCTCCACGATACATTTGAGTTACTAAGCAATAGGTAATAACTAAGCTAGTAAGAGGCAATAGAAAAGATGAGATAAATATCATCAATATAGAGATTAGAGGAGGGCTATATAGAGCCAAGACGAACAAAATCAAACCAAGTAACGTTCTAACATCATTATTTTTGAAGATTCCCAAATAATCATTCATTCCTCCATAATCGTTTTGCATCATACCTCCATCTTTAGGCATAAACGATTGCTGCTGTTCCTCTGTAAATAAATCTTTATCAAGCACTCCAGCACCCGCAGAGAAGTCGTCAAGCATATTGTAATATCTTAAATAACTCATTTATATATT-AAAAAATGTCACTATTAAAGATGGAGTATAATCTTTATGCCGAACTAAAAAAAATAACTTGTGGTCAATCCCTAAGTCTTTTTAACGAAGACGGGGATTTCGTAGAAGTTGAACCGGGATCATCATTTAAGTTTCTGATACCTAAGGGATTTTACTCCTCTCCTTCCGTAAAGACGAGTTTAGTATTTGAGACATTAACAACGACCAATAATAAAATTACTAGTATCAATCCAACAAATGCACCAAAGTTATATCCTCTTCAACACAAAGTCGTATCTGAAGTAGTTTCTAATATGAGGAAAATGATTAAATTAAAACGTCCTCTATACATCACTCTTCACTTGGCGTGTGGATTTGGTAAGACTATTACCACGTGTTATCTTATGGCTACACACGGAAGAAAAACCGTCATTTGTGTACCCAATAAAATGTTAATACATCAATGGAAGACACAGGTAGAGGCAGTCGGATTGGAACATAAGATATCTATAGATGGAGTAAGTAGTTTATTAAAGGAACTAAAGACTCAAAGTCCGGATGTATTAATAGTAGTTAGTAGACATCTGACAAACGATGCCTTTTGTAAATATATCAATAAGCATTATGATTTGTTCATCTTGGATGAATCACATACGTATAATCTGATGAACAATACAGCAGTTACAAGATTTTTAGCGTATTATCCTCCGATGATGTGTTATTTTTTAACTGCTACACCTAGACCATCTAACAGAATTTATTGTAACAGTATTATTAATATTGCCAAGTTATCCGATCTAAAAAAAACTATCTATGCTGTAGATAGTTTTTTTGAGCCATATTCCACAGATAATATTAGACATATGATAAAACGACTAGATGGACCATCTAATAAATATCATATATATACTGAGAAGTTATTATCTGTAGACGAGCCTAGAAATCAACTTATTCTTAATACCCTGGTAGAAGAATTCAAGTTAGGAACTATTAATCGCGTTTTAGTTATTACTAAACTACGTGAACATATGGTATTATTCTACAAACGATTATTAGATCTTTTCGGACCAGAGGTTGTATTTATAGGAGACGCCCAAAATAGACGTACTCCAGATATGGTTAAATCAATCAAGGAACTAAATAGATTTATATTCGTATCCACCTTATTTTATTCCGGTACTGGTTTAGATATTCCTAGTTTGGATTCGTTGTTCATTTGCTCGGCAGTAATCAACAATATGCAAATAGAGCAATTACTAGGGAGGGTATGTCGAGAAACAGAACTATTAGATAGGACGGTATATGTATTTCCTAACACATCCGTCAAAGAAATAAAGTACATGATAGGAAATTTTGTGCAACGAATTATTAGTCTGTCTGTAGATAAACTAGGATTTAAACAAGAAAGTTATCGGAAACATCAAGAATCCGATCCCACTTCTGTATGTACAGCATCCTCCAGAGAAGAACGTGTATTAAATAGAATATTTAACTCGCAAAATCGTTAAGAAGTTTAAGCGACGATCCACATGCTGTACAGGCCAGTGTATTACCCCTCATAGTATTAATATAATCCAATGATACTTTTGTGATGTCGGAAATCTTAACCAATTTAGACTGACAGACAGAACACGTCATGCA---ATCATCCTCATCGATAACTGTAGTCTTGGGCTTCTTTTTGCGACTCTTCATTCCGGAACGCGCATTGGTGCTATCCATTTAGGTAGTAAAAAATAAGTCAGAATATGCCCTATAGCACGATCGTGTAAAACC---TGGTATATCGTCTCTATCTTTATCACAGTATAGTGTATCGACATCTTTATTATTATTGACCTCGTTTATCTCGGAACATGGAATGGGAACATTTTTGTTATCAACGGCCACCTTTGCCTTAATTCCAGATGTTGTAAAATTATAACTAAACAGTCTATCATCGACACAAATGAAATTTTTGTTTAAACGTTTGTAGTTTACGTATGCGGCTCGTTCTCGTCTCATTTTTTCAGATATTGCAGGTACTATAATATTAAAAATAAGAATGAAATAACATAGGATTAAAAATAAAGTTATCATGACTTCTAGCGCTGATTTAACTAACTTAAAAGAATTACTTAGTCTGTACAAAAGTTTGAGATTTTCAGATTCTGCGGCTATAGAGAAGTATAATTCTTTGGTAGAATGGGGAACATCTACTTACTGGAAAATAGGCGTACAAAAGGTAGCTAATGTCGAGACGTCCATATCTGATTATTATGATGAGGTAAAAAATAAACCGTTTAATATTAATCCGGGGTATTATATTTTCTTACCGGTATATTTTGGAAGCGTCTTTATTTATTCGAAGGGTAAAAATATGGTAGAACTTGGATCTGGAAACTCTTTTCAAATACCAGATGATATGCGAAGTGTGTGTAACAAAGTATTAGACGGCGATAACGGAATAGACTTTCTGAGATTTGTTTTGTTAAACAATAGATGGATAATGGAAGACGCTATATCAAAATATCAGTCACCAGTTAATATATTTAAACTAGCGAGTGAGTACGGATTAAACATACCCAACTATTTAGAAATTGAAATAGAGGAAGACACATTATTTGACGACGAGTTATACTCTATTATAGAACGCTCTTTCGATGATAATTTTCCAAAAATATCCATATTGTATATTAAGTTGGGAGAACTTAGGCGGCAAGTTGTAGACTTTTTCAAATTCTCATTCATGTATATTGAGTCCATCAAGGTAGATCGTATAGGGGATAATATTTTTATTCCTAGCGTTATAACAAAATCAGGAAAAAAGATATTAGTAAAAGATGTAGACCATTTAATACGATCCAAGGTTAGAGAACATACATTTGTAAAAGTAAAAAAGAAAAACACATTTTCCATTTTATACGACTATGATGGGAACGGAACAGAAACTAGAGGAGAAGTAATAAAACGAATTATAGACACTATAGGACGAGACTATTATGTTAACGGAAAGTATTTCTCTAAGGTTGGTAGTGCGGGCTTAAAGCAATTGACTAATAAATTAAATATTAATGAGTGCACAACTGTCGATGAGTTAGTTGATGAGATTAATAAATTCGGAACTGTAAAACGAAAAATAAAAACCCAATCAGCATTTGATTTAAGTAGAGAATGTTTGGGATATCCAGAAGCGGATTTTATAACGTTAGTTAATAACATGCGGTTCAAAATAGAAAATTGTAAGGTTGTAAATTTTAATATTGAAAATACTAATTGTTTAAATAACCCAAGTATTGAAACTATATATGGAAACTTTAACCAGTTCGTCTCAATCTTTAATATCGTCACCGATGTCAAAAAAAGATTATTCGAGTGAAATAATATGTGCCTTTGATATAGGTGCAAAAAATCCTGCCAGAACTGTTTTAGAAGTCAAGGATAACTCCGTTAGGGTATTGGATATATCAAAATTAGACTGGAGTTCTGATTGGGAAAGGCGCATAGCTAAAGATTTGTCACAATATGAATACACTACAGTTCTTCTAGAACGTCAGCCTAGAAGGTCGCCATACGTCAAATTTATCTATTTTATTAAAGGCTTTTTATATCATACATCGGCTGCCAAAGTTATTTGTGTCTCGCCTGTCATGTCTGGTAATTCATATAGAGATCGAAAAAAGAGATCTGTCGAAGCATTTTTTGATTGGATGGACATATTCGGATTGCGAGACTCCGTTCCAGATAGACGCAAATTAGACGATGTAGCGGATAGTTTCAATTTGGCTATGAGATACGTATTAGATAAATGGAATACTAATTATACACATTATAATAGGTGTAAATCTAGAAATTACATAAAAAAAATGTAATAACGTTAGTAACGCCATTATGGATAATCTATTTACCTTTCTACATGAAATAGAAGATAGATATACCAGAACCATTTTTAACTTTCATCTAATAAGTTGCGATGAAATAGGAGATATATATGGTCTTATGAAAGAACGCATTTCCTCAGAGGATATGTTTGATAATATAGTATATAATAAAGATATACATCCTGCCATTAAGAAACTAGTTTATTGCGACATTCAACTTACTAAACACATTATTAATCAGAATACGTATCCGGTATTTAACGATTCTTCACAAGTGAAATGTTGTCATTATTTCGATATAAACTCAGATAATAGCAATATTAGCTCTCGTACAGTAGAGATATTTGAGAGGGAAAAGTCATCTCTTGTATCATATATTAAAACTACCAATAAGAAGAGAAAAGTCAATTATGGGGAAATAAAGAAAACTGTACATGGAGGCACTAATGCAAATTACTTTTCCGGTAAAAAATCTGATGAGTATCTGAGCACTACAGTCAGGTCCAATATTAATCAACCTTGGATCAAAACCATCTCTAAGAGGATGAGAGTCAATATCATTAATCACTCTATAGTAACGCGTGGAAAAAGCTCCATATTACAAACTATAGAAATTATTTTTACTAATAGAACATGTGTGAAAATATTCAAGGATTCTACTATGCACATTATTCTATCCAAGGACAAGGATGAAAAGGGGTGTATACACATGATTGACAAATTATTCTATGTCTATTATAATTTATTTCTGTTGTTCGAGGATATCATCCAAAACGAGTACTTTAAAGAAGTAGCTAATGTTGTAAACCATGTACTCACGGCTACGGCATTAGATGAGAAATTATTCCTAATTAAGAAAATGGCTAAACACGATGTTTATGGAGTTAGCAATTTCAAAATAGGGATGTTTAACTTGACATTTATTAAGTCATTGGATCATACCGTTTTCCCCTCTCTGTTAGATGAGGATAGTAAAATAAAGTTTTTTAAGGGGAAAAAGCTCAATATTGTAGCATTACGCTCTCTGGAGGATTGTATAAATTACGTGACTAAATCCGAGAATATGATAGAAATGATGAAGGAAAGATCGACTATTTTAAATAGCATAGATATAGAAACGGAATCGGTAGATCGTCTAAAAGATTTGCTTCTAAAATGAAAAAAAACACTGATTCAGAAATGGATCAACGACTCGGGTATAAGTTTTTGGTGCCTGATCCTAAAGCCGGAGTTTTTTATAGACCGTTACATTTCCAATATGTATCGTATTCTAATTTTATATTGCATCGATTGCATGAAATCTTGACCGTCAAGCGGCCACTTTTATCGTTTAAGAATAATACAGAACGAATTATGATAGAAATTAGCAATGTTAAAGTGACTCCTCCAGATTACTCACCTATAATCGCGAGTATTAAAGGTAAGAGTTATGACGCATTAGCCACGTTCACTGTAAATATCTTTAAAGAGGTAATGGCCAAAGAGGGTATATCCATCACTAAAATAAGTAGCTATGAGGGAAAAGATTCTCATTTGATAAAAATTCCGCTACTAATAGGATACGGGAATAAAAATCCACTTGATACAGCCAAGTATCTTGTCCCTAACGTCATAGGTGGGGTCTTTATCAATAAACAATCTGTCGAAAAAGTAGGAATTAATCTAGTAGAAAAGATTACAACATGGCCAAAATTTAGGGTTGTTAAGCCAAACTCATTCACGTTCTCGTTTTCCTCCGTATCCCCTCCTAATATATTACCGACAAGATATCGCCATTACAAGATATCTCTGGATATATCACAATTGGAAGCGTCGAATATATCATCGACAAAGACATTTATAACGGTCAATATTGTTTTACTGTCTCAATATTTATCTAGAGTGAGTCTAGGATTCATTAGACGTAGTTTATCATACGATATGCCTCCAGAAGTTGTCTATTTAGTAAACGCGATAATAGATAGTGCTAAACGACTTACCGAATCTATTACTGACTTTAATATTGATACGTATATTAATGACCTGGTGGAAGCCGAACACATTAAACAAAAATCTCAGTTAACGATTAACGAGTTCAAATATGAAATGCTACATAACTTTTTACCTCATATGAACTATACACCCGATCAACTAAAGGGATTTTATATGATATCTTTACTAAGAAAGTTTCTTTACTGTATCTACTACACTTCTAGATATCCAGATAGAGATTCAATGGTTTGTCATCGCATCCTAACATACGGCAAATATTTTGAGACGTTGGCACATGATGAATTAGAGAATTACATAGGCAACATCAGAAACGACATCATGAACAATCACAAGAATAGAGGCACTTACGCGGTAAACATTCATGTACTAACAACTCCCGGACTTAATCACGCGTTTTCTAGCTTATTGAGTGGAAAGTTCAAAAAGTCAGACGGTAGTTATCGAACACATCCTCACTATTCATGGATGCAGAATATTTCTATTCCTAGAAGTGTTGGATTTTATCCGGATCAAGTAAAGATTTCAAAGATGTTTTCTGTCAGAAAATACCATCCAAGTCAATATCTTTACTTTTGTTCATCAGATGTTCCGGAAAGAGGTCCTCAGGTAGGTTTAGTATCTCAATTGTCTGTCTTAAGTTCCATTACAAATATACTAACGTCTGAGTATTTGGATTTGGAAAAGAAAATTTGTGAGTATATCAGATCATATTATAAAGATGATATAAGTTACTTTGAAACAGGATTTCCAATCACTATAGAAAATGCTCTAGTCGCATCTCTTAATCCAAATATGATATGTGATTTTGTAACTGACTTTAGACGTAGAAAACGGATGGGATTCTTCGGTAACTTGGAGGTAGGTATTACTTTAGTTAGGGATCACATGAATGAAATTCGTATTAATATTGGAGCAGGAAGATTAGTCAGACCATTCTTGGTGGTGGATAACGGAGAGCTCATGATGGATGTGTGTCCGGAGTTAGAAAGCAGATTAGATGACATGACATTCTCTGACATTCAGAAAGAGTTCCCACATGTCATCGAAATGGTAGATATAGAACAATTTACTTTTAGTAACGTATGTGAATCTGTTCAAAAATTTAGAATGATGTCAAAGGATGAAAGAAAGCAATACGATTTATGTGACTTTCCTGCCGAATTTAGAGATGGATATGTAGCATCTTCACTAGTGGGAATCAATCACAATTCTGGTCCCAGAGCTATTCTTGGATGTGCTCAAGCTAAACAAGCTATCTCTTGTCTGAGTTCGGATATACGAAATAAAATAGACAATGGAATTCATTTGATGTATCCAGAGAGGCCAATTGTCATTAGTAAGGCTTTAGAAACTTCAAAGATTGCGGCTAATTGCTTCGGACAACATGTTACTATAGCATTAATGTCGTACAAAGGTATCAATCAAGAGGATGGAATTATCATCAAAAAACAATTTATTCAGAGAGGCGGTCTTGATATTGTTACAGCCAAGAAACACCAAGTAGAAATTCCATTGGAAAACTTTAATAACAAAGAAAGAGATAGGTCTAACGCCTATTCGAAATTAGAAAGTAATGGATTAGTTAGACTGAATGCTTTCTTGGAATCCGGAGACGCTATGGCACGAAATATCTCATCAAGAACTCTTGAAGATGATTTTGCTAGAGATAATCAGATTAGCTTTGATGTTTCCGAGAAATATACCGATATGTACAAATCTCGCGTTGAACGAGTGCAAGTAGAACTTACTGACAAAGTTAAGGTGCGAGTATTAACCATGAAAGAAAGAAGACCCATTCTAGGAGATAAATTTACCACTAGAACGAGTCAAAAGGGAACAGTCGCGTATATCGCAGATGAAACGGAACTTCCATACGACGAAAATGGTATCACGCCAGATGTCATTATTAATTCTACATCCATCTTCTCTAGAAAAACTATATCTATGTTGATAGAAGTTATTTTAACAGCCGCATATTCTGCTAAGCCGTACAACAATAAGGGAGAAAACCGACCTGTCTGTTTTCCTAGTAGTAACGAAACATCCATCGATACATATATGCAATTCGCTAAACAATGTTATGAGCATTCAAATCCGAAATTGACCGAGAAAGAATTATCGGATAAAATCTTTTGTGAAAAGATTCTCTATGATCCTGAAACGGATAAGCCTTATGCATCCAAAGTATTTTTTGGACCAATTTATTACTTGCGTCTGAGACATTTAACTCAGGACAAGGCAACCGTTAGATGTAGAGGTAAAAAGACGAAGCTCATTAGACAAGCGAATGAGGGACGAAAACGTGGAGGAGGTATCAAGTTTGGAGAAATGGAGAGAGACTGTTTAATAGCGCATGGCGCAGCCAATACTATTACAGAAGTTTTAAAAGACTCAGAAGAAGATTATCAAGATGTGTATATTTGTGAAAATTGTGGAGACATAGCAGCACAAATCAAAAGTATTAATACATGTCTTAGATGTTCAAAACTTAATCTCTCTCCTCTCTTAACAAAAATTGATACTACGCACGTATCTAAAGTATTTCTTACTCAAATGAACGCCAGAGGCGTAAAAGTCAAATTAGATTTTGAACGAAGACCTCCTTCGTTTTATAAACCATTAGATAAAGTTGATCTCAAGCCGTCTTTTCTGAAGTAG
>CMLV-CMS
TTAAAAATCAACATCTAGAGAAAAATGATTGTCTTCTTGAGACATAACTCCCATTTTTTGGTATTCACCCACACGTTTTTCGAAAAAATTAGTTTTACCTTCTAATGATATATTTTCCATGAAATCGAATGGATTGATAACATTATAAATTTTTTTAAATCCCAATTCAGAAATCAATCTATCTGCGACAAATTCTATATATGTTTTCATCATTTCACAATTCATTCCTATAAGTTTAACTGGAAGAGCCACAGTAAGAAATTCTTGTTCAATAGAGACCGCGTCTGTTATAATAGATATTACTGTTTCTTCACTCGGTGGATACAATAAATGTTTAAACATCAAACATGCGAAATCGCAGTGTAGACCCTCGTCTCTACTAATTAATTCGTTGGAAAACGTGAGTCCGGGCATTAGGCCACGCTTTTTAAGCCAAAATATGGACGCAAATGATCCAGAAAAGAAAATTCCTTCTACTGCCGCAAAGGCAATAAGTCTCTCTCCATAACCGGCGCTGTCATGTATCCACTTTTGAGCCCAATCGGCCTTCTTTTTTACACAAGGCATTGTCTCTATAGCATTAAAGAGATAGTTTTTTTCATTACTATCTTTAACATATGTATCAATCAAAAGACTATACATTTCCGAATGAATGTTTTCAATGGCCATTTGAAATCCGTAGAAACATCTAGCCTCGGTAATCTGTACTTCTGTACAAAATCGTTCTGCTAAATTTTCATTCACTATTCCGTCACTGGCTGCAAAAAACGCCAATACATGTTTTATAAAATATTTTTCGTTTGGTGTTAGTTTATTCCAATCATTGATATCTTTAGATATATCCACTTCTTCCACTGTCCAAAATGATGCCTCTGCCTTTTTATACATATTCCAGATGTCATGATATTGAATTGGAAAAATAACAAATCTATTTTGATTTTTTGCAAGGATTGGTTCCATAACTAAATTAACAATAGTAGTAA---TTTTTTTTCAGTTATCATCTATATGAATGTATTTGGATCTTTTGTACATAACTATCGCCGCAATCACTA----------------------------------------------------------------------------------------------------------------------------------------------------------------------------------------------------------------------------------------------------------------------------------------------------------------------------------------------------------------------------------CAATGATTATAATTATTATTGATAGCATTGTTATTAGCACTATTATAATTAAATTATCGACATTCATGGGTGCGGAATAATCGTTATTATC---------------------------------------------------------------------------------ATCATTATCATTTTGTAATTGTGACATCATACTAGATAAATCGTTTGCGAGATTGTTGTGGGAAGCGGGCATGGAGGA------CGAAATATCGT---TATTATTATTTAAAGCCTCCCATTCGGATTCACAAATATGGCGCGCGTTCAACATTTTATGGAAACTATAATTTTGTGAAAACAGGTAACAAGAAAACTCGTCATCGTTCAAATTTTTAACGATAGTAAAACGATTAAACGTCGAGCTAATTTCTAACGCTAGCGACTCTGTTGGATATGGATTTCCAGATATATATCTTTTCAGGTCCCCTACGTATCTATAATCATCTGTGGGAAATGGAAGGTATTTCCATCTATCTAGTGTTCCTAATATCATATGTAGTGGTGTAATAGAACCATTAAGCGCGAAAGATTTTATTTCACATCGTATTTTAACGTCGCAATAATTTCTGGTTAGATAACGCACTCTGCCAGTCAAGTCAATAATATTAGCCTTTACAGATATATTCATAGTAGTTGTAACGATGACTCCATCTTTTAGATGCGATACTCCTTTATATGAGCCAGAATCTTCGTACCTCAAACTCGATATATTCAAACAAGTTAATGATATATTGACGCGTTTTATGAACGATGATATGTATCCAGAAGTTCTATCCTCCGTGGCTAACGCTATAACCTTATCATTATAGTACCAAAGAGTGCGATTAATGTGTGACACATCAGCGCGTGTACATATTTGTACATTATTGTCTACGTCGTATTCGACACATCCACATACAGCCAACAAATATAAAATGATAAATGCTCTAATGATGTTCGTACCCATCTTGATGCGGCTTAATAAATGTTTCGATTTCAATTTATTGT-AAAAAAGAATCGGTTTTATACTGTTCGAGATTCTCATTGATTATATTCTCATCTATCATCTCCACACAGTCAAATCCGTGGTTAGCATACACCTCATCAACCGGTAATAGACTATCGGATTCTTCTATCGTTGTAACTCGAGAATATTTAATTTGGTCATTCTTAATCAAGTCAATTATCTTATTTTTAACAAATGTGAGTATTTTACTCA--TTTTTAT-AAAAACTTTTAGAAAATATACAGACTCTATCGCGTGTCTATATCTTCTTTTTATATCCAATGTATTTA--TTTGATTTTTCTTCATTTATCATATATAATGGTCCAAATTCTATACGTGTATC---TTCATCCAGATCATTAAGGTTCTTATAATCGTAACATCCTTCTCCTTCCTCTTCTATATCTTCCTTCTTAAA------------------------------CTTATTCTTATTCTTAGCGTCACAGAATCGACCACAGCAGGATCCCATGACGAGCGTCATATTAAACTAATTCATTTTCAATAATA----TAC-TGATTAGTAACGACCATTAAAAT--AAATATTTTTTCATAACTGGTAAGAATAGTGAAAAGACTAAATCTTCACATTGTAACTATGTCAGT-AGTGTTTACATAC----------ATGAGATGAGA---------------------------------AGATATT----------CTCTATTTTGGTGGAGGATTATATGATATAATTCGTGGATAATCATTCTTAAGACACATTTCTTCATTCGTAAATCTTTTCACGTTAAATGAGTGTCCATATTTTGCAATTTCTTCACAGGATGGCGGTGTACGTGGACGGTGCTGTTCCTGTTCTTGTTGTGGTCTCCGACTTTCGTGTTTGCGTTTAGATCCCTCCATTATCGCGATTGCGTAGATGA-GGTACTA-TTTTATACCTTGTAATTAAA-TTTTTTTATT------------AATTAAACGTATAAAAACGTTCCGTATCTGTATTTAAGAGCCAGATTTCGTCTAATAGAACAAATAGCTACAGTAAAAATAACTAGAATAATCGCTACACCCACTATAAACCACGGATCGTAATACGGCAATCGGTTTTCGATAATAGGTGGAACGTATATTTTATTTAAGGACTTAACAATTGTCTGTAAACCACAATTTGCTTCCGCCGATCCTGTATTAACTATCTGTAAAAGCATATGTTGGCCGGGCGGAGCCGAACATTCTCCAATATTCAATTTTTGTATATCTATAATGTTATTAACCTCCGCATACGCATTACAGTTCTTTTCTAGCTTGGATACGGCACTAGGTACATCATCTAGATCTATTCCTATTTCCTCAGCGATAACTCTTCTATCCTTTTCCGGAAGCAATGAAATCACTTCAATAAATGATTCAACCATGAGTGTGAAACTAAGTCTAGAATTACTCATGCATTTGTTAGTTATTCGGAGCGCGCAATTTTTAAACTGTCCTATAACCTCTCCTATATGAATAGCACAAGTGACATTAGTAGGGATAGAATATTGAGCTAATTTTTGTAAATAACTATCTATAAAAAGATTATACAAAGTTTTAAACTCTTTAGTTTCCGCCATTTATCCAGTCTGAGAAAATGTCCCTCATAATAAATTTTTCCAAGAAACTAATTGGGTGAAGAATGGAAACCTTTAATCTATATTTATCACAGTCTGTTTTGGTACACATGATGAATTCTTCTAATGCTGTACTAAATTCGATATCTTTTTCGATTTCTGGATATGTTTTTAATAAAGTATGAACAAAGAAATGGAAATCGTAATACCAGTTATGTTCAACTTTGAAATTGTTTTTTATTTTCTTGTTAATGATTCCAGCCACTTGGGAAAAGTCAAAGTCGTTTAATGCCGATTTAATACGTTCATTAAAAACAAACGTTTTATCATTTAGATGAATTATTATTGGTTCATTAGAATCAAAAAGTAAGATATTATCGGGTTTAAGATCTGCGTGTAAAAAGTTGTCGCAACAGGGTAGTTCGTAGATTTTAATGTATAACAGAGCCATCTGTAAAAAGATAAACTTTATGTATTGTACCAAAGATTTAAATCCTAATTTAATAGCTAACTCGGTATCTACTTTATCCGCCGAATACAGTGCTAGGGGAAAAATTATAATATTTCCTCTTTCGTATTCGTAGTTAGTTCTCTTTTCATGTTCGAAAAAGTGAAACATGCGGTTAAAATAGTTTATAACATTAATATTACTGTTAATAACTGCCGGATAAAAGTGGGATAGTAATTTCACGAATTTGATACTGTCCTTTCTCTCGTTAAACGCCTTTAGAAAAACTTTAGACGAATATCTCAATGAGAGTTCCTGACCGTCCATAGTTTGTATCAATAATAGTAACATATTAAGAACCCGTTTATACAATGTATGTAAAAATGTTAATTTATAGTTTAATCCCATGGCCCATGCACACACGATTAATTTTTTTTCGTCTCCCTTTAGATTGTTGTATAGAAATTTTGGTACCGTGAACTCTGCCGTAGTTTCCATGGGACTATATAATTTTGTGGCCTCGAATACAAATTTTACTACATAGTTATCTATCTTAAAGACTATACCATATCCTCCTGTAGATATGTGATAAAAATCGTCGTTTATAGGATAAAATCTTTTATCTTTTTGTTGGAAAAATGATGAATTAATGTAATCATTCTCTTCTATCTTTAGTAGTGTTTCCCTATTAAAATTCTTAAAATAATTTAACAATCTAACTGACGGAGCCCAATTTTGGTGTAAATCTAATTGTGACATTATGTTGTTAAAATATAAACAGTCTCCTAATATAACAGTATCAGATAATCTATGTGGAGACATCCATTGATATTCAGGGGATGAATCATTGGCAACACCCATTTATTGTATAAAAAGCCCCAATTTACAAATGAAAGTTCAGGTTTGATAGAGACAAACTATTAACTATCTTGTCTCTGTTTTTAACACCTCCAC-AGTTTTTAATTTCTTTGGTAATGAAATTATTCACTATATCAGTATCTTCTTTATCTACCAGAGATTTTACTAACTTGATAACCTTGGCTGTCTCATTCAATAGGGTAGTGATATTTGTATGAGTGATATTGATATCTTTTTGAATTGTTTCTTTTAGAAGTGATTCTTTGATGGTGTTAGTATACGAATTACAATAATGCAGAAACTCAGTTAATATACAGGAATTATAGTAAGCCAAATCCAATTGTTGTCTGTATTGTATTAGAGTATCGATATGAGCAATGGTGTCCTTGTGTTTCTCTGATAGAATGCGAGCAGCGATTTTGGCGTTATCATTTGATGATATGTCTGGAATGACGAATCCTGTTTCTACTAACTTTTTGGTAGGACAAAGTGAAACAATCAAGAAGATAGCTTCTCCTCCTATTTGTGGAAGAAATTGAACTCCTCTAGATGATCTACTGACGATAGTATCTCCTTGACAGATATTGGACCGAATTACAGAAGTACCTGGAATGTAAAGCCCTGAAACCCCCTCATTTTTTAAGCAGATTGTTGCCGTAAATCCTGCACTATGCCCAAGATAGAGAGCTCCTTTGGTGAATCCATCTCTATGTTTCAGTTTAACCAAGAAACAGTCAGCTGGTCTAAAATTTCCATCTCTATCTAATACAGCATCCAACTTGATGTCAGGAACTATGACCGGTTTAATGTTATATGTAACATTGAGTAAATCCTTAAGTTCATAATCATCGCTGTCATCAGTTATATACGATCCAAACAATGTTTCTACCGGCATAGTGGATACAAAGATACTATCCATCAGAATGTTTCCCTGATTAGTATTTTCTATATAGCTATTCTTCTTTAAACGATTTTCCAAATCAGTAACTATGTTCATTTTTTTAGGAGTAGGACGCCTAGCCAGTATGGAAGAGGATTTTCTAGATCCTCTCTTCAACATATTTGATCTCAATGGAATGCAAAACCCC---------------ATGGTGTAACAACCAACGATAAAAATAATATTGTTTTTTCACTTTTTATAATTTTACCATTTGACTCATGACTTCATTGATATCTTTATACGAGCTACTAATATATAATTCTTTATAACTGAACTGAGATATATACACTGGATCTATGGTTTCTATAATTGAGTAAATAAATGCTCTGCAATAACTAATGGCAAATGTATAAAACAACAAAATTATACTAGAGTTGTTAAAGTTAATATTTTCTATTAGTTGTTCCAATAAATTATTTGTTGTGGCTGCGTTCAAGTCATAAATCATTTTGATACTATCCAATAAACAGTCTTTAAGTTCTGGAATATTATCATCCCATTGTAAAGCCCCTAATTCGACTATCGAATACCCTGCTCTGGTAGCCGTTTCAATATCGACGGACGTCAATACTGTAATAAAGGTGGTAGTATTGTCATCATCGTGATAAACAACAGGAATATGGTCGTTAGTAGGTACGGTGACTTTACACAACGCGATATATAACTTTCCTTTTGTACCATTTTTAACGTAGTTGGGACGTCCTGCAGGGTATTGTTTTGAAGAAATGATATCGAGAACAGATTTGATACGATATTTGTTGGATTCCTGATTATTCACTATAATATAATCTAGACAGATAGATGATTCGATAAATAGAGAAGATATATCGTTGGTAGGATAATACATCCCCATTCCAGTATTCTCGGATACTCTATTGATGACACTAGTTAAGAACATGTCTTCAATTCTAGAAAACGAAAACATCCTACACGGACTCATTAAAACTTCTAGCGCTCCTGATTGTGTCTCAAATGCCTCATACAATGATTTCAAGGATGTCATAGATTCTTTTACCCACGATTTAATATTGCGTTTAGCATCTGATTTTTTTATTAAATCGAATGGTCGGCTCTCTGGTTTGCTACCCCAATGATAACAATAGTCTTGTAAAGATAAACCGCAAGAAAATTTATACGCATCCATCCAAATAACTCTCGCACCATCAGATGATATCAGTATATTATTATAGATTTTCCATCCACAATTATTGGGCCAGTATACTGTTAGCAACGGTATATCGAATAGATTACTCATGTAACCTACTAGAATGATAGTTCGTGTACTAGTCATAATATCTTTAATCCAATCTAAGAAATTTAAAATTAGATCTTTTACACTGTTAAAGTTAACAAAGGTATTACCCGGGTACGTGGATATCATATATGGCATTGGTCCATTATCAGTAATAGCTCCATAAACTGATACGGCGATGGTTTTTATATGTGTTTGATCTAACGAGGAAGAAATTCGCACCCACAATTCATCTCTAGATATGTATTTAATATCAAACGGTAACACATCAATTTCGGGACGCGTATATGTTTCTAAATTCTTAATCCAAATATAATGATGACCTATATGCCCTATTATCATACTGTCAACTATAGTACACTTAGAGAACTTACGATACATCTGTTTCCTATAATCGTTAAATTTTACAAATCTATAACATGCTAAACCTTTTGACGACAACCATTCGTTAATTTCTGATATGGAATCTGTATTATCGATACCGTATCGTTCTAAAGCCAGTGCTATATCTCCCTGTTCGTGAGAACGATTTCGTATAATATCGATCAACGGATAATCTGAGGTTTTTGGAGAATAATATGACTCATGATCTATTTCGTCCATAAACAATCTAGACATAGGAATTGGAGGCGATGATCTTAATTTTGTGCAATGAGTCGTCAATCCTATAACTTCTAATCTTGTAATATTCATCATCGACATAATACTATCTATGTTATCATCGTATATTAGTATACCATGACCTTCTTCATTTCGTGCCAAAATGATATACAGTCTTAAATAGTTACGCAATATCTCAATAGTTTCATAATTGTTAGCTGTTTTCATCAAGATTTGTACCCTGTTTAACATGATG----GCGTTCTAT-ACGTC-------TCTATTTTCTATTTTTT--AATTTTTTAAATTTTTAACGATTTACTGTGGCTAGATACCCAATCTCTCTCAAATATTTTTTTAGCCTCGCTTACAAGCTCTTTATCTATACTATTAAAACTAACGAATCCGTGATTTTGGTAATGGGTTCCGTCAAAATTTGCCGAAGTGATATGAACATATTCGTCGTCGACTATCAACAATTTTGTATTATTCTGAATAGTGAAAACCTTCACAGATAGATCATTTTGAACACACAACGCATCTAGACTTCTGGCTGTTGCCATAGAATATACGTCGTTCTTATCCCAATTACCAACTAGAAGTCTGATCTTAACTCCTCTATTAATGGCTGCTTCTATAATGGAGTTGTAAATGTCGGGCCAATAGTAGCTATTACCGTCGACACGTGTAGTGGGAACTATGGCCAAATGTTCAATATCTATACTAGTTTTAGCTGACCTGAGTTTATCAATAACTACATCGGTATCTAGATCTCTAGAATATCCCAATAGGTGTTCCGGAGAATCAGTAAAGAACACTCCACCTATAGGATTCTTAATATGATACGCAGTGCTAACTGGCAGACAACAAGCCGAAGAGTATAAATTCAACCATGAATTTTTTACGCTATTAAAGGCTTTAAAAGTATCAAATCTTCTACGAAGATCTGTGGCCAGTGGTGGATAATCAGAAAATACACCTAATGTTTTAATTGTATGTATAGATCCTCCAGTAAATGACGCGTTTCCTACATAACATCTTTCATCATCTGATACCCAAAAACACCCGAGTAGTAGTCCTATGTTATTTTTTTTATCAATATTAACGGTTATAAAATTTATATCCGGGCAGTGACTTTGTAGATCTCCCAGATTTCTTTTCCCTCGTTCATCTAGCAAAACTATTATTTTAATCCCTTTTTCAGATGCCTCTTTTAGTTTATCAAAAATAAGCGCTCCCCTAGTCGTACTCAGAGGATTACAACAAAAAGATGCTATGTATATATATTTCTTAGCTAGAGTGATAATTTCGTTAAAACATTCAAATGTTGTCAAATGATCGGATCTAAAATCCATATTTTCTGGTAGTGTTTCTACCAGTCTACATTTTGCTCCCGCAGGTGCCGATGTAAATGGCCACATTTAGTTAAC--AAAAAATTTACATATCCTGTTCCATCAACGATTCTAGAACGTCATCGGCTATATCGCTAAAATCTTCATCAAAGTCGACATCACAACCTAGCTCAGTCAATATATTAAGAAGTTCCATGATATCATCTTCATCGATTTCTATATCCATATCGG------------------ATGTAGATAATTGACTGATTATTGAGTTAAAATCAGTACTAATTCCCAACCCTTCAGAATATACTCTGTGTTTCATGGTAA-----TATCGGTAGCGTATTTAAGTTGGTAGAT-TTTCAATTATGTATCAATATAGCAACAGTAGTTCTTGCTCCTCCTTAATTCTAGCATCTTCTTCATTATTTTCTTCTACATACATAAGCATGTCCAATACGTTAGACAACACACCGACGATGGCGGCCGCCACAGACACGAATATGACTAGACCGATGACCATTTAAAAAACACTCTCTAGCTTTCACTTAAACTGTATCGATCATTCTTTTAGCACATGTATAATAT--AAAAACATTATTCTATTTCGAATTTAGGCTTCCAAAAATTTTTCATCCGTAAACCGATAATAATATATATAGACTTGTTAATAGTCGGAATAAATAGATTAATGCTTAAACTATCATCATCTCCACGATTAGAGATACAATATTTACATTCTTTTTGCTGTTTCGAAACTTTATCAATACACGTTAATACAAACCCAGGAAGGAGATATTGAAACTGAGGCTGTTGAAAATGAAACGGCGAATACAATAGTTCAGATAATGTAAAATCATGATTCCGTATTCTGATGATATTAGAACTGCTAATGGATGTCGATGGTATGTATCTAGGAGTATCTATTTTAACAAAGCATCTATTTGCTAATATACAATTATCCTTTTGATTAATTGTTATTTTATTCATATTCTTAAAAGGTTTCATATTTATCAATTCTTCTACATTAAAAATTTCCATTTTTAATTTATGTAG-CCCTGCAATACTCCTCATTATGTTTCATTTT-TGTCTATAATATCCATTTTGTTCATCTCGGTACATAGATTATCAAATTGAGAAGCGCATTTAGTAGTTTTGTACATTTTAAGTTTATTGACGAATCGTCGAAAACTAGTTATAGTTAACATTTTATTATTTGATACCCTGATATTAATACCCCTGCCGTTACTATTATTTATAACTGATGTAACCCACGTAACATTAGAATTAATTATCGATAGTAATGTATCGACGCTTCCAAAATTGTCTATTATAAACTCACCGATAATTTTTTTATTGCATGTTTTCATATTCATTAGGATTATCAAATCTTTAATCTTATTACGATTGTATGCGTTAATATTACAAGACGTCATTCTAAAAGACGGAGGATCTCCATCAAATGCCAGACAATCACGTACAAAGTACATGGAAATAGGTTTTGTTCTATTGCGCATCATAGATTCATATAGAACACCCGTAGAAATACTAATTTGTTTTACTCTATAAAATACTAATGCATCTATTTCATCATTTTGTATAACGTCTTTCCAAGTGTCAAATTCCAAATTTTTTTCATTGATAGTACCGAATTCTTCTATCTCTTTAACTATTTGCATAGATAGGTAATTACAGTGATGCCTACATGCCGTTTTTTGAAACTGAATAGATGCATCTAGAAGCGATGCTACGCTAGTCACGATCACCACTTTCATATTTAGAATATATGTATGTAAAAATATAGTAGAATTTCATTTTG-TTTTTTCTATGCTATAAATGAATTCTCATTTTGCATCTGCTCATACTCCGTTTTATATCAATACCAAAGAAGGAAGATATCTGGTTCTAAAAGCCGTTAAAGTATGCGATGTTAGAACTGTAGAATGCGAAGGAAGTAAAGCTTCCTGCGTACTCAAAGTAGATAAACCCTCATCGCCCTCGTGTGAGAGAAGACCTTCGTCCCCGTCCAGATGCGAGAGAATGAATAACCCAGGAAAACAAGTTCCGTTTATGAGGACGGACATGCTACAAAATATGTTCGCGGCTAATCGCGATAATGTAGCTTCTAGACTTTTGTCCTAAAATACTATTATATCTTTTTCGATATTAATAAATCCGTGTCGCCCAGGTTTTTTATCTCTTTCAGTATGTGAATAGATAGGTATTTTATCTCTATTCATCATCGAATTTAAGAGATCCGATAAACATTGTTTGTATTCTCCAGATGTCAGCATCTGATACAACAATATATGTGCACATAAACCTCTGGCACTTATTTCATGTACCTTCCCCTTATCACTAAGGAGAATAGTATTTGAGAAATATGTATACATGATATTATCATGAATTAGATATACAGAATTTGTAACACTCTCGAAATCACACGATGTGTCGGCGTTAAGATCTAATATATCACTCGATAACACATTTTCATCTAGATACGCTAGACATTTTTTAAAGCTAAAATAGTCTTTAGTAGTAACAGTAACTATGCGATTATTTTCATCGATGATACATTTCATCGGCATATTATTACGCTTACCATCAAAGACTATACCATGTGTATATCTAACGTATTCTAGCATAGTTGCCATACGCGCATTAAACTTTTCAGGATCTTTGGATAGATCTTCCAATCTATCTATTTGAGAAAACATTTTTATCATGTTCAATAGTTGAAACGTCGGATCCACTATATAGATATTATCTATAAAGATTTTAGGAACTACGTTCATGGTATCCTGGCGAATATTAAAACTATCAATGATATGATTATCGTTTTCATCTTTTATCACCATATAGTTTCTAAGATATGGGATTTTACTTAATATAATATTATTTCCCGTAATAAATTTTATTAGAAATGCCAAATCTATAAGAAAAGTCCTAGAATTAGTCTGAAGAATATCTATATCACCGTACCGTATATTTGGATTAATTAGATATAGCGAATATGATCCGTAACATATACAACTTTTATTATGGCGTCTAAGATATTCTTCCATCAACTTATTAACATTTTTGACTAGGGAAGATACATTATGACGTCCCATCACTTTTGCCTTGTCTATTACTGCGACGTTCATAGAATTTAGCATATCTCTTGCCAATTCTTCCATTGATGTTACATTATAAGAAATTTTAGATGAAATTACATTTGGAGCTTTAATAGTAAGAACTCCTAATATGTCCGTGTATGTGGTCACTAATACAGATTGTAGTTCTATAATCGTAAATAATTTACCTATATTATATGTTTGAGTCTGTTTAGAAAAGTAGCTAAGTATACGATCTTTTATTTCTGATGCAGATGTATCAACATCGGAAAAAAATCTTTTTTTATTCTTTTTTACTAAAGATACAAATATGTCTTTGTTAAAAACAGTTATTTTCTGAATATTTCTAGTTTGTAATTTTAACATATAATATTCGTTCACACTAGGTAATCTACCTAAATAGGTTTCTATAATCTTTAATGTAATATTAGGAAGAGTATTATGATCAGGATTCCTATTCATTTTGAGGATTTAAAACTCTGATTATTGTCTAATATGGTCTCAATGCAAACTTTTTCACAGAGCGATAGAGTTTTTGATAACTCGTTTTTCTTAAGAAATATAAAACTACTGTCTCCAGAGCTCGCTCTATCTTTTATTTTATCCAATTCGATACAAACTCCTGATACTGGTTCAGAAAGTAATTTATTAATTTTCAGTCCTTTATAGAAGATATTTAATATAGATAATACAAATTTTTCAGTTCTTGATATCGATCTGATTGATCCTAGAACTAGATATATTAATAACGTGCTCATTAGGCAGTTTATGGCAGCTTGATAATTAGATATAGTATATTCCAGTTCATATTTATTAGATACCGCATTGCCCAGATTTTGATATTCTATGAATTCCTCTGAAAATAAATCCAAAATAACTAGACATTCTATTTTTTGTGGATTAGTGTACTCTCTTCCCTCTATCATGTTCACTACTGGTGTCCACGATGATAAATATCTAGAGGGAATATAATATAGTCCATAGGATGCCAATCTAGCAATGTCGAAAAACTGTGATTTTATTCTTCGCTCTTCATTATGAATTGATTCTTGAGGTATAAACCTAACACAAATTATATTATTAGACTTTTCGTATGTAATGTCTTTCATGTTATAAGTTTTTAATCCTGGAATAGAATCTATTTTAATGAGGCTTTTAAACGCAGAGTTCTCCAACGAGTCAAAACATAATACTCTGTTGGTTTTCTTATATACAATATTACGATTTTCTTCTTTGAATGGAATAGGTTTTTGAATTAGTTTATAATTACAACATAATAGATAAGGAAGTGTGCAAATAGTACGCGGAAAAAACATAATAGCTCCCCTGTTTTCATCCATGGTTTTAAGTAAATGATCACTGGCTTCTTTAGTCAATGGATATTCGAACATTAACCGTTTCATCATCATTGGACAGAATCCATATTTCTTAATGTAAAGAGTGATCAAATCATTATGTTTATTGTACCATCTTGTTGTAAATGTGTATTCGGTTATCGGATCTGCTCCTTTTTCTATTAAAGTATCGATGTCGATCTCGTCTAAGAATTCAACTATATCGACATATTTCATTTGTATACACATAACCATTACTAACGTAGAATGTATAGGAAGAGATGTAACGGGAACAGGGTTTGTTGATTCGCAAACTATTCTAATACATAATTCTTCTGTTAATACGTCTTGTACGTAATCTATTATAGATGCCAAGATATCTATATAATTATTTTGTAAGATGATGTTAACTATGTGATCTATATAAGTAGTGTAATAATTCATGTATTTCGATATATGTTCCAACTCTGTCTTTGTGATGTCTAGTTTCGTAATATCTATAGCATCCTCAAAAAATATATTCGCATATATTCCCAAGTCTTCAGTTCTATCTTCTAAAAAATCTTCAACGTATGGAATATAATAATCTATTTTACCTCTTCTGATATCATTAATGATATAGTTTTTGACACTATCTTCTGTCAATTGATTCTTATTCACTATATCTAAGAAACGGATAGCGTCCCTAGGACGAACTACTGCCATTAATATCTCTATTATAGCTTCTGGACATAATTCATCTATTATACCAGAATTAATGGGAACTATTCCGTATCTATCTAACATAGTTTTAAGAAAGTCAGAATCTAAGACCTGATGTTCATATATTGGTTCATACATGAAATGATCTCTATTGATGATAGTGACTATTTCGTTCTCTGAAAATTGGTAACTCATTCTATATATGCTTTCCTTGTTGATGAAGGATAGGATATACTCAATAGAATTTGTACCAACAAACTGTTCTCTTATGAATCGTATATCATCATCTGAAATAATCATGTAAGGCATACATTTAACAATAAGAGACTTGTCTCCTGTTATCAATATACTATTCTTGTGATAATTTATGTGTGAGGCAAATTTGTCCACGTTCTTTAATTTTGTTATAGTAGATATCAAATCCAATGGAGCTACAGTTCTTGGCTTAAACAGATATAGTTTTTCTGGAACGAATTCTACAACATTATTATAAAGGACTTTGGGTAGATAAGTGGGATGAAATCCTATTTTAATTAATGCAATAGCCTTGTCCTCGTGCAGATATCCAAACGCTTTTGTGATAGTATGGCATTCATTGTCTAGAAACGCTTTACGAATATCTGTGACAGATATCATCTTTAGAGA--ATACTAGTCGCGTTAATAGTACTAAAATTTGTA--TTTTTTA----ATCTATCTCAATAAA-AAATTAATATTTAT-GATTCAATGTATAACT---CTACTAACTGTTATTGAT------AACTAGAATCAGAATCTAATGATGACGTAACCAAGAAGTTTATCTACAGCCAATTTAGCTGCATTATTTTTAGCATCTCGTTTAGATTTTCCATCGGCCTTATCGAATACTCTCCCGTCGATGTCTACACAGGCATAAAATGTAGGAGAGTTACTAGGCCCCACTGATTCAATACGAAAAGACCAATCTCTCTTAGTTATTTGGCAGTACTCATTAATAATGGTGACAGGGTTAGTATTTTTCCAATCAATAATTTTTTTAGCCGGAATAACATCATCAAAAGACTTATGATCCTCTCTCATTGATTTTTCGCGGGATACATCATCTATTATG------------ACGTCAGCCATAGCATCAG------------TATCCGGCTTATCCGCCTCCGTTGTCATAAACCAACGAGGAGGAATATCGTCGGAGCTGTACACCATAGCACTACGTTGAAGATCGTACAGAGCTTTATTAACTTCTCGCTTCTCCATATTAAGTTGTCTAGTTAGTTGTACAGCAGTAGCTCCTTCGAGACCAATGTTTTTAATAGCCTCACACACAATCTCTGCGTCAGAACGCTCGTCAATATAGATCTTAGACATTTTTAGAGAGAACTACCGC--AACTAGTAATAAAACT-AATCTATTTTATCA---TTTTTATTCATCATCTTCTGGTGGTTCATCGTTCCTATCGAATGTGGCTCTGATTAACCCGTCATCTATAGGTGATGCTGGTTCTGGAGATTCTGGAGGAGATGGATTATTATCTGGAAGAATCTCTGTTATTTCCTTGTTTTCATGTATCGATTGCGTTGTAACATTAAGATTGCGAAATGCTCTAAATTTGGGAGGCTTGAAGTGTTGTTTGCAATCTCTACACGCGTGTCTAACTAATGGAGGTTCATCAGCGGCTCTAGTTTGAATCATCATCGGTGTAGTATTCCTACTTTTACAGTTAGGACATGGTGTATTGTATTTCTCGTCGAGAACGTTAAAGTAATCATTGTAACTCACATCCTTTATTTTATCTATATTGTATTCTACTCCTTTCTTAATACATTTTATACCGAATAAGAGATAGCGAAGGAATTCTTTTTCGGTACCGCTAGTACCCTTAATCATGTCACATAGTGTTTTATATTCCAAATTTGTGGCAATGGACGGTTTATTTCTATACGATAGTTTGTTTCTGGAATCCTTTGAGTATTCTATACCAATATTATTCTTTGATTCGAATTTAGTTTCTTCGATATTAGATTTTGTATTACCTATATTCTTGATGTAGTACTTTGATGATTTTTCCATGGCCCATTCTATTAAGTCTTCCACGTTGGC---ATCATCCACATATTGTGATAGTAATTCTCGGATATCAGTAGCGGCTACCGCCATTGATGTTTGTTTATTGGATGAGTA---ACTACTAATGTATACATTTTCCATTTATAACACTTATGTATTAACTTTGTTCATTTATATTTTTTCATTATTATGTTGATATTAACAAAAGTGAATATA--TATGTTAATAATT---GTATTGTGGTTATACGGCTACAATTTCATAATGAGTG---GAAGTCAGTGTCCGATGATCAATGACG------ATAGCTTTACTCTGAAAAGAAAGTATCAAATCGATAGTGCAGAGTCAACAATGAAAATGGAT---AAGAGAACAAAGTTTCAGAATAGAGCCAAAATGGTAAAAGAAATAAATCAGACAATAAGAGCAGCACAAACTCATTACGAGACATTGAAACTAGGATACATAAAATTTAAGAAAATGATTATGACTACTACTCTAGAAGATATAGCAACATCTATTCCAAATATTCAGAAAATTTATAAACTATTCTCGGACATTTCAGCCATTGGCAAAGCATCACAGAATCCGATTAAGATGGTATATGCTCTACTGCTTTTCATGTTCCCCAATCTGTTTGGAGATGACCATAGATTCATTCTTTATAGAATACATCCAATGAGTAAAATCAAACACAAGATCTTCTCTCCTTTCAAACTTAATCTTATTAGAATATTAGTGGAAGAAAGATTCTATAATAATGAATGCAGATCTAATAAATGGAGAATAATTGGAACACAAGTTGATAAAATGTTGATAGCTGAATCTGATAAATATACAATAGATGCAAGGTATCGCCTAAGACCTATATATAGAATCAAGGGAGAATCTGAAGAAGATACCCTCTTCATCAAACAGATGGTAGAACAATGTGTGACATCCCAGGAATTGGTGGAAAAAGTGTTGAAGATACTGTTTAGAGATTTGTTCAAGAGTGGAGAATACAAAGCGTACAGATACGATGATG---TAGAAAATGTATTCATTGGATTGGATAAACTAAAATTAAACATTCTTCATGATATAGTTGAACCATGTATGCCTGTTCGTAGGCCAGTGGCTAAGATACTGTGTAAAGAAATGGTAAATAAATACTTTGAGAATCCGCTACATATTATTGGTAAGAATCTTCAAGAGTGCATTGACTTTGTTAATGAATAGGCATTTCATCTTTC-------TCCAATACTAATTCAAATTGTTAAATTAATAATGGATAGTATAAA-----------------------------------------------------------------------------------------------------------------------------------------------------------------------------------------------------TAGTTATTA------GTGATAAGATAGTAA------------AA-----------------ATAA----TTATTAGAATA---------------------------AGAGTGTAGTAT-CATAGATAAGTATTTACTCTCTTCTATAAA-AATGGATTTTATTCGTAGAAAGTATCTTATATACACAGTAGAAAATAATATAGATTTTTTAAAGGATGATACATTAAGTAAAGTAAACAATTTTACCCTCAATCATGTACTAGCTCTCAAGTATCTAGTTAGCAATTTTCCTCAACACGTTATTACTAAGGATGTATTAGCTAATACCAATTTTTTTGTTTTTATACATATGGTACAATGTTGTAAAGTGTACGAAGCGGTTTTACGACACGCATTTGATGCACCCACGTTGTACGTTAAAGCATTGACTAAGAATTATTTATCGTTTAGTAACGCAATACAATCGTACAAGGAAACAATACATAAACTAACACAAGATGAAAAATTTTTAGAGGTAGCCGAATACATGGAAGAATTAGGAGAACTTATAGGGGTAAATTATGACTTAGTTCTTAATCCATTATTTCACGGAGGGGAACCCATTAAAGATATGGAAATCATTTTTTTAAAACTGTTTAAGAAAACAGACTTCAAAGTTGTTAAAAAATTAAGTGTTATAAGATTACTTATTTGGGCTTACCTAAGCAAGAAAGATATAGGCATAGAGTTTGCGGATAATGATAGACAAGATATATATACTCTATTTCAACAAACTGGTAGAATAGTCCATAGCAATCTAACAGAAACGTTTAGAGATTATATCTTTCCCGGAGATAAGACTAGCTATTGGGTGTGGTTAAACGAAAGTATAGCTAATGATGCAGATATCGTTCTTAATAGACCCGCCATTACCATGTATGATAAAATTCTTAGTTATATATACTCTGAGATAAAACAGGGACGCGTTAATAAAAACATGCTTAAGTTAGTTTATATCTTTGAGCCTGAAAAAGATATCAGAGAACTTCTGCTAGAAATCATATATGATATTCCTGGAGATATCATATCTATTATTGATGCAAAAAACGACGATTGGAAAAAATATTTTATTAGTTTTTACAAAGCTAATTTTATTAACGGTAATACATTTATTAGCGATAGAACGTTTAACGAGGACTTATTCAGAGTTGTTGTTCAAATAGATCCTGAATATTTCGATAATGAACGAATTATGTCTTTATTCTCTACGAGTGCTGCGGACATTAAACGATTTGATGAGTTAGATATTAATAACAGTTATATATCTAATATAATTTATGAGGTGAACGATATCACATTAGATACAATGGATGATATGAAGAAGTGTCAAATCTTTAACGAGGATACATCGTATTATGTTAAGGAATACAATACATACCTGTTTTTGAACGAGACGGATCCCATGGTCATAGAGAACGGAATACTAAAGAAACTGTCATCAATAAAATCCAAGAGTAGACGACTGAACTTGTTTAGCAAAAACATTTTAAAATATTATTTAGACGGACAATTGGCTCGTCTAGGTCTTGTGTTAGATGATTATAAAGGAGACTTGTTAGTTAAAATGATAAACCATCTCAAGTCTGTGGAGGATGTATCGGCATTCGTTAGATTTTCTACAGATAAAAACCCTAGTATTCTTCCATCGCTAATCAAAACTATTTTAGCTAGTTATAATATTTCCATTATCATCCTATTTCAAAAGTTTTTAAGAGATAATCTATATCATGTAGAAGAATTCTTGGATAAAAGCATCCATCTAACCAAGACGGATAAGAAATATATACTTCAATTGATAAGGTACGGCAGATCATAGAAC-AAACCAAATATATTATTAATAATTT-GTATATACATAGATA--TAATTATCACATATTAAAAAATTCACACATTTTTGATAAATGGGAACTGTTGCGACAATTCCGACTCCCACCAAATTAATGAATAAAGAGAATGTAGAAATGATTTTGGAAAAAATTGTTGATCATATAGTTATGTATATTAGTGACGAATCAAGAGAT---GAAAATAATCCTGAATATATTGATTTTCGTAACAGATACGGAGACTATAGATCTCTCATTATAAAAAGCGATCACGAATTTATAAAGCTATGTAAATATCATGCAGAGAAAAGTTCTCC-AGAAACACAACAAATGATAATCAAACACATATACGAACAATATCTTATTCCGGTATCTGAAGTAC-TATTAAAACCTATGATGTCCATGGGTGACATAATTACATATAACGGATGTAAAGACAATGAATGGATGCTAGAACATCTCTCTACCCTAAACTTTAACAATCTCCACGTGTGGAACTCATGTAGCATAGGTAATGTAATGCGTATATTTTATACA-TTTTTTAGTTATCTGATGAAAGATAAACTAGATATATAAAT--------AATCCCATTCT-AATACTTTAAC---ATGATGTATT-------ACCTGCATCTTATTAGAATATTAACCTAACTAAAAGACATAACATAAAAACTTATTACATAGTTGATAAAAAGCGGTAGGCTATAAATATTATGGCAGCAGCCGTTCCGCGTTTTGATGACGTGTACAAAAATGCACAGAGAAGAATTCTAGATCAAGAAACATTTTTTAGTAGAGGTCTAGGTAGACCGTTAATGAAGAACACATATTTGTTTGATAATTACGCGTATGGATGGATACCAGAAACGGCAATTTGGAGTAGTAGATACGCAAACCTAGATGCAAGTGACTATTATCCCATTTCGTTGGGATTACTTAAAAAGTTCGAGTTTCTCATGTCTCTATATAAAGGTCCTATTCCAGTATACGAAGAAAAAGTAAATACTGAATTCATAGCCAATGGATCGTTCTCTGGTAGATACGTATCATATCTTCGAAATTTTTCTGCTCTTCCAACAAACGAGTTTATTAGTTTTTTGTTACTGACTTCCATTCCAATCTATAATATCTTGTTCTGGTTTAAAAATACTCAGTTTGATATTACTAAACACACATTATTCAGATACGTCTATACAGATAATACCAAACACCTGGTGTTGGCTAGGTATATGCATCAAACAGGAGACTATAAGCCTTTGTTTAGTCGTCTCAAAGAGAATTATATATTTACCGGTCCCGTTCCAATAGGTATCAAAGATATAGATCACCCTAATCTTAGTAGAGCAAGAAGTCCATCCGATTATGAGACATTAGCTAATATTAGTACTATATTGTACTTTACCAAGTATGATCCGGTATTAATGTTTTTATTGTTTTATGTACCTGGGTATTCAATTACTACAAAAATTACTCCAGCAGTAGAGTATCTAATGGATAAACTGAAACTAACAAAGAGCGATATACAACTGTTGTGAA-TATTTTATGCTTCGTAAAATGTAGGTCTTGAACCAAACATTCTTTCAAAGAATGAGATACATAAAACTTTATTATCCAATAGATTGACTATTTCGGACGTCAATCGTTTAAAGTAAACTTCGTAAAATATTCTTTGATCACTACCGAGTTTAAAACTTCTATCGATAATTGTTTCATATGTTTTAATATTTACAAGTTTTTTGGTCCATGGTACATTAGCCGGACAAATATATGCAAAATAATATCGTTCTCCAAGTTCTATAGTCTCTGGATTATTTTTATTATATTCAGTAACCAAATACATATTAGGGTTATCTGCGGATTTATAATTTAAGTGATGCATTCGACTCAACATAAATAATTCTAGAGGAGACGATCTACTATCAAATTCGGATCGTAAATCTGTTTCTAAAGAACGGAGAATATCTATACATACCTGATTAGAATTCATCCGTCCTTCAGACAACATCTCAGACAGTCTGGTCTTGTATATCTTAATCATATTCTTATGAAACTTGGAAACATCTCTTCTAGTTTCACTAGTACCTTTATTAATTCTCTCAGGTACAGATTTTGAATTCGACGATGCCGAGTATTTCATCGTTGAATATTTCTTCTTCGATTGCATAATCAGATTCTTATATACCGCCTCAAACTCTATTTTAAAATTATTAAACAATACTCTACTATTAATCAGTCGTTCTAACTCCTTTGCTATTTCTATGGACTTATCTACATCTTGACTGTCTATCTCTGTAAAAACGGAGTCAGTATCTCCGTACACGCTACGAAAACGAAATCTGTAATCTATAGGCAACGATGTTTTCACAATCGGATTAATATCTCTATCGTCCATATAAAATGGATTACTTAATGGATTGGCAAACCGTAACATACCGTTAGATAACTCTGCTCCATTTAGTACCGATTCTAGATACAAGATCATTCTACGTCCTATGGATGTGCAACTCTTAGCCGAAGCGTATGAGTATAGAGCACTATTTCTAAATCCCATCAGACCATATACTGAGTTGGCTACGATCTTGTACGTATACTGCATGGAATCATAGATGGCCTTTTCAGTTGAACTGGTAGCCTGTTTTAGCATCTTTTTATATCTGGCTCTCTCTGCCAAAAATGTTCTTAATAGTCTAGGAATGGTTCCTTCTATTGATCTATCGAAAATTGCTATTTCAGAGATGAGGTTAGGTAGTCTAGGTTCACAATGAACCGTAATATATCTATGAGGTGGATATTTCTGAAGCAAGAGCTGATTATTTATTTCTTCTTCCAATCTATTGGTACTAACAACGACACCGACTAATGTTTCCGGAGATAGATTTCCAAAGATACACACATTAGGATACAGACTGTTATAATCAAAGATTAATACATTATTACTAAACATTTTTTGTTTTGGAGGAAATACCTTACCGCCTTCATAAGGAAACTTTTGTTTTGTTTCTGATCTAACTAAGATAGTTTTAGTTTCCAACAATAGCTTTAACAATGGACCCTTGATGACTGTACTCGCTCTATATTCGAATACCATGGATTGAGGAAGCACATATGTTGACGCACCCGCGTCTGTTTTTGTTTCTACTCCATAATACTCCCACAAATACTGACACAAGCAAGCATCATGAATACAGTATCTAGCCATATCTAAAGCTATGTTTAGATTATAATCCTTATACATCTGTGCTAGATCAACGTCATCCTTTCCGAAAGATAATTTATACGTATCATTTGTTAAAGTGGGACACGATAGTACAACTTTGAATCCATTTTCCCAAATATCTTTATGAATTACTTTACATATAATATCATCATCAACCGTTACATAATTACCTGTGGTTAAAACCTTTGCAAATGCAGCGGCTTTGCCTTTAGCGTCCGTAGTATTGTCACCGATGAACGTCATTTCTCTAACTCCTCTATTTAATACTTTACCCATGCAACTGAACGCGTTCTTGGATATAGAATCCAATTTGTACGAATCCAATTTTTCAGATTTTTGAATGAATGAATACAGATCGAAAAATATAGTCCCATTATTGTTATTAACGTGAAACGTAGTATTGGCCATGCCACCTACCCCCTTGTGACTAGACTGATTTCTCTCATAAATACAGAGATGTACAGCTTCCTTTTTGTCTGGAGATCTAAAGATAATCTTCTCTCCGGTTAATAATTCTAGACGATTAGTAATATATCTCAGATCAAAGTTATGTCCGTTAAAGGTAACGATATAGTCGAACGTTAGTTCCAACAATTGTTTAGCTATTTGTAGCAAAACTATTTCAGAACACAGAACTAGTTCTCTCTCATAATCCATTTCCGTCAGTGACTGTATCCTCAAACATCCTCTATCGACGGCTTCTTGTATTTCCTGTTCCGTTAACATCTCTTCATTAATGAGCGTAAACAATAATCGTTTACCACTTAAATCGATATAACAGTAACTTGTATGAGAGATTGGGTTAATAAATACAGAAGGAAACTTCTTATCGAAGTGACACTCTATATCTAGAAATAAGTACGATCTTGGGATATCGAATCTAGGTATTTCTTTAGCGAAACAGTTACGTGGATCGTCACAATGATAACATCCATTGTTAATCTTTGTCAAATATTGCTCGTCCAACGAGTAACATCCGTCTGGAGATATCCCGTTAGAAATATAAAACCAACTAATATTGAGAAATTCATCCATGGTGGCGTTTTGTATGTTGCGTTTCTTTGGCTCTTCTATCAACCACATATCTGCGACGGAGCATTTTCTATCTTTAATATCTAGATTATAACTTATTGTCTCGTCAATGTCTATAGTTCTCATCTTTCCCATCGGCCTCGCGTTAAATGGAGGAGGAGCCAATGACTGATATATTTCGTCTGTCACTACGTAATAAAAGTAATGAGGAAATCGTATAAATACTGTCTCGCCATTTCGACATCTGGATTTCAGATATAAAAATCTGTTTTCACCATGACTTTCGAACCAATTAATACACCGAACATCCATTTCTAGAATTTAGAAATATATTTTCATTTAAATGAATCCCAAACATTGGGGAAGAGCCGTTTGGACCATTATTTTTATAGTACTTTCGCAAGCGGGTTTAGACGGCAACATAGAAGCATGTAAACGAAAACTATATATTATAGTCAACACTCTTCCATGTCCTGCCTGCAGACGACACGCAACTATCGCTATAGAGGACAATAATATTATGTCTAGCAATGATCTGAATTATATTTATTATTTTTTCATCAGATTATTTAACAATTTGGCATCTGATCCCAAATACGCAATCGATGTGTCAAAGGTTAAACCTTTATAAACTTAACCCATTATAAAACTTATGATTAGTTACGACTGAAATAACAGCATGATTATTTTTTGGTATAATTCTACACGGCATAGTTTCTGTAACTATGAATTCTACCCCCGTTACATGTGTATAATCTTTAACAAACAACAAGGGCTCGTCAAATACGTAAAACTCATTACTTACGATAGAAATAGATCCCCTATCACACTTAAAATAAAAAATATCCTTATCCTTTACCACCAAATAAAATTCTGATTGGTCGATGTGAATATATTCACTTAACAGTTCCACAAATTTATTTATTAACTCCGAGGCACATACATCGTCGGTATTTTTTATGGCAAACTTTACTCTTCCAGCATCCGTTTCTAAAAAAATATTAACGAGTTCCATTTATATCATCCAATATTATTGAAATGACGTTGATGGACAGATGATACAAATAAGAAGGTACGATACCTTTGTCTACCATCTCCTCCAATTCATGCTCTATTTTGTCATTAACTTTAATGTGTGAAAACAGTACGCCACATGCTTCCATAACAGTGTGTAACACTTTTGATACGAAATGTCTGATGGTGGCATAATTGTCCAAGACTGCCAATCTATAATAGATGGTGGCCACAATATATTCTATGATGGTATTGAAGAAGATAACAACCTTGGCATATTGATCATTCAATACGGACATGGTATCAACAGATAGCTTGAATGAAAGAGACTCAGTAATCGGAATAAGTGTTTTCTCGATGGAGTGTCCGTATACCAACATGTCTGATATTTTGATGTATTCCATCAAATTGGTTAGTTTTCTCTTTTTATCCTCATTAAACAGCATTTCTGTCAATGGACCCCAACATCTTTGACCGATTAAGTTTTGATTGATTCTTCCATGTAAGGCGTATCTAGTCAGATCGTATAATCTAGCCAACAATCCATCGTCGGTGTTTAGGTCACATCGTATACTTTTTAATTCTCTATAGAAGAGAGACACACACCTGGAACAATTGCAGACAGTAATTTCTTTATTATCTACAGATGTAAGATACTTGAAGACATTCCTATGATGATGCAGAATTTTTGATAACACTGTATTGATGGTATCTGTTACCATAATACCTTTTATGGCCGACAGTGTCAGAGCACAGGATTTCCAATCTTTTGCAATTTTCAGTACCATTATCTTTGTTTTGATATCTATATCAGACAGCATGGTGCGTCTGACAACACAGGGATTAAGACGGAAAGATGAAATGATTCTATCTACATCTTCAATAGATATCTTGCTATTTTTTCTGGCATTATCTATATGTGTGAGAATATCCTC--------------------------TAGTGGATCTCAATGACATGGGACGTCTAAACCTTCTTATTCTATCACCTGTTTGCATGGTGATTTGTCTGCTTTCTTTTAACATGATGTAATCTCTAAATTCATCGGCAAATTGTCTATATCTAAAATCATAATATGAGATGTTTACCTCTACAAATATCTGTTCGTCCAATGTTAGAGTATCTA-CATCAGTCTTGTATTCCAAATTAAACATGGCAACGGATTTAATTTTATATTCCTCTATTAGGTCCTCGTCGACAATAACAGAGTGCAGATAATAATTTAATCCGTCGTACATTGTTGGAAGATGCTCATTAACAAAATCTTTAATTGTCTTGATGAAGGTGGGACTATATCTAACATCTTGATTAATAAAATTTATAACA----------TTTTCCATAGGATACTTTGTAACTAGTTTTATACACATCTCTTCATCTGTAAGTTTAGACAGAATATCATGAACAGGTGGTATATTATATTCATCAGATATACGAAGAACAATGTTCAAATCTAGATTGTTTAATATATTATATAGATGTAGTGTAGCTCCTACAGGAATATCTTTAACTAAGTCAATTATTTCATCAACCGTTAGATCTATTTTAAAGTTAATCATATAGGCATTGATTTTTAAAAGGTATGTAGCCTTGATTACATTCTCATTAATTAACCATTCCAAGTCACTATGTGTAAGAAGATTATATTCTATCATAAGCTTGACTACATTTAGTCCCGACACCATCAAAGAATTCTTATGATATAAGGAAACAGCTTTTAGGTACTCATCTACTCTACAAGAATTCTGTAGAGCCTTAATGATATCGGTGACGTTTATTATTTCAGGAGGAAAGAACCTAACATTGAGAATATCGGAATTAATAGCTTCCAGATACAGTGATTTTGGCAATAGTCCGTGTAATCCATAATCCAGTAACACGAGCTGGTGCTTGCTAGACACCTTTTCAATGTTTAATTTTTTTTGAAATAAGCTTTGATAAAGCCTTCCTCGCAAATTCCGGATACATTAACATGTCGCCGACATGAATGAGTA---TTTTTTTAGTATTTTATATTTTTCTCAACAAGTTCTCAATACACCAATAGATGATAGAATATCACCCAATGCGTCCATGTTGTCTATTTCCAACATGTCGCTATATCCACCAATAGAAGTTTTCCCAAAAAAGATTCTAGGAACAGTTCTACCACCAGTAATTTGTTCAAAATAGTCGCGCAATTCATTTTCGGGTTTAAATTCTTTAATATCGACAATTTCATACGCTCCTCTTTTGAAACTAAACTTATTTAGAATATCCAGTGCGTTTCTACAAAAAGGACATGTAAACTTGACAAAAATTGTCACTTTGTTATTGGCCAACCTTTGTTGTACAAATTCCTCGGCCATTTTAATATTTAAGTGATAT-AAAACTATCTCGACTTATTTAACTCTTTAGTCGAGATATATGGACGCAGATAGCTATATGATAGCCAACTACAGAAGGCGAACGCTATAAAAAACATAATTACGACGAGCATATTTATAAATATTTTTATTCAGTATTACTTGATATAGTAATATTAGGCACAGTCAAACATTCAACCACTCTCGATACATTAACTCTCTCATTTTCTTTAACAAATTCTGCAATATCTTCGTAAAAAGATTCTTGAAACTTTTTAGAATATCTATCGACTCTAGATGAAATAGCGTTTGTCAACATACTATGTTTTGTATAAATAAAGGCGCCCATTTTAACAGTTTCTAGTGACAAAATGCTAGCGATCCTAGGATCCTTTAGAATAACATAGATTGACGATTCGTCTCTCTTAGTAACTCTAGTAAAATAATCATACAATCTAGTACGCGAAATAATATTATCCTTGACTTGAGGAGATTTAAACAATCTAGTTTTGAGAACATCGATAAGTTCATCGGGAATGACATACATACTATCTTTAATAGAACTCTTTTCATCCAGTTGAATGGACTCGTCCTTAACCAACTGATTAATGAGATCTTCTATTTTATCATTTTCCAGATGATATGTATGTCCATTAAAGTTAAATTGTGTAGCGCTTCTTTTTAGTCTAGCAGCCAATACTTTAACATCACTAATATCGATATACAAAGGAGATGATTTATCGATGGCATTAAGAATTCGTTTTTCGACATCCGTCAAAACCAATTCTTTTTTGCCTGTATCATCCAGTTTGCCATTCTTTGTAAAGAAATTATTTTCTACTAGACTATTAATAAGACTGATAAGGATTCCTCCATAATTGCACAATCCAAACTTTTTCACAAAACTAGACTTTACGAGATCTACAGGAATGCGTACTTCAGGTTTCTTAGCTTGTGATTTTTTCTTTTGCGGACATTTTCTAGTGACCAACTCATCTACCATTTCATTGATTTTAGCAGTGAAATAAGCTTTCAATGCACGGGCACTGATACTATTGAAAACGAGTTGATCTTCAAATTCCGCCATTTAAGTTCACTAAACAACTTTTAAATACAAATATATCAATAGTAGTAGAATAAGAACTATAAAAAAAATAATAATTAACCAATACCAACTCCAACAACCGGTATTATTAGTTGATGTGACAGTTTTCTCATCACTTAGAACAGATTTAACAATTTCTATAAAGTCTGTCAAATCATCTTCCGGAGAACCCATAAATACACCAAATATAGCGGCGTACAACTTATCCATTTATACATTGAATATTGGCTTTTCTTTATCACTATCTTCATCATATTCATCATATTCATCAATATCAACAAGTCCCAGATTACGAGCCAGATCTTCTTCTACATTTTCAGTCATTGATACACGTTCACTATCTCCAGAGAGTCCGATAACGTTAGCCACCACTTCTCTATCAATCATTAGTTTCTTGAGTGCGAATGTAATTTTTGTTTCAGTTCCGGATCTATAGAAAACTACAGGTGTGATAATTGCCTTGGCCAATTGTCTTTCTCTTTTACTGAGTGATTCTAGTTCACCTTCTATAGATCTGAGAATGGATGATTCTCCAGTCGAAACATATTCTACCATGGCTCCGTTTAATTTGTTGATGAAGATGGATTCATCCTTAAATGTTTTCTCTGTAATAGTTTCCACCGAAAGACTATGCAAAGAATTTGGAATGCGTTCCTTGTGCTTAATGTTTCCATAGACAGCTTCTAGAAGTTGATACAACATAGGACTAGCCGCGGTAACTTTTAGTTTTAGAAAGTATCCATCGCTTCTATCTTGTTTAGATTTATTTTTATAAAGTTTAGTCTCTCCTTCCAACATAATAAAAGTGGAAGTCATTTGATTAGATAAACTATCAGTAAGTTTTATAGAGATAGATGAACAATTAGCGTATTGAGAAGCATTTAGTGTGACGTATTCGATACATTTTGCATTAGATTTACTAATCGATTTTGCATACTCTATAACACCCGCACAAGTCTGTAGAGAATCGCTAGATGTTGTAGGTCTTGGTGAAGTTTCAACTCTCTTTTTGATTACCTTACTCATGATTAAACCTAAATAATTGTACTTTGTAATATAATGATAT--ATTTTCACTTTATCTCATTTGAGAATAAAAATGTTTTTGTTTAACCGCTGCATGATGTACAGATTTCGGAATCACAAACCACCAGTGGTTTTATTTTATCCTTGTCCAATGTGAATTGAATGGGAGCGGATGCGGGTTTCGTACGTAGATAGTACATTCCCGTTTTTAGACCGAGACTCCATCCGTAAAAATGCATACTCGTTAGTTTGGAATAACTCGGATCTGCTATATGGATATTCATAGATTGACTTTGATCGATGAAGGCTCCCCTGTCTGCAGCCATTTTTATGATCGTCTTTTGTGGAATTTCCCAAATAGTTTTATAAACTCGCTTAATATCTTCTGGAAGGTTTGTATTCTGAATGGATCCACCATCTGCCATAATCCTATTCTTGATCTCATCATTCCATAATTTTCTCTCGGTTAAAACTCTAAGGAGATGCGGATTAACTACTTGAAATTCTCCAGACAATACTCTCCGAGTGTAAATATTACTGGTATACGGTTCCACAGACTCATTATTTCCCAAAATTTGAGCAGTTGATGCAGTCGGCATAGGTGCCACCAATAAACTATTTCTAAGACCGTATGTTCTGATTTTATCTTTTAGAGGTTCCCAATTCCAAAGATCCGACGGTACAACATTCCAAAGATCATATTGTAGAATACCGTTACTGGCGTACGATCCTACATATGTATCGTATGGTCCTTCCTTCTCAGCTAGTTCACAACTCGCCTCTAATGCACCGTAATAAATGGTTTCGAAGATCTTCTTATTTAGATCTTGTGCTTCCAGGCTATCAAATGGATAATTTAAGAGAATAAACGTGTCTGCTAATCCTTGAACACCAATACCGATAGGTCTATGTCTCTTATTAGAGATTTCAGCTTCTGGAATAGGATAATAATTAATATCTATAATTTTATTGAGATTTCTGACAATTACTTTGACCACATCCTTCAGTTTGAGAAAATCAAATCGCTCATCTATTACAAACATGTTCAATGCAACAGATGCCAGATTACAAACGGCTACCTCATTAGCATCCGCATATTGTATTATCTCAGTGCAAAGATTACTACACTTGATGGTTCCTAAATTTTGTTGATTACTCTTTTTGTTACACGCATCCTTATAAAGAATGAATGGAGTACCAGTTTCAATCTGAGATTCTATAATCGCTTTCCAGACGACTCGAGCCTTTATTATAGATTTGTATCTCTTTTCTCTTTCGTATAGTGTATACAATCGTTCGAACTCGTCTCCCCAAACATTGTCCAATCCAGGACATTCATCCGGACACATCAACGACCACTCTCCGTCATCCTTCACTCGTTTCATAAAGAGATCAGGAATCCAAAGAGCTATAAATAAATCTCTGGTTCTATGTTCCTCGTTTCCTGTATTCTTTTTAAGATCGAGGAACGCCATAATATCATAATGCCACGGTTCCAAGTATATGGCCATAACTCCAGGCCGTTTGTTTCCTCCCTGATCTATGTATCTAGCGGTGTTATTATAAACTCTCAACATTGGAATAATACCATTGGATGTACCATTGGTCCCGGAGATATAGCTTCCACTTGCACGAATATTACTAATTGATAGACCTATTCCCCCTGCCATTTTAGAGATTAATGCGCATCGTTTTAACGTATCATAGATGCCCTCTATACTATCATCCATCATGTTAAGTAGAAAACAGCTAGACATTTGGTGACGACTAGTTCCCGCATTAAATAAGGTAGGAGAAGCGTGCGTAAACCATTTTTCAGAAAGTAGATTGTACGTCTCAATAGCTGAGTCTATATCCCATTGATGAATTCCTACTGCGACACGCATTAACATGTGCTGAGGTCTTTCAACGATCTTGTTGTTTATTTTCAACAAGTAGGATTTTTCCAAAGTTTTAAAACCAAAATAGTTGTATGAAAAGTCTCGTTCGTAAATAATAACCGAGTTGAGTTTATCCTTATATTTGTTAACTACATCCATGGTAATACTTGAAATAATCGGAGAATGTTTCCCATTTTTAGGATTGACATAGTTGAATAAATCCTCCATCACTTCACTAAATAGTTTTTTTGTTTCTTTGTGTAGATTTGATACGGCTATTCTAGCGGCTATAATGGCATAATCCGGATGTTGTGTAGTACAAGTGGCTGCTATTTCGGCTGCCAGAGTGTCCAATTCTACCGTTGTTACTCCATTATATATTCCTTGGATAACCTTCATAGCTATTTTAATAGGATCTATATGATCAGTGTTTAAGCCATAACATAATTTTCTAATACGAGATGTGATTTTATCAAACATGACATTTTCCTTGTATCCATTTCGTTTAATGACAAACATTTTTGTTGCTGTAAT-AAAAAAATTATTTAACTTTTCATTAATAGGGATTTGACGTACGTAGCGTACAAAATTATCGTTCCTGGTATATAGATAAAGAGTCCTATATATTTGAAAATCGTTACGGCTCGATTAAACTTTAATGATTGCATTGTGAATATATCATTAGGATTTAACTCCTTGACTATCATAGCGGTGCCAGAAATTACCATCAAAAGCATTAATACAGTTATACCGATCGCAGTTAGAACGGTTATAGCATCCGCCATTTATATCTAAAAATTAGATCAAAGAATATGTGACAAAGTCCTAGTTGTATACTGAGAATTAACGAAACAATGTTTCTTACATATTTTTTTTTTATTAGAAACTGACTTAATAGTAGGAACTGGAAAGCTAGACTTGATTATTCTATAAGTATAGATACCCTTCCAAATAATATTCTCTTTGATAAAAGTTCCAGAAAATGTAGAATTTTTTAAAAAGTTATCTTTTGCTATTACCAAGATTGTGTTTAGACGCTTATTATTAATATGAGTGATAAAATCCACACCGCCTCTAGATATAGCTTTTATTTCCACATTAGATGGTAAATCCAATAGTGAAACTATCTTTTTAGGAATGTACGGACTCGCGTTTAGAGGAGTGAACGTCTTAGGCGTCGGAAAGGATAATTCGTCAAACGAATAAACAATTTCACAAATGGATGTTAATGTATTAGTAGGAAATTTTTTGACGCTAGTGGAATTGAAAATTCTAATGGATGATGTTCTACCTATTTCATCAGATAACATGTTAATTTCCGACACCAACGGTTTTAATATTTCGATGATATACGGTAGTCTCTCTTTCGGACTTATATAGCTTATTCCACAATACGAGTCATTATATACTCCAAAAAACAAAATAACTAGTATAAAATCTGTATCGAATGGGAAAAACGAAATTATCGACATAGGTATAGAATCCGGAACATTGAACGTATTAATACTTAATTCTTTTTCAGTGGTAAGAACCGATAGGTTATTGACATTGTATGGTTTTAAATATTCTATAACTTGAGACTTGATAGATATTAATGACGAATTGAAAATTATTTTTATCACCACGTGTGTTTCAGGATCGTCATCGATACCCGTCAACCAACCGAACGGAGTAAAATAAATATCATTAATATATGCTCTACATATTAGTATTTTTATTAATCCTTTGATTATCATCTTCTCGTACGCGAATGATTCCATGATCAAGAGTGATTTGAGAACATCCTCCGGAGTATTAATGGGCTTAGTAAACAGTCCATCGTTGCAATAATAAAAGTTATCCAAGTTAAAGGATATTATGCATTCGTTTAAAGATATCACCTCATCTGACGGAGACAATTTTTTGGTAGGTTTTAGAGACTTTGAAGCTACTTGTTTAACAAAGTTATTCATCGTCGTCTACTATTCTATTTAATTTTGTAGTTAATTTATCACATATCACATTAATTGACTTTTTGGTCCACTTTTCCATACGTTTATATTCTTTTAATCCTGCGTTATCCGTTTCCGTTATATCCAGGGATAGATCTTGCAAGTTAAATAGAATGCTCTTAAATAATGTCATTTTTTTATCCGCTAAAAATTTAAAGAATGTATAAACCTTTTTCAGAGATTTGAAACTCTTAGGTGGTGTCCTAGTACACAATATCATAAACAAACTAATAAACATTCCACATTCAGATTCCAACAGTTGATTAACTTCCACATTAATACAGCCTATTTTCGCTCCAAATGTACATTCGAAAAATCTGAATAAAACATCAATGTCGCAATTTGTATTATCCAATACAGAATGTCTGTGATTCGTGTTAAAACCATCGGAGAAGGAATAGAAATAAAAATTATTATAGTGGTGGAATTCAGTTGGAATATTGCCTCCGGAGTCATAAAAGGATACTAAACATTGTTTTTTATCATAAATTACACATTTCCAATGAGACAAATAACAAAATCCAAACATTACAAATCTAGAGGTAGAACTTTTAATTTTGTCTTTAAGTATATACGATAAGATATGTTTATTCATAAACGCGTCAAATTTTTCATGAATCGCTAAGGAGTTTAAGAATCTCATGTCAAATTGTCCTATATAATCCACTTCGGATCCATAAGCAAACTGAGAGACTAAGTTCTTAATACTTCGATTGCTCATCCAGGCTCCTCTCTCAGGCTCTATTTTCATCTTGACGACCTTTGGATTTTCACCAGTATGTATTCCTTTACGTGATAAATCATCGATTTTCAAATCCATTTGTGAGAAGTCTATCGCCTTAGATACTTTTTCCCGTAGTCGAGGTTTAAAGAAATACGCTAACGGTATACTAGTAGGTAACTCAAAGACATCATATATAGAATGATAACGCGTCTTTAACTCGTCGGTTAACTCTTTCTTTTGATCGAGTTCGTCGCTACTATTGGGTCTGCTCAGGTGCCCCGACTCTACTAGTTCCAACATCATACCGATAGGAATACAAGACACTTTGCCAGCGGTTGTAGATTTATCATATTTCTCCACTACATATCCGTTACAATTTGTTAAGAATTTAGATACATCTATATTGCTACATAATCCAGCTAGTGAATATATATGACATAATAAATTGGTAAATCCTAGTTCTGGTATTTTACTAATTACTAAATCTGTATATCTTTCCATTTATCATGGAAAAGAATTTACCAGATATCTTCTTTTTTCCAAACTGTGTTAATGTATTCTCTTACAGATATTCACAAGATGAATTCAGTAATATGAGTAAAACGGAACGTGATAGTTTTTCATTGGCGGTGTTTCCAGTTATAAAACATAGATGGCATAACGCACACGTTGTAAAACATAAAGGAATATACAAAGTTAGTACAGAAGCACGTGGAAAAAAAGTATCTCCTCCATCACTAGGAAAACCCACACACATAAACCTAACAGCGAAGCAATATATATACAGTGAACACACAATAAGCTTTGAATGTTATAGCTTTCTAAAATGTATAACAAATGCAGAAATCAATTCGTTCGATGAGTATATATTAAGAGGACTATTAGAAGCTGGTAATAGTTTACAGATATTTTCCAATTCCGTAGGTAAACGAACAGATACTATAGGTGTACTAGGGAATAAGTATCCATTTAGCAAAATTCCATTGGCATCATTAACTCCTAAAGCACAACGAGAGATATTTTCAGCGTGGATTTCTCATAGACCTGTAGTTTTAACTGGAGGAACCGGAGTGGGTAAGACGTCACAGGTACCCAAGTTATTGCTTTGGTTTAATTATTTATTTGGTGGATTCTCTACTCTAGATAAAATTACTGACTTTCATGAAAGACCAGTCATTCTATCTCTTCCTAGGATAGCTTTAGTTAGATTGCATAGCAATACCATTTTAAAATCATTGGGATTTAAGGTACTAGATGGATCTCCTATTTCTTTACGGTACGGATCTATACCGGAAGAATTAACAAACAAACAACCAAAAAAATATGGAATTGTATTTTCTACCCATAAGTTATCTCTAACAAAACTATTTAGTTATGGCACTCTTATTATAGACGAAGTTCATGAACATGATCAAATAGGAGATATTATTATAGCAGTAGCTAGAAAGCATCATACGAAAATAGATTCTATGTTTTTAATGACTGCCACGTTAGAGGATGACAGGGAACGGCTAAAAGTATTTTTACCTAATCCCGCATTTATACATATTCCTGGAGATACACTGTTTAAAATTAGCGAGGTATTTATTCATAATAAGATAAATCCATCTTCCAGAATGGCATACATAGAAGAAGAAAAGAGAAATTTAGTTACTGCTATACAGTTGTATACTCCTCCTGATGGATCATCCGGTATAGTCTTTGTGGCATCCGTTGAACAGTGTCACGAATATAAATCATATTTAGAAAAAAGATTACCGTATGATATGTATATTATTCATGGTAAGGTCTTAGATATAGACGAAATATTAGAAAAAGTGTATTCATCACCTAATGTATCGATAATTATTTCTACTCCTTATTTGGAATCCAGCGTTACTATACGCAATGTTACACACATTTATGATATGGGTAGAGTTTTTGTCCCCGCTCATTTTGGAGGATCGCAACAATTTATTTCTAAATCTATGAGAGATCAACGAAAAGGAAGAGTAGGAAGAGTTAATCCTGGTACATACGTCTATTTCTATGATCTGTCTTATATGAAGTCTATACAGCGAATAGATTCAGAATTTCTACATAATTATATATTGTACGCTAATAAGTTTAATCTAACACTCCCCGAAGATTTGTTTATAATCCCTACAAATTTGGATATTCTATGGCGTACAAAGGAATATATAGACTCGTTCGATATTAGTACAGAAACATGGAATAAATTATTATCCAATTATTATATGAAGATGATAGAGTATGCTAAACTTTATGTACTAAGTCCTATTCTAGCTGAGGAGTTGGATAACTTTGAGAGGACGGGAGAATTAACTAGTATTGTACGAGAAGCCATTTTATCTCTAAATTTACGAATTAAGATTTTAAATTTTAAACATAAA------------------GATGATGATACGTATATACACTTTTGTAAAATATTATTCGGTGTGTATAACGGAACAAACGCTACTATATATTATCATAGACATCTAACGGGATATATGAATATGATTTCAGATACTATATTTGTTCCTGTAGATAATAACTAAAAATCAAACTCTAATAACCACATCTTTTTTTAGAGATGAAAAATTTTCCACATCTCCTTTTGTAGACACGACTAAACATTTTGCAGAAAAAAGTTTATTAGTGTTTAGATAATCGTATACTTCATCAGTGTAGATAGTAAATGTGAACAGATAAAAGGTATTCTTGCTCAATAGATTGGTAAATTCCATAGAATATATTAATCCTTTCTTCTTGAGATCCCACATCATTTCAACCAGAGATGTTTTATCCAATGATTTACCTCGTACTATACCACATACAAAACTAGATTTTGCAGTGACGTCGTACCTGGTATTCCTACCAAACAAAATTTTACTTTTAGTTCTTTTAGAAAATTCTAAGGTAGAATCTCTATTTGCCAATATGTCATCTATGGAATTACCACTAGCAAAAAATGATAGAAATATATATTGATACATCGCAGCTGGTTTTGATCTACTATACTTTAAAAACGAATCAGATTCCATAATTGCCTGTATATCATCAGCTGAAAAACTATGTTTTACACGTATTCCTTCGGCATTTCTTTTTAATGATATATCTTGTTTAGACAATGATAAAGTTATCATATCCATAAGAGACGCGTCTCCGTATCGTATAAATATTTCATTAGATGTTAGACGCTTCATTAGGGGTATACTTCTATAAGGTTTCTTAATTAGTCCATCATTTGTTGCGTCAAGAACTACTATCGGATGTTGTTGGGTATCTCTAGTGTTACACATGGCCTTACTAAAGTTTGGGTAAATAACTATGATATCTCTATTAATTATAGATGCATATATTTCATTCGTCAAGGATATTAGTATCGACTTGCTATCGTCATTAATACGTGTAATGTAATCATATAAATCATGCGATAGCCAAGGAAAATTCAAATAGATGTTCATCATATAATCATCGCTATAATTCATATTAATACGTTGACATTGACTAATTTGTAATATAGCCTCGCCACGAAGAAAGCTCTCGTATTCAGTTTCATCGATAAAGGATACCGTTAAATATAACTGGTTGCCGATAGTCTCATAGTCTATTAAGTGGTAAGTTTCGTACAAATACAGAATCCCTAAAATATTATCTAATGTTGGATTAATCTTTACCATAACTGTATAAAATGGAGACGGAGTCATAACTATTTTACCGTTTGTACTTACTGGAATAGATGAAGTAATAATCTCCGGACATGCTGGTAAAGACCCAAATGTCTGGTTGAAGAAATCCAATGTTCCGGGTCCTAATCTCTTGACAAAAATTACGATATTCGATCCCGATATCCTTTGCATTCTATTTACCAACATATCACGAACTATATTAAGATTATCTATCATGACTATTCTCCCACCGTTATATAAATCGCCTCCACTAAGAAACGTTAGTATATCCATACAATGGAATACTTCATTTCTAAAATAATATTCGTTTTCTAATTCTTTAATGTGAAATCGTATACTAGAAAGGGAAAATTTATCTTTGAGTTTTCCGTTAGAAAAGAACCACGAAACTAATGTTCTGATTGCGTCTGACTCCGTCGCTGAATTAATGGATTTACACCAAAAACTCATATAACTTCTAGATGTAGAAGCATTAGCTAAAAAATTAGTAGAATCAAAGGATATAAGTAGATGTTCCAACAAGTGAGCAATTCCCAAGATTTCATCTATATCATTCTCGAATCCGAAATTAGAAATTCCCAAGTAGATATCCTTTTTCATCCGATCATTGATAAAAATACGAACTTTATTCGGTAAGACGATCATTTACTAAGGAGTAAAATAGGAAGTAATGTTCGTATGTCGTTATCATCGTATAAATTAAAGGTGTGTTTTTTACCATTAAGTGACATTATAATTTTGCCAATATTGGAATTATAATATAGGTGTATTTGCGCACTCGCGACGGTTGATGCATCTGTAAATATAGCTGTATCTAATGTTCTAGTCGGTATTTCATCATTTCGCTGTCTAATAATAGCGTTTTCTCTATCTGTTTCCATTACAGCTGCCTGAAGTTTATTGGTCGGATAATATGTAAAATAATAAGAAATACATACGAATAACAAAAATAAAATAAGATATAATAAAGATGCCATTTAGAGATCTAATTTTGTTCAACTTGTCCAAATTCCTACTTACAGAAGATGAGGAATCGTTGGAGATAGTGTCTTCCTTATGTAGAGGATTTGAAATATCTTATGATGACTTGATAACTTACTTTCCAGATAGGAAATACCATAAATATATTTATAAAGTATTTGAACATGTAGATTTATCGGAGGAATTAAGTATGGAATTCCATGATACAACTCTGCGAGATTTAGTCTATCTTAGATTGTACAAGTATTCCAAGTGTATACGGCCGTGTTATAAATTAGGAGATAATCTAAAAGGCATAGTTGTTATAAAGGACAGAAACATATATATTAGAGAAGCAAATGATGACTTGATAGAATATCTCCTCAAGGAATACACTCCTCAGATTTATACATATTCTAATGAGCACGTTCCCATAGCTGGTTCAAAATTAATTCTTTGCGGATTTTCTCAAGTTACATTTATGGCGTATACAACGTCTCATATAACAACAAATAAAAAGGTAGATGTTCTCGTTTCCAAAAAATGTATAGATGAACTAGTCGATCCAATAAATTATCAAATACTTCAAAATTTATTTGATAAAGGAAGCGGAACAATAAACAAAATACTCAGGAAGATATTTTATTCGGTAACCGGTGGCCAAACTCCATAATTTGCTTTTTCTATTTCGGATTTTAGAATTTCCAAATTCACCAGCGATTTATCTGTTTTGGTGAAATCCAAGGATTTATTAATGTCCACAAATGCCATTTGTTTTGTCTGTGGATTGTATTTGAAAATGGAAACGATGTAGTTAGATAGATGCGCTGCGAAGTTTCCTATTAGGGTTCCGCGCTTCACGTCACCCAGCATACTTGAATCACCATCCTTTAAAAAAAATGATAAGATATCAACATGGAGTATATCATACTCTGATTTTAATTCTTCTACTGCCTCACTGACATTTTCACAAATACTACAATACGGTTTACCGAAAATAATCAGTACGTTCTTCATTTATGGGTATCAAAAACTTAAAATCGTTACTGCTGGAAAATAAATCACTGACGATATTAGATGATAATTTATACAAAGTATACAATGGAATATTTGTGGATACAATGAGTATTTATATAGCCGTCGCCAATTGTGTCAGAAACTTAGAAGAGTTAACTACGGTATTCATAAAATACGTAAACGGATGGGTAAAAAAGGGAGGGCATGTAACCCTTTTTATCGATAGAGGAAGTATAAAAATTAAACAAGACATTAGAGACAAGAGACGTAAATATTCTAAATTAACCAAGGACAGAAAAATGTTAGAATTAGAAAAGTGTATATCCGAATTACAAAATGTTACCGGATTTATGGAAGAAGAAATAAAGGCAGAAATGCAATTAAAAATAGATAAACTCACATTTCAAATATATTTATCTGATTCTGATAACATAAAAATATCATTGAATGAGATACTAACACATTTCAACAATAATGAGAATGTTACATTATTTTATTGTGATGAACGAGATGCAGAATTCGTTATGTGTCTCGAGGCTAAAACACATTTCTTTACCACAGGAGAATGGCCGTTGATAATAAGTACCGATCAGGATACTATGCTATTCGCGTCTGTTGATAATCATCCTAAGATGATAAAAAACTTAACTCAACTGTTTAAATTTGTTCCATCTGCAGAGGATAACTATTTAGCAAAATTAACGGCGTTAGTGAATGGATGTGATTTCTTTCCTGGACTCTATGGGGCATCTATAACACCCACCAACTTAAACAAAATACAATTGTTTAGTGATTTTACAATCGATAATATAGTCACTAGTTTAGCAATTAAAAATTATTATAGAAAGACTAACTCTACCGTAGACGTGCGTAATATTGTTACGTTTATAAACGATTACGCTAATTTAGACGATGTCTACTCGTATATTCCTCCTTGTCAATGCACTGTTCAAGAATTTATATTTTCCGCATTAGATGAAAAATGGAACGATTTTAAATCATCTTATTTAGAGACCGTTCCGTTACCCTGTCAATTAATGTACGCGTTAGAACCACGTAAGGAGATTGATGTTTCAGAAGTTAAAACTTTATCATCTTATATAGATTTCGAAAATACTAAATCAGATATCGATGTTATAAAATCTATATCTTCGATCTTCGGGTATTCTAACGAAAACTGTAACACGATAGTGTTCGGCATCTATAAGGATAATTTACTACTGAGT---ATAAATAGTTCATTTTACTTTAACGATAGTCTGTTAATAACCAATACTAAAAGTGATAATATAATAAATATAGGTTACTAGGTTAAAAATGGTGTTCCAACTAGTGTGCTCTACATGCGGTAAAGATATTTCTCACGAACGATATAAATTGATTATAAGAAAAAAATCATTAAAGGATGTACTCGTCAGTGTAAAGAACGAATGTTGTAGGTTAAAATTATCTACACAAATAGAACCTCAACGTAACTTAACAGTGCAACCTCTATTGGATATAAACTA------ATATGGATCCGGTTAATTTTATCAAGACATATGCACCTAGAGGTTCTATTATTTTTATTAATTATACCATGTCATTAACAAGTCATTTGAATCCATCGATAGAAAAACATGTGGGTATTTATTATGGTACGTTATTATCGGAACACTTGGTAGTTGAATCAACATATAGAAAAGGAGTTCGAATAGTCCCATTGGATAGTTTTTTTGAAGGATATCTTAGTGCAAAAGTATACATGTTAGAGAATATTCAAGTTATGAAAATAGCAGCTGATACGTCATTAACTTTGTTGGGTATTCCATATGGATTCGGTCATAATAGAATGTATTGTTTTAAAGTGGTAGCCGAATGTTATAAAAATGCCGGTATTGATACATCGTCTAAACGAATATTGGGCAAAGATATTTTTCTGAGTCAAAACTTCACAGATGATAATAGATGGATAAAGATATATGATTCTAATAATTTAACATTTTGGCAAATTGATTACCTTAAAGGGTGAGTTAATATGCATAACTACTCCTCCGTTGTTTTTTCCCTCGTTCTTTTTCTTAACATTGTTTGCCATCACTCTCATAATGTAAAGATATTCTAAAATGGTAAACTTTTGCATATCGGACGCAGAAATTGGTATAAATGTTGTAATTGTATTATTTCCCGTCAATGGACTAGTCACAGCTCCATCAGTTTTATATCCTTTAGAGTATTTCTCACTAGTGTCTAGCATTCTAGAGCATTCCATGATCTGTTTATCGTTGATATTGGCCGGAAAGATAGATTTTTTATTTTTTATTATATTACTATTGGCAATTGTAGATATAACTTCTGGTAAATATTTTTCTACCTTTTCAATCTCTTCTATTTTCAAGCCGGCTATATATTCTGCTATATTGTTGCTAGTATCAATACCTTTTCTGGCTAAGAAGTCATATGTGGTATTCACTATATCAGTTTTAACTGGTAGTTCCATTAGCCTTTCCACTTCTGCAGAATAATCAGAAATTGGTTCTTTACCAGAAAATCCAGCTACTATAATAGGCTCACCGATGATCATTGGCAAAATCCTATATTGTACCAAATTAATGAGAGCATATTTCATTTCCAATAATTCTGCTAGTTCTTGAGACATTGATTTATTTGATGAATCTAGTTGGTTCTCTAGATACTCTACCATTTCTGCCGCATACAATAACTTGTTAGATAAAATCAGGGTTATCAAAGTGTTTAGCGTGGCTAGAATAGTGGGCTTACATGTATTAAAGAATGCGGTAGTATGAGTAAACCGTTTTAACGAATTATATAGTCTCCAGAAATCTGTGGCGTTGCATACATGAGCTGAATGACATCGAAGATTGTCCAATATTTTTAATAGCTGCTCTTTGTCCATTATTTCTATATTTGACTCGCAACAATTGTAGATACCATTAATCACTGATTCCTTTTTCGATGCCGGACAATAGCACAATTGTTTAGCTTTGGACTCTATGTATTCAGAATTAATAGATATATCTCTCAATACAGATTGCACTATACATTTTGAAACTATGTCAAAAATTGTAGAACGACGCTGTTCTGCAGCCATTTAACTTTAAATAATTTACAAAAATTTAAAATGAGCATCCGTATAAAAATCGATAAACTGCGCCAAATTGTGGCATATTTTTCAGAGTTCAGTGAAGAAGTGTCTATAAATGTAGACTCGACGGATGAGTTAATGTATATTTTTGCAGCCTTGGGCGGATCTGTAAACATTTGGGCCATTATACCTCTCAGTGCATCAGTGTTCTACCGCGGAGCCGAAAATATTGTGTTTAATCTTCCGGTGTCCAAGGTAAAATCGTGTTTGTGTAGTTTTCACAATGATGCCATAATAGATATAGAACCTGATCTGGAAAATAATCTAGTAAAACTTTCTAGTTATCATGTAGTAAGTGTCGATTGTAACAAGGAACTGATGCCTATTAGGACAGATACTACTATTTGTCTAAGTATAGATCAAAAGAAATCTTACGTGTTTAATTTTCACAAGTATGAAGAAAAATGTTGTGGTAGAACCGTCATTCATCTAGAATGGTTGTTGGGCTTTATCAAGTGTATTAGTCAGCATCAGCATTTGGTTATTATGTTTAAAGATGGCAATATTATTATGAAGACTCCTGGTAATACTGATGCGTTTTCCAGGGAATATTCTATGACTGAATGTTCTCAAGAACTACAAAAGTTTTCTTTCAAAATAGCTATCTCGTCTCTCAACAAACTACGAGGATTCAAAAAGAGAGTCAATGTTTTTGAAACTAGAATCGTAATGGATAATGACGATAACATTCTAGGAATGTTGTTTTCGGATAGAGTTCAATCCTTTAAGATCAACATCTTTATGGCGTTTTTAGATTAATACTTTCAATGAGATAAATATGGGTGGCGGAGTAAGTGTTGAGCTCCCTAAACGGGATCCGCCTCCGGGAGTACCCACTGATGAGATGTTATTAAATGTTGATAAAATGCATGACGTGATAGCTCCCGCTAAGCTTTTAGAATATGTGCATATAGGACCACTAGCAAAAGATAAAGAGGATAAAGTAAAGAAAAGATATCCAGAGTTTAGATTAGTCAACACAGGACCCGGTGGTCTTTCGGCATTATTAAGACAATCGTATAATGGAACCACACACAATTGCTGTCGTACTTTTAATCGTACTCATTATTGGAAGAAGGATGGAAAGATATCAGATAAGTATGAAGAGGGTGCAGTATTAGAATCGTGTTGGCCAGACGTTCACGACACCGGAAAATGCGATGTTGATTTATTCGACTGGTGTCAGGGGGATACGTTCGATAGAAACATATGCCATCAGTGGATCGGTTCAGTATTTAATAGGAGTGATAGAACTGTAGAGGGTCAACAATCGTTAATAAATCTGTATAATAAGATGCAAACATTATGTAGTAAAGATGCTAGTGTACCAATATGCGAATCATTTTTGCATCATTTACGCGCACACAATACAGAAGATAGCAAAGAGATGATCGATTATATTCTAAGACAACAGTCTGCGGACTTTAAACAGAAATATATGAGATGTAGTTATCCCACTAGAGATAAGTTAGAAGAGTCATTAAAATATGCGGAACCTCGAGAATGTTGGGATCCAGAGTGTTCGAATGCCAATGTTAATTTCTTACTAACACGTAATTATAATAATTTAGGACTTTGCAATATTGTACGATGTAATACCAGCGTGAACAACTTACAGATGGATAAAACTTCCTCATTAAGATTGTCATGTGGATTAAGCAATAGTGATAGATTTTCTACTGTTCCCGTCAATAGAGCAAAAGTAGTTCAACATAATATTAAACACTCGTTCGAACTAAAATTGTATTTGATAAGTTTATTATCTCTCTTGGTAATATGGATACTAATTGTAGCTATTTAAATGGGTGCCGCGGCAAGCATACAGACGACGGTGAATACACTCAGCGAACGTATCTCGTCTAAATTAGAACAAGAAGCGAATGCTAGTACTCAAACAAAATGTGATGTAGAAATCGGAAATTTTTATATCCGACAAAACCATGGATGTAACCTCACTGTTAAAAATATGTGCTCCGCGGATGCGGATGCTCAGTTGGATGCTGTGTTATCAGCCGCTACAGAAACATATAGTGGATTAACACCGGAACAAAAAGCATACGTACCAGCTATGTTTACTGCTGCGTTAAATATTCAGACGAGTGTAAACACTGTTGTTAGAGATTTTGAAAATTATGTGAAACAGACTTGTAATTCTAGCGCGGTCGTCGATAACAAATTAAAGATACAAAACGTAATTATAGATGAATGTTACGGAGCCCCAGGATCTACAACAAATTTGGAATTTATTAATACAGGATCTAGCAAAGGAAATTGTGCCATTAAGGCGTTGATGCAATTGACGACTAAGGCCACTACTCAAATAGCACCTAGACAAGTTGCTGGTACAGGAGTTCAGTTTTATATAATTGTTATCGGTGTTATAATATTGGCAGCGTTGTTTATGTACTATGCCAAGCGTATGCTGTTCACGTCCACCAATGATAAAATCAAACTTATTTTAGCCAATAAGGAAAACGTCCATTGGACTACTTACATGGATACATTCTTTAGAACTTCTCCGATGGTTATTGCTACCACGGATATGCAAAACTGAAAATATATTGATAATATTTTAATAGATTAACATGGAAGTTATCGCTGATCGTCTAGACGATATAGTGAAACAAAATATAGCGGATGAAAAATTTGTAGATTTTGTTATACACGGT---CTAGAGCATCAATGTCCTGCTATACTTAGACCATTAATTAGGTTGTTTATTGATATACTATTATTTGTTATAGTAATTTATATTTTTACGATACGTCTAGTAAGTAGAAATTATCAAATGTTGTTGGTGTTGGTGGCGCTAGTCATCACATTAACTA-TTTTTTATTACTTTATACTATAATAGTACTAGACTGACTTCTAACAAACATCTCACCTGCCATAAATAAATGCTTAATATTAAAGTCTTCTATTTCTAACACTATTCCATCTGTGGAAAATAATACTCTGACATTATCGCTAATTGACACATCGGTGAGTGATATGCCTATAAAGTAATAATCTTCTTTGGGCACATATACCAGTGTACCAGGTTCTAACAACCTATTTACTGGTGCTCCTGTAGCATACTTTTTCTTTACCTTGAGAATATCCATTGTTTGCTTGGTCAATAGCGACAGGTGATTTTTTATCAACCATTCGAAAAAGTAATTGGAATGTTCATATCCTCTACGGGCTATTGTCTCATGGCCGTGTATGAAATTTAAGTAACACGATTGTGGTAGATTTGTTCTATAGAGCCGGTTGCCACAAATAGATAGAACTACCAATATGTCTGTACAAATGTTAAACATTAATTGATTAACAGAAAAAACAATGTTCGTTCTGGGAATAGAAACCAAATCAAAACAAAATTCGTTAGAATATATGCCACGTTTATACATCGAATATAAAATAACTACAGTTTGAAAAATAACAGTATCATTTAAACATTTAACTTGCGGGGTTGATCTCACAACTTTATTGTTTTTGAACTGCTCAAAATATAGCATAGATCCGTGAGAAATACGTTTAGCCGCCTTTAATAGAGGAAATCCCACCGCCTTTCTGGATCTCACCAACGACGATAGTTCCGACCAGCAACTCATTTCTTCATCATCCACCTGTTTTAACATATAATAGGCAGGAGATAGATATCCGTCATTGCAATATTCCTTCTCGTAGGCACACAATCTAATATTGATAAAATCTCCATTCTCTTCTCTGCATTTATTATCTTGTCTTGGTGGCGGGCTAGGCTGTAGTCTTGGTCTA------------------TTATTACCATCGTTGTTGAATCTATTTCGGTCATTAAATCTTTCATTTCTTCCTGGTATATTTTTATCACCTCGTTTGGTTGGATTTTTGTCTATATTATCGTTTGTAACATCGGTACGGGTATTCATTTATCAC-AAAAAAAACTTCTCTAAATGAGTCTACTGCTAGAAAACCTCATCGAAGAAGATACCATATTTTTTGCAGGAAGTATATCTGAGTATGATGATTTACAAATGGTTATTGCCGGTGCAAAATCCAAATTTCCAAGATCTATGCTTTCTATTTTTAATATAGTACCTAGAACGATGTCAAAATATGAGTTGGAGTTGATTCATAACGAGAATATCACAGGGGCAATGTTTACCACAATGTATAATATAAGAAACAATTTGGGTTTAGGTGATGATAAACTAACTATTGAAGCCATTGAAAACTATTTCTTGGATCCTAACAATGAGGTTATGCCTCTTATTATTAATAATACGGATATGACTGCCGTCATTCCTAAAAAAAGTGGTAGGAGAAAGAATAAGAACATGGTTATCTTCCGTCAAGGATCATCACCTATCTTGTGTATTTTCGAAACTCGTAAAAAGATTAATATTTATAAAGAAAATATGGAATCTGCGTCGACTGAGTATACACCTATCGGAGACAACAAGGCTTTGATATCTAAATATGCGGGAATTAATGTCATGAATGTGTATTCTCCTTCCACATCCATGAGATTGAATGCCATTTACGGATTCACCAATAAAAATAAACTAGAGAAACTTAGTACTAATAAGGAACTAGAATCGTATAGTTCTAGCCCTCTTCAAGAACCCATTAGGTTAAATGATTTTCTGGGACTATTTGAATGTGTTAAAAAGAATATTCCTCTAACAGATATTCCGACAAAGGATTGATTACTATAAATGGAGAATGTTCCTAATGTATACTTTAATCCTGTGTTTATAGAGCCCACGTTTAAACATTCTTTATTAAGTGTTTATAAACACAGATTAATAGTTTTATTTGAAGTATTCGTTGTATTCATTCTAATATATGTATTTTTTAGGTCTGAATTAAATATGTTCTTCATGCCTAAACGAAAAATACCCGATCCTATTGATAGATTACGACGTGCTAATCTAGCATGTGAAGACGATAAATTAATGATCTATGGATTACCATGGATGACAACTCAAACATCTGCATTATCAATAAATAGTAAACCGATAGTGTATAAAGATTGTACAAAGCTTTTGCGATCAATAAATGGATCACAACCAGTATCTCTTAACGATGTTCTTCGCAGATGATGATTCATTTTTTAAGTATTTGGCTAGTCAAGATGATGAATCTTCATTATCTGATATATTGCAAATCACTCAATATCTAGACTTTCTGTTATTATTATTGATCCAATCAAAAAATAAATTAGAAGCTGTTGGTCATTGTTATGAATCTCTTTCAGAGGAATACAGACAATTGACAAAATTCACAGACTCTCAAGATTTTAAAAAACTGTTTAACAAGGTCCCTATTGTTACAGATGGAAGGGTCAAACTTAATAAAGGATATTTGTTCGACTTTGTGATTAGTTTGATGCGATTCAAAAAAGAATCAGCTCTAGCTACAACCGCAATAGATCCTGTTAGATACATAGATCCTCGTCGCGATATCGCATTTTCTAACGTGATGGATATATTAAAGTCGAATAAAGTGAAC-AATAATTAATTC-TTTATTGTCATCATGAACGGCGGACATATTCAGTTGATAATCGGCCCCATGTTTTCAGGTAAAAGTACAGAATTAATTAGACGAGTTAGACGTTATCAAATAGCTCAATATAAATGCGTGACTATAAAATATTCTAACGATAATAGATACGGAACGGGACTATGGACGCATGATAAGAATAATTTTGAAGCATTGGAAGCAACTAAACTATGTGATGTCTTGGAAGCAATTACAGATTTCTCCGTGATAGGTATTGATGAAGGACAGTTCTTTCCAGACATTGTTGAATTCTGTGAGCGTATGGCAAACGAAGGAAAAATAGTTATAGTAGCAGCACTCGATGGGACATTTCAACGTAAACCGTTTAATAATATCTTGGATATTATTCCATTATCTGAAATGGTGGTAAAACTAACTGCAGTGTGTATGAAATGCTTTAAGGAGGCTTCCTTTTCTAAACGATTAGGTGCAGAAACCGAGATAGAAATAATAGGAGGTAATGGTATGTATCAATCTGTGTGTAGAAAGTGTTACATCGACTCATAATATTATA-TTTTTTATCTAAAAAACTAAAAATAAACATTGATTAAATTTTAATATAATACTTAAAAATGGATGTTGTGTCGTTAGATAAACCGTTTATGTATTTTGAGGAAATTGATAATGAGTTAGATTACGAACCAGAAAGTGCAAATGAGGTCGCAAAAAAACTGCCGTATCAAGGACAATTAAAACTATTACTAGGAGAATTATTTTTTCTTAGTAAGTTACAACGACACGGTATATTAGATGGTGCCACCGTAGTGTATATAGGATCTGCTCCCGGTACACATATACGTTATTTGAGAGATCATTTCTATAATTTAGGAGTGATCATCAAATGGATGCTAGTTGACGGCCGCCATCATGATCCTATTCTAAATGGATTGCGTGATGTGACTCTAGTGACTCGGTTCGTTGATGAGGAATATCTACGATCCATCAAAAAACAACTGCATCCTTCTAAGATTATTTTAATTTCTGATGTGAGATCCAAACGAGGAGGAAATGAACCTAGTACTGAGGATTTACTAAGTAATTACGCTCTACAAAATATCATGATTAGTATTTTAAACCCCGTGGCGTCTAGTCTTAAATGGAGATGCCCGTTTCCAGATCAATGGATCAAGGACTTTTATATCCCACACGGTAATAAAATGTTACAACCTTTTGCTCCTTCATATTCAGCTGAAATGAGATTATTAAGTATTTATACCGGTGATAACATGAGACTGACTCGAGTTACCAAATCAGATGCTGTAAATTATGAAAAAAAGATGTATTACCTTAATAAGATAGTCCGCAACAAAGTAGTTGTTAACTTTGATTATCCTAATCAGGAATATGACTATTTTCACATGTACTTTATGCTGAGGACCGTATACTGCAATAAAACATGTCCTACTACTAAAGCAAAGGTACTATTTCTACAACAATCTATATTTCGTTTCTTAAATATTCCAACGACATCAACTGAAAAAGTTAGTCATGAACCAATACAACGTAAAGTATCTAGCAAAGATTCTGTGTCTAAAAACAGAAATAGCAAGAGATCCGTACGCGGTAATAAATAGAAACGTGCTACTAAGATATACTACTGATATACAGTATAATGATTTAGTTACTTTAATAACTGTTAGACATAAAATTGATTCTATGAAAACTGTGTTTCAGGTATTTAACGAATCATCCATAAATTATACTCCGGTCGATGATGATTACGGAGAACCAATCATTATAACATCGTATCTTCAAAAAGGTCATAACAAGTTTCCTGTAAATTTTCTATACATAGATGTAGTAATATCTGACTTATTTCCTAGCTTTGTTAGACTAGATACTACAGAAACTAATATAGTTAATAATGTACTACAAACAGGCGATGGTAAAAAGACTCTTCGTCTTCCCAAAATGTTAGAGACGGAAATAGTTGTCAAGATTCTCTATCGTCCTAATATACCATTAAAAATTGTTAGATTTTTCCGCAATAACATGGTAACTGGAGTAGAAATAGCCGATAGATCTGTTATTTCAGTCGCTGATTAATCAATTAGTAGAGATGAGATAATAACATTAT-AATAATCAATAATAA------------------TA----------------------------TATCTTATATCTC-------GTTTAGAAAAATGATAATATTAAAATAGCTAACGCTAGTAATCCAATCGGAAGCCATTTGATATCTATAATAGGGTATCTAATTTCCTGATTCAGATAGCGGACAGCTATATTCTCTGTAGCTACTCGTTTGGAATCACAAACATTTTTTACATCTAATTTACTATCTGTAATGGAAACGTTTCCCAATGAAATGGTACAATCAGATACATTACATCTTGATATATTTTTTTTAAAAGAGGCTGGTAACAACGCATCACTTCGTTTACATGGCTCGTACCAACAATAATAGGGTAATCTTGTATCTATTCCTATCCGTACTATGCTTTTATCAGGATAAATACATTTACATCGTATATCGTCTTTGTTAGCATCACAGAATGCATAAATTTGTTCGTCCGTCATGATAAAAATTTAAAGTGTAAATATAACTTTA--TTTTATAGTTGTAATAAAAAGGGAAATTTGATTGTATACCTTCGGTTCTTTAAAAGAAACTGACTTGATAAAAATGGCTGTAATCTCTAAGGTTACGTATAGTCTATATGATCAAAAAGAGATTAATGCTACAGATATTATCATTAGTCATGTTAAAAATGACGACGATATCGGTACCGTTAAAGATGGTAGACTAGGTGCTATGGATGGGGCATTATGTAAGACTTGTGGGAAAACGGAATTGGAATGTTTCGGTCACTGGGGTAAAGTAAGTATCTATAAAACTCATATAGTTAAGCCTGAATTTATTTCAGAAATTATTCGTTTACTGAATCATATATGTATTCACTGCGGATTATTGCGTTCACGAGAACCGTATTCCGACGATATTAACCTAAAAGAGTTATCGGCACACGCTCTTAGGAGATTAAAGGATAAAATATTATCCAAGAAAAAGTCATGTTGGAACAGCGAATGTATGCAACCGTATCAAAAAATTACTTTTTCAAAGAAAAAGGTTTGTTTCGTCAACAAGTTGGATGATGTTAACGTTCCTAATTCTCTCATCTATCAAAAGTTAATTTCTATTCATGAAAAGTTTTGGCCATTATTAGAAATTCATCAATATCCAGCTAACTTATTTTATACAGACTACTTTCCTATCCCTCCGTTGATTATTAGACCGGCTATTAGTTTTTGGATAGATAGTATACCCAAAGAGACCAATGAATTAACTTACTTATTAGGTATGATCGTTAAGAATTGTAACTTGAATGCTGATGAACAGGTTATCCAGAAGGCGGTAATAGAATACGATGATATTAAAATTATTTCTAATAACACTACCAGTATCAATTTATCATATATCACATCCGGCAAAAATAATATGATTAGAAGTTATATCGTCGCCCGGCGAAAAGATCAGACCGCTAGATCTGTAATTGGTCCCAGTACATCTATCACCGTTAATGAGGTAGGAATGCCCGCATATATTAGAAATACACTTACAGAAAAGATATTTGTTAATGCCTTTACAGTGGATAAAGTTAAACAACTATTAGCGTCAAACCAAGTTAAATTTTACTTTAATAAACGATTAAACCAATTAACAAGAATACGCCAAGGAAAGTTTATCAAAAATAAAATACATTTATTGCCTGGTGATTGGGTAGAAGTAGCTGTTCAAGAATATACAAGTATTATTTTTGGAAGACAGCCGTCTCTACATAGATACAACGTCATCGCTTCATCTATCAGAGCTACCGAAGGAGATACTATCAAAATATCTCCCGGAATTGCCAACTCTCAAAATGCTGATTTCGATGGAGATGAAGAATGGATGATATTGGAGCAAAATCCTAAAGCCGTAGTTGAACAGAGTATTCTTATGTATCCGACGACGTTACTCAAACACGATATTCATGGAGCCCCCGTTTATGGATCTATTCAAGATGAAATCGTAGCAGCGTATTCATTGTTTAGGATACAAGATCTTTGTTTAGATGAAGTATTGAACATCTTGGGGAAATATGGAAGAGAGTTCGATCCTAAAGGTAAATGTAAATTCAGCGGTAAAGATATCTATACTTACTTAATAGGTGAAAAGATTAATTATCCGGGTCTCTTAAAGGATGGTGAAATTATTGCAAACGACGTAGATAGTAATTTTGTTGTGGCTATGAGGCATCTGTCATTGGCTGGACTCTTATCCGATCATAAGTCGAACGTGGAAGGTATCAACTTTATTATCAAGTCATCTTATGTTTTTAAGAGATATCTATCTATTTACGGTTTTGGGGTGACATTCAAAGATCTGAGACCAAATTCGACGTTCACTAATAAATTGGAGGCCATCAACGTAGAAAAAATAGAACTTATCAAAGAAGCATACGCCAAATATCTCAAAGATGTAAGAGACGGGAAAATAGTTCCATTATCTAAAGCTTTAGAGGCGGACTACGTGGAATCCATGTTATCCAACTTAACAAATCTTAATATCAGAGAGATAGAAGAACATATGAGACAAACGCTGATAGATGATCCAGATAATAACCTCCTGAAAATGGCCAAAGCGGGTTATAAAGTAAATCCCACAGAACTAATGTATATTTTAGGTACTTATGGACAACAGAGGATAGATGGCGAACCAGCAGAGACTCGAGTATTGGGTAGAGTCTTACCTTACTATCTTCCAGACTCTAAGGATCCAGAAGGAAGAGGTTATATTCTTAATTCTTTAACAAAAGGATTAACGGGTTCTCAATATTACTTTTCGATGCTGGTTGCAAGATCTCAATCTACTGATATCGTCTGTGAAACATCACGTACCGGAACACTGGCTAGAAAAATCATTAAAAAGATGGAGGATATGGTGGTCGACGGATACGGACAAGTAGTTATAGGTAATAAGCTCATCAAGTACGCAGCCAATTATACCAAAATTCTAGGCTCAGTATGTAAACCTGTAGATCTTATCTATCCAGATGAGTCCATGACTTGGTATTTGGAAATTAGTGCTCTGTGGAATAAAATAAAACAGGGATTCGTTTACTCTCAGAAACAGAAACTTGCAAAGAAGACATTGGCGCCGTTTAATTTCCTAGTATTTGTCAAACCCACCACTGAGGATAATGCTATTAAGGTTAAGGATCTGTACGATATGATTCATAACGTCATTGATGATGTGAGAGAGAAATACTTCTTTATGGTATCTAATATAGATTTTATGGAGTATATATTCTTAACGCATCTTAATCCTTCTAGAATTAGAATTACAAAAGAAACGGCTATCACTATCTTTGAAAAGTTCTATGAAAAACTCAATTATACTCTAGGTGGTGGAACTCCTATTGGAATTATTTCTGCACAGGTATTGTCTGAGAAGTTTACACAACAAGCCCTGTCCAGTTTTCACACTACTGAAAAAAGTGGTGCTGTCAAACAAAAACTTGGTTTCAACGAGTTTAATAACTTGACTAATTTGAGTAAGAATAAGACAGAAATTATCACTCTGGTATCCGATGATATCTCTAAACTTCAATCTGTTAAGATTAATTTCGAATTTGTATGTTTGGGAGAATTAAATCCAGACATCACTCTTCGAAAAGAAACAGATAGATATGTAGTAGACATAATAGTCAATAGATTATACATCAAGAGAGCAGAAATAACCGAATTAGTCGTCGAATATATGATTGAACGATTTATCTCCTTTAGCGTCATTGTAAAGGAATGGGGTATGGAGACATTCATTGAGGACGAGGATAATATTAGATTTACTGTCTATCTAAATTTCGTTGAACCAGAGGAATTGAATCTTAGTAAGTTTATGATGGTTCTTCCGGGTGCAGCCAACAAGGGCAAGATTAGTAAATTCAAGATTCCTATCTCTGATTATACAGGTTATGACGATTTCAATCAAACAAAAAAACTCAATAAGATGACTGTAGAACTCATGAATCTAAAAGAATTGGGTTCTTTCGATTTGGAGAACGTCAACGTGTATCCTGGAGTATGGAATACATACGATATCTTCGGTATCGAGGCCGCTCGTGGATACTTGTGCGATGCCATGTTAAACACCTATGGAGAAGGTTTCGATTATCTGTATCAGCCTTGTGATCTTCTCGCTAGTTTACTATGTGCTAGTTACGAACCAGAATCAGTTAATAAATTCAAGTTCGGTGCAGCTAGTACTCTTAAGAGAGCTACGTTCGGAGACAATAAAGCATTGTTAAACGCGGCTCTTCATAAAAAGTCAGAACCTATTAACGATAATAGTAGCTGCCACTTTTTTAGCAAGGTCCCTAATATAGGAACTGGATATTACAAATACTTTATCGACTTGGGTCTTCTCATGAGAATGGAAAGGAAACTATCTGATAAGATATCTTCTCAAAAGATCAAGGAGATGGAAGAAATAGAAGACTTTTAATTCTTATCAATAACATATTTTTCTATAATCTGTCTTTTAAACGATGGATTTTCCACAAATGCGCCTCTCAAGTCCCTCATAGAATGATACACGTATAAAAAATATAGCATAGGCGATGACTCCTTATTTTTAGACATTAGATATGCCAAAATCATAGCCCCGCTTCTATTTACTCCCGCAGCACAATGAACCAACACGGGCTCGTTTCGTTGATCACATTTAGATAAGAAGGCGGTCACGTCGTCAAAATATTTACTAATATCGGTAGTTGTATCATCTACCAATGGTATATGAATAATATTAATATTAGAGTTAGGTAATGTATATTTATCCATCGTCAAATTTAAAACATATTTGAACTTAACTTCAGATGATGGTGCATCCATAGCATTTTTATAATTTCCCAAATACACATTATTGGTTACTCTTGTCATTATAGTGGGAGATTTGGCTCTGTACATATCTCCAGTTGAACGTAGTAATAAGTATTTATACAAACTTTTCTTATCCATTTATAACGTACAAATGGATAAAACTACTTTATCAGTAAACGCGTGTAATTTAGAATACGTTAGAGAAAAGGCTATAGTAGGCGTACAAGCAGCCAAGACATCAACACTTATATTCTTTGTTATTATATTGGCAATTAGTGCGCTATTACTCTGGTTTCAGACGTCTGATAATCCAGTCTTTAATGAATTAACGAGATATATGCGAATTAAAAATACGGTTAACGATTGGAAATCATTAACGGATAGCAAAACAAAATTAGAAAGTGATAGAGGTAGACTTCTAGCCGCTGGTAAGGATGATATATTCGAACTCAAATGTGTGGATTTCGGTGCCTATTTTATAGCTATGCGATTGGATAAGAAAACATATCTGCCGCAAGCTATTAGGCGAGGTACTGGAGACGCGTGGATGGTTAAAAAGGCGGCAAAGGTCGATCCATCTGCTCAACAATTTTGTCAGTATTTGATAAAACACAAGTCTAATAATGTTATTACTTGTGGTAATGAGATGTTAAATGAATTAGGTTATAGCGGTTATTTTATGTCACCGCATTGGTGTTCCGATCTTAGTAATATGGAATAGTGTTAGATAAATGCGGTAACAAATGTTCCTGTAAGGAACCATAACAGCTTAGATTTAACGTTAAAGATGAGCATAAACATAATAAACAAAATTACAATCAAACCTATAACATTAATATCAAACAATCCAAAAAATGAAATCAGTGGAGTAGTAAATGCGTACATAACTCCTGGATAACGTTTAGCAGCTGCCGTTCCTATTCTAGACCAAAAATTTGGTTTCATGTTTTCGAAGCGGTGTTCTGCAACAAGACGAGGATCGTGTTCTACATATTTGGCAGAGTTATCCATTATTTGCCTGTTAATCTTCATTTCGTTTTCGATTCTTGCTATTTCAAAATAAAATCCCGATGATAGACCTCCAGACTTTATAATTTCATCTACAATGTTCAGCGCCGTAGTAACTCTAATAATATAGGCTGACAAGCTAACATCATACCCTCCTGTATATGTGAATATGGCATAATTTTTGTCCATTACTAGCTCGGTTTTAACTTTATTGCCTGTAATAATTTCTCTCATCTGTAGGATATCTATTTTCTTGTCATGCATTGCCTTCAAGACTGGACGAAGAAACGTAATATCCTCAATAACGTTATCATTTTCTACAATAACTACATATTCTACCTTTTTATTTTCTAACTCGGTAAAAAATTTAGAATCCCATAGGGCTAAATGTCTAGCGATATTTCTTTTCGTTTCCTCTGTACACATGGTGTTACAAAACCCTGAAAAGAAGTGAGTATACTTGTCATCATTTCTAATGTTTCCTCCAGTCCACTGTATAAACGCATAATCCTTGTAATGATCTGGATCATCCTTGACTATCACAACATCTCTTTTTTCTGGCATAACTTCGTTGTCCTTCACATCATCGAACTTCTGATCATTGATATGCTCATGAACATTAGGAAATGTTTCTGATGGATGTCTATCAATAACTGGCACAACAATAACAGGAGTTCTATTCACCGCCGCCATTTAGTTATTGAAATTAATCATATACAACTCTCTAATACGAGTTATATTTTCGTCTATCCATTGTTTCACATTGACATATTTCGACAAAAAGATATAAAATGCGTATTCCAATGCTTCTCTGTTTAATGAATTACTAAAATATACAAACACGTCGCTGTCTGGCAATAAATGATATCTTAGAATATTGTAACAATTTATTTTGTATTGCACATGTTCGTGATCTATGAGTTCTTCTTCGAATGGCATAGGATCTCCGAATCTGAAAACGTATAAATAGGAGTTAGAATAATAATATTTGAGAGTATTGGTAATGTACAAACTCTTTAGCGGTATAATTAGTTTTTTTCTCTCGATTTCTATTTTTAGATGTGATGGAAAAATGACTAATTTTGTAGCATTAGTATCATGAACTCTAATCAAAATCTTAATATCTTCGTCACACGTTAGCTCTTTGAACTGTTTAAGAGATGCATCAGTTGGTTCCACGGATGGAGTAGGTGCAACAATTTTTTGTTCGACACATGTATGTACTGGAGCCATTGTCTTAACTATAATGGTGCTTGTATCGAAAAACTTTAATGCAGATAGCGGAAGCTCTTCGCCGCGACTTTCTACGTCGTAATTGGGTTCTAATGCCGATCTCTGAATGGATACTAGTTTTCTAAGTTCTAATGTGATTCTCTGAAAATGTAAATCCAATTCCTCCGGCATTATAGATGTGTATACATCGGTAAATAAAACTATAGTATCCAACGATCCCTTCTCGCAAATTCTAGTCTTAACCAAGAAATCGTATATAACTACGGAGATGGCGTATTTAAGAGTGGATTCTTCTACCGTTTTGTTCTTGGATTTCATATAAGAAACTATAAAGTCCGCACTACTGTTAAGAATGATTACTAACGCAACTATATAGTTTAAATTAAGCATCTTGGAAACATAAAATAACTCTGTAGACGATACTTGACTTTCGAATAAGTTTGCAGACAAACGAAGAAAGAACAGACCTCTCTTAATTTCAGAAGAAAACTTTTTTTCGTATTCCTGACGTCTAGAGTTTATATCAATAAGAAAGTTAAGAATTAGTTGGTTAATGTTGTATTTCATTACCCAAGTTTGAGATTTCATAATATTATCAAAAGACATGATAATATTAAAGATAAAGCGCTGACTATGAACGAAATAGCTATATGGTTCGCTCAAGAATATAGTCTTGTTAAACGTGGAAACGATAACTGTATTTTTAATCACGTCAGCGGCATCTAAATTAAATATAGGTATATTTATTCCACACACTCTACAATATGCAACACCATCTTCATAATAAATAAATTCAGTAGCAAAGTTATTAATTTTAGTGAAATAGTTAGCGTCAACTTTCATAGCTTCCTTCAATCTAATTTGATGCTCGCACGGTGCGAATTCCACTCTAACATCTCTTTTCCACGCCTCAGGTTCATCGATCTCTATAATATCTAGTTTCTTGCGTTTAATAAACACAGGTTCGTCTTTCGCAATGAGGTCTGTATAGTAACTATGTAAATGATAACTAGATAGAAAGATGTAGCTATATAGATGACGATCCTTTAAGAGAGGTATGATGACTTTACCCCAATCAGATAGACTGTTGTTACGGTCTTCGGAAAAAGAATTTTTATAAATTTTTCCAGTATTTTCCAAATATACGTACTTGACATCTAAAAAATCCTTAATGATAATAGGAATGGATAATCCATCTATTTTATAAAGAAATACATATCGCACATTATACTTTTTTTTGGAAATGGGAATACCGATGTGTCTACACAAATATGCAAAGTCTAAATATTTTTTAGAGAATCTTAATTGGTCCAAATTCTTTTCCAAGTACGGTAATAGATTTTTCATATTGAACGGTATCTTCTTGATCTCTGGTTCTAATTCCGCATTAAATGATGAAACTAAGTCGCTATTTTTATAACTAACGATTACATCACCTCTAACATCATCATTTACCAGGATACTGATCTTCTTTTGTCGTAAATACATGTCTAATGTGTTAAAAAAAAGATCATACAAGTTATACGTCATTTCATCTGTAGTATTCTTGTCATTGAATGATAAACTCGTGCTAATCTCTTCTTTAACAGTTTGTTCAAATTTATATCCTATATACGAAAAAATAGCAACCAGTGTTTGATCATCCGCGTCAATATTCTGTTCTATCGTAGTGTATAACAATCTTATATCTTCTTCCGTGATAGTTGATACGTTATAAAGGTTGATAACGAAAATATTTTTATTTCGTGAGATAAAGTCATCGTAGGATTTTGGACTTATATTCGCGTCTAGTAGATATGTTTTTATTTTTGGAATGATCTCAATTAGAATAGTCTCTTTAGAGTCCATTTAAAGTTACAAACAACTAGGAAATTGGTTTATAATGTATAATTTTTTTAGTTTTTATAGATTCTTTATTCTATACTTAAAAAATGAAAATAAATACAAAGGTTCCTGAGGGTTGTGTTAAATTGAAAGCGAGAAATAATCATAAATTATTTCATTATCGCGATATCCGTTAAGTTTGTATCATAATGGCGTGGTCAATTACGAATAAAGCGGATACTAGTAGTTTCACAAAGATGGCTGAAATCAGAGCTCATCTAAGAAATAGCGCTGAAAATAAAGATAAAAACGATGATATTTTCCCGGAAGATGTAATAATTCCATCTACTAAGCCCAAAACCAAAAGAGCCATTA---CTCGTAAACCAGCGGCTACTAAAAGATCAACCAAAAAGGATAAAGAAAAGGAGGAAGTGGAAGAAGAAGTAGTTATAGAGGAATATCATCAAACAACTGAAGACAATTCTCCACCTCCGTCATCATCTCCTGGAGTCGGAGACATTGTAGAAAGCGTGGCCGCTGTAGAGCTCGATGATAGCGACGGG---------------------------------GATGATGAACCTATGGTACAAGTTGAATCTGGTAAAGCAAATCATAGTGCTAGAAGCGATCTCTCTGACCTAAAGGTGGCTACCGACAATATTGTTAAAGATCTTAAGAAAATTATTATTAGAATCTCTGCAGTATCGACTGTTCTAGAGGATGTTCAAGCAGCTGGTATCTCTAGACAATTTACTTCTATGACTAAAGCTATTACAACACTATCTGATCTAGTCACCGAGGGAAAATCTAAAGTTGTTCGTAAAAAAGTTAAAACTTGTAAGAAGTAAATGCGTGCACTTTTTTATAAAGATGGTAAACTGTTTACCGATAATAATTTTTTAAATCCTGTATCAGACGATAATCCAGCGTATGAGGTTTTGCAACATGTTAAAATTCCTACTCATTTAACAGATGTAGTAGTATATGAACAAACGTGGGAGGAGGCGTTAACTAGATTAATTTTTGTGGGAAGTGATTCAAAAGGACGTAGACAATACTTTTACGGAAAAATGCATGTACAGAATCGCAACGCTAAAAGAGATCGTATTTTTGTTAGAGTATATAACGTTATGAAACGAATTAATTGTTTTATAAACAAAAATATAAAGAAATCATCCACAGATTCCAATTATCAGTTGGCAGTTTTTATGTTAATGGAAACTATGTTTTTTATTAGATTTGGTAAAATGAAATATCTTAAGGAGAATGAAACAGTAGGGTTATTAACACTAAAAAATAAACACATAGAAATAAGTCCCGATGAAATAGTTATCAAGTTTGTAGGAAAGGACAAAGTTTCACATGAATTTGTTGTTCATAAGTCTAATAGACTATATAAACCGCTATTGAAACTGACGGATGATTCTAGTCCCGAAGAATTTCTGTTCAACAAACTAAGTGAACGAAAGGTATACGAATGTATCAAACAGTTTGGTATTAGAATCAAGGATCTCCGAACGTATGGAGTCAATTATACGTTTTTATATAATTTTTGGACAAATGTAAAGTCCATATCTCCTCTTCCATCACCAAAAAAATTAATAGCGTTAACTATCAAACAAACTGCTGAAGTGGTAGGTCATACTCCATCAATTTCAAAAAGAGCTTATATGGCAACGACTATTTTAGAAATGGTAAAGGATAAAAATTTTTTAGATTTAGTATCTAAAACTACGTTCGATGAATTCCTATCTATAGTCGTAGATCACGTTAAATCATCTACGGATGGATGATA-TAGATCCTTACACAAATAATTACAAAACCGATAAATGGAAATGGATAAGCGTATGAAATCTCTCGCAATGACCGCTTTCTTCGGAGAGCTAAACACATTAGATATTATGGCATTGATAATGTCTATATTTAAACGCCATCCAAACAATACCATTTTTTCAGTGGATAAGGATGGTCAGTTTATGATTGATTTCGAATACGATACTTATAAGGCTTCTCAATATTTGGATCTGATCCTCACTCCGATATCTGGAGATGAATGCAAGACTCACGCATCGAGTATAGCCGAACAATTGGCGTGTGTGGACATTATTAAAGAGGATATTAGCGAATATATCAAAACTACACCCCGTCTTAAACGATTTATAAAAAAATACCGCAATAGATCAGATACTCGTATCAGTCGAGATACAGAAAAGCTTAAAATAGCTCTAGCTAAAGGCATAGATTACGAATATATAAAAGACGCTTGTTAATAAGTAAATGAAAAAAAACTAGTTGTTTATAATAAAACATGATATGGATGCCAACGTAGTATCATCTTCTACTATCGCGACATATATAGACGCTTTAGCAAAGAATGCTTCGGAATTAAAACAGGGTTCTACCGCATACGAAATAAATAATGAATTGGAACTAGTATTTATTAAGCCGCCATTGATTACTTTGACAAATGTAGTAAATATCTCCACGATTCAGGAATCGTTTATTCGATTTACCGTTACTAATAAGGAAGGTGTCAAAATTAGAACTAAGATTCCATTATCTAAGGTACATGGTCTAGATGTAAAAAATGTACAGTTAGTAGATGCTATAGATAACATAGTTTGGGAAAAGAAATCATTAGTGACGGAAAATCGTCTTCACAAAGAATGCTTGTTGAGACTATCGACAGAGGAACGTCATATATTTTTGGATTACAAGAAATATGGATCCTCTATCCGACTAGAATTAGTCAATCTTATTCAAGCAAAAACAAAAAACTTTACGATAGACTTTAAGCTAAAATATTTTCTAGGATCCGGTGCGCAGTCTAAAAGTTCTTTATTGCACGCTATTAATCATCCAAAGTCAAGGCCTAATACATCTCTGGAAATAGAATTCACACCTAGAGACAATGAAACAGTTCCATATGATGAACTAATAAAGGAATTGACGACTCTCTCGCGTCATATATTTATGGCTTCTCCAGAGAATGTAATTCTTTCTCCACCTATTAACGCACCTATAAATACTTTTATGTTGCCTAAACAAGATATAGTAGGTCTGGATCTGGAAAATCTATATGCCGTAACTAAGACTGACGGCATTCCTATAACTATCAGAGTTACATCAAAAGGGTTGTATTGTTATTTTACACATCTTGGTTATATTATTAGATATCCAGTTAAGAGAATAATAGATTCTGAAGTAGTAGTCTTTGGTGAGGCAGTTAAGGATAAGAACTGGACTGTATATCTCATTAAGCTAATAGAGCCTGTAAATGCAATCAGTGATAGACTAGAAGAAAGTAAGTATGTCGAATCTAAACTAGTGGATATTTGTGATCGGATAGTATTCAAGTCAAAGAAATACGAAGGTCCTTTTACTACAACTAGTGAAGTCGTCGATATGTTATCTACATATTTGCCAAAGCAACCAGAAGGTGTTATTCTGTTCTATTCAAAGGGACCTAAATCTAACATTGATTTTAAAATCAAAAAGGAGAATACTATAGACCAAACTGCAAATGTAGTATTTAGGTACATGTCCAGTGAACCAATTATCTTTGGAGAATCATCTATCTTTATAGAGTATAAGAAATTTACCAACGATAAAGGCTTTCCTAAAGAATATGGTTCTGGTAAGATTGTGTTATACAATGGCGTTAATTATCTAAATAATATCTATTGTTTGGAATATATTAATACACATAATGAAGTGGGTATTAAGTCCGTGGTTGTACCTATTAAGTTTATAGCAGAATTCTTAGTCAATGGAGAATTACTTAAACCTAGAATCGATAAAACCATGAAATATATTAACTCAGAAGACTATTATGGAAATCAACATAATGTCATAGTCGAACATTTAAGAGATCAAAGCATCAAAATAGGAGATATCTTTAACGAGGACAAACTATCTGATGTAGGACATCAATATGCCAATAATGATAAATTTAGATTAAATCCAGAAGTTAGTTATTTTACGAATAAAAGAACTAGAGGACCGTTGGGAATTTTATCGAACTACGTCAAGACTCTTCTTATTTCTATGTATTGTTCCAAAACATTTTTAGACGATTCCAACAAACGAAAGGTATTGGCGATTGATTTTGGAAACGGTGCTGACCTGGAAAAATACTTTTATGGAGAGATTGCGTTATTGGTAGCGACTGATCCGGATGCTGATGCTATAGCTAGAGGAAATGAAAGATACAACAGATTAAATTCTGGAATTAAAACCAAGTACTACAAATTTGACTACATTCAGGAAACTATTCGATCCGATACATTTGTATCTAGTGTCAGAGAAGTATTTTATTTTGGAAAGTTTAATATCATCGACTGGCAGTTTGCTATCCATTATTCTTTCCATCCGAGACATTATGCTACCGTCATGAATAACTTATCCGAACTAACTGCTTCTGGAGGCAAGGTATTAATCACTACCATGGACGGAGACAAATTATCAAAATTAACCGATAAAAAGACTTTTATAATTCATAAGAATCTACCTAGTAGCGAAAACTATATGTCTGTAGAAAAAATAGCTGATGATAGAATAGTGGTATATAATCCATCAACAATGTCTACTCCAATGACTGAATACATTATCAAAAAGAACGATATAGTCAGAGTGTTTAACGAATACGGATTTGTTCTTGTAGATAATGTTGATTTCGCTACAATTATAGAACGAAGTAAAAAGTTTATTAATGGCGCATCTACAATGGAAGATAGACCGTCTACAAGAAACTTTTTCGAACTAAATAGAGGAGCCATTAAATGTGAAGGTTTAGATGTCGAAGACTTACTTAGTTATTATGTTGTTTATGTCTTTTCTAAGCGGTAAATAATAATATGGTATGGGTTCTGATATCCCCGTTCTAAATGCATTAAATAATTCCAATAGAGCGATTTTTGTTCCTATAGGACCTTCCAATTGTGGATACTCTGTATTGTTAATAGATATATTAATACTTTTGTCGGGTAACAGAGGTTCTACGTCTTCTAAAAATAAAAGTTTGATAACATCTGGCCTGTTCATAAATAAAAACTTGGCGATTCTATATATACTCTTATTATCAAATCTAGCCATTGTCTTATAGATGTGAGCTACTGTAGGTGTACCATTTGATTTTCTTTCTAATACTATATATTTCTCTCGAAGAAGTTTTTGCACATCATCTGGGAATAAAATACTACTGTTGAGTAAATCAGTTATTTTTTTTATATCGATATTGATGGACATTTTTATAGTTAAGGATAATAAGTATCCCAAAGTAGATAACGACGATAACGAAGTATTTATACTTTTAGGAAATCACAATGACTTTATCAGATCAAAATTAACAAAATTAAAGGAGCATGTATTTTTTTCTGAATATATTGTGACTCCAGATACATATGGATCTTTATGCGTAGAATTAAATGGATCTAGTTTTCAGCACGGTGGTAGATATATAGAGGTGGAGGAATTTATAGATACTGGAAGACAAGTTAGATGGTGTTCTACATCCAATCATATATCTGAAGATATACCCGAAGATATACACACTGATAAATTTGTCATTTATGATATTTATACGTTTGATTCGTTCAAGAATAAACGATTGGTATTTGTACAGGTACCTACATCATTAGGAGATGATAGCTATTTGACTAACCCGTTATTGTCACCGTATTATCGTAATTCAGTAGCCAGACAAATGGTCAATGATATGATTTTTAATCAAGATTCATTTTTAAAATATTTATTAGAACATCTGATTAGAAGCCACTATAGAGTTTCTAAACATATAACAATAGTTAGATACAAGGATACCGAAGAATTAAATCTAACGAGAATATGTTATAATAGAGATAAGTTTAAGGCGTTTGCATTCGCTTGGTTTAACGGCGTTTTGGAAAATGAAAAGGTACTAGATACGTATAAAAAGGTATCTGATTTGATATAATGAATTCAGTGACTGTATTACACGCACCATATACTATTACTTATCACGATGATTGGGAACCAGTCATGAATCAATTAGTAGAGTTTTATAACGAAGTAGCCAGTTGGCTGCTACGAGACGAGACGTCGCCTATTCCTGATAAGTTCTTTATACAGTTGAAACAACCGCTTAGAAATAAGCGAGTATGTGTGTGTGGTATAGATCCGTATCCGAAAGATGGAACTGGTGTACCGTTCGAGTCACCAAATTTTACAAAAAAATCAATTAAGGAGATAGCATCTTCTATATCTAGATTAACAGGAGTAATTGATTATAAAGGTTATAACCTTAATATAATAGACGGGGTTATACCCTGGAATTATTACTTAAGTTGTAAATTAGGAGAAACAAAAAGTCACGCGATTTACTGGGATAAGATTTCTAAGTTACTGCTGCATCATATAACTAAACACGTTAGTGTTCTTTATTGTTTGGGTAAAACAGATTTCTCGAATATACGGGCCAAGTTAGAATCTCCAGTAACTACCATAGTGGGATATCATCCAGCAGCTAGAGACCGCCAATTCGAGAAAGATAGATCATTTGAAATTATCAACGTTTTACTGGAATTAGACAACAAGGCACCTATAAATTGGGCTCAAGGGTTTATTTATTAATGCTTTAGTGAAATTTTAACTTGTGTTCTAAATGGATGCGGCTATTAGAGGTAATGATGTTATCTTTGTTCTTAAGACTATAGGTGTCCCGTCAGCATGCAGACAAAATGAAGATCCAAGATTTGTAGAAGCATTTAAATGCGACGAGTTAGAAAGATATATTGAGAATAATCCAGAATGTACACTATTCGAAAGTCTTAGGGATGAGGAAGCATATTCTATAGTCAGAATTTTCATGGATGTAGATTTAGACGCGTGTCTAGACGAAATAGATTATTTAACGGCTATTCAAGATTTTATTATCGAGGTGTCAAACTGTGTAGCTAGATTCGCGTTTACAGAATGCGGTGCCATTCATGAAAATGTAATAAAATCCATGAGATCTAATTTTTCATTAACTAAGTCTACAAATAGAGATAAAACAAGTTTTCATATCATCTTTTTAGATACGTATACCACTATGGATACCTTGATAGCCATGAAACGAACACTATTAGAATTAAGTAGATCATCTGAAAATCCACTAACAAGATCGATAGACACTGCCGTATATAGGAGAAAAACAACTCTTCGGGTTGTAGGTACTAGGAAAAATCCAAATTGCGACACTATTCATGTAATGCAACCACCGCATGATAATATAGAAGATTACCTATTCACTTACGTGGATATGAACAACAATAGTTATTACTTTTCTCTACAACGACGATTGGAGGATTTAGTTCCTGATAAGTTATGGGAACCAGGATTTATTTCATTCGAAGACGCTATAAAAAGAGTTTCAAAAATATTCATTAATTCTATAATAAACTTTAATGATCTCGATAGAAATAATTTTACAACGGTACCACTGGTCATAGATTACGTAACACCTTGTGCATTATGTAAAAAACGATCGCATAAACATCCGCATCAACTATCGTTGGAAAATGGTGCTATTAGAATTTACAAAACTGGTAATCCACATAGTTGTAAAGTTAAAATTGTTCCGTTGGATGGTAATAAACTGTTTAATATTGCACAAAGAATTTTAGACACTAATTCTGTTTTATTAACCGAACGAGGAGACCATATAGTTTGGATTAATAATTCATGGAGATTTAACAGCGAAGAACCCTTGATAACAAAACTAATTCTGTCAATAAGACATCAACTACCTAAGGAATATTCAAGCGAATTACTCTGTCCGAGGAAACGAAAGACTGTAGAAGCTAACATACGAGACATGTTAGTAGATTCAGTAGAGACCGATACCTATCCGGATAAACTTCCGTTTAAAAATGGTGTATTGGACCTGGTAGACGGAATGTTTTACTCTGGAGATGATGCTAAAAAATATACGTGTACTGTATCAACCGGATTTAAATTTGACGATACAAAGTTCGTCGAAGACAGTCCAGAAATGAAAGAGTTAATGAATATCATTAACGATATCCAACCATTAACGGATGAAAATAAGAAAAATAGAGAGTTGTACGAAAAAACTTTATCTAGTTGTTTATGCGGTGCTACCAAAGGATGTTTAACATTCTTTTTTGGAGAAACGGCAACTGGAAAGTCGACAACCAAACGTTTGTTAAAGTCTGCTATCGGTGACCTGTTTGTTGAGACGGGTCAAATAATTTTAACAGATGTCTTGGATAAAGGACCTAATCCATTTATCGCTAACATGCATTTGAAAAGATCTGTGTTCTGTAGCGAACTACCTGATTTTGCATGTAGTGGGTCAAAGAAAATCAGATCTGATAATATTAAAAAGTTGACAGAACCTTGTGTTATTGGAAGACCGTGTTTCTCCAATAAAATTAATAATAGAAACCATGCTACAATCATTATCGATACTAATTACAAACCTGTCTTTGATAGGATAGATAACGCATTAATGAGAAGAATCGCCGTTGTGAGATTCAGAACACACTTTTCTCAACCTTCTGGTAGAGAGGCTGCTGAAAATAATGACGCGTACGATAAAGTCAAATTATTAGACGAGGGGTTAGATGGTAAAATACAAAATAATAGATACAGATTCGCATTTCTATACTTGTTGGTGAAATGGTACAGAAAATATCATGTTCCTATTATGAAACTATATCCTACACCGGAAGAGATTCCTGACTTTGCATTCTATCTCAAAATAGGTACTCTGTTAGTATCTAGCTCTGTAAAGCATATTCCATTAATGACGGACCTCTCAAAAAAGGGATATATATTGTACGATAATGTGGTTACTCTTCCGTTGACTACTTTCCAACAGAAAATATCCAAGTATTTTAATTCTAGACTATTTGGACACGATATAGAGAGCTTTATCAATAGACATAAGAAATTTGCCAATGTTAGTGATGAATATCTGCAATATATATTCATAGAGGATATTTCATCTCCGTAAATATATGCTCATATATTTATAGAAGATATCACATATCTAAATGAATACCGGAATCATAGATTTATTTGATAATCATGTTGATAGTATACCAACTATATTACCTCATCAGTTAGCTACTCTAGATTATCTAGTTAGAACTATCATAGATGAGAACAGAAGCGTGTTATTGTTCCATATTATGGGATCAGGTAAAACAATAATCGCTTTGTTGTTCGCCTTGGTAGCTTCCAGATTTAAAAAGGTTTACATTCTAGTGCCGAACATCAACATTTTGAAAATTTTTAATTATAATATGGGTGTAGCTATGAACTTGTTTAATGACGAATTCATAGCTGAGAATATCTTTATTCATTCCACAACAAGTTTTTATGCTCTTAATTATAACGATAACGTCATTAATTATAACGGATTATCTCGCTACAATAACTCTATTTTTATCGTTGATGAGGCACATAATATCTTTGGGAATAATACTGGAGAACTTATGACCGTGATAAAAAATAAAAACAAGATTCCTTTTTTACTATTGTCTGGATCTCCCATTACTAACACACCTAATACTCTGGGCCATATTATAGATTTAATGTCCGAAGAGACGATAGATTTTGGTGAGATTATTAGTCGTGGTAAGAAAGTAATTCAGACACTTCTTAACGAACGCGGTGTGAATGTACTCAAGGATTTGCTTAAAGGAAGAATATCATATTACGAAATGCCTGATAAAGATTTACCAACGATAAGATATCACGGACGTAAGTTTCTAGATACTAGAGTAGTATATTGTCACATGTCTAAACTTCAAGAGAGAGATTATATGATTACTAGACGACAGCTATGTTATCATGAAATGTTTGATAAAAATATGTATAACGTGTCAATGGCAGTATTGGGACAACTTAATCTGATGAATAATTTAGATACTTTATTTCAGGAACAGGATAAGGAATTGTACCCAAATCTGAAAATAAATAATGGTGTGTTATACGGAGAAGAATTGGTAACGTTAAACATTAGTTCCAAATTTAAATACTTTATCAATCGGATACAGACACTCAACGGAAAACATTTTATATACTTTTCTAATTCTACATATGGTGGATTAGTAATTAAATATATCATGCTCAGTAATGGATATTCTGAATATAATGGTTCTCAGGGAACTAATCCATATATGATAAACGGCAAACCAAAAACATTTGCTATCGTTACTAGTAAAATGAAATCGTCTTTAGAGGATCTATTAGATGTGTATAATTCTCCTGAAAACGATGATGGTAGTCAATTGATGTTTTTGTTTTCGTCAAACATTATGTCCGAATCCTATACTCTGAAAGAGGTAATGCATATTTGGTTTATGACTATCCCGGATACTTTTTCTCAATACAACCAAATTCTTGGACGATCTATTAGAAAATTCTCTTACACCGATATTTCTGAACCCGTTAATGTATATCTTTTAGCAGCCGTATATTCCGATTTCAATGACGAAGTGACGTCATTAAACGATTACACACAGGATGAATTGATTAATGTTTTACCCTTTGACATCAAAAAGCTGTTGTATCTAAAATTTAAGACTAAAGAAACGAATAGAATATACTCTATTCTTCAAGAGATGTCTGAAACGTATTCTCTTCCACCACATCCATCAATTGTAAAAGTTTTATTGGGAGAATTGGTCAGACAATTTTTTTATAATAATTCTCGTATTAAGTATAACGATGCCAAGTTACTTAAAATGGTTACATCAGTTATAAAAAATAAAGAAGACGCTAGGAAGTACATAGATGATATTGTAAACGGTCACTTCTTTGTATCGAATAAAGTATTTGATAAATCTCTTTTATACAAATACGAAAACGATATTATTACAGTACCGTTTAGACTTTCCTACGAACCGTTTGTTTGGGGAGTTAACTTTCGTAAGGAATATAACGTGGTATCTTCTCCATAAAACTGATGAGATATATAAATAAATAAATGTCAAGCTTTGTTACCAATGGATACCTTCCAGTTACATTGGAACCACATGAGCTGACGTTAGACATAAAAACTAATATTAGGAATGCCGTATATAAGACGTATCTCCATAGAGAAATTAGTGGTAAAATGGCCAAGAAAATAGAAATTCGTGAAGACGTGGAATTACCTCTCGGTGAAATAGTTAATAATTCTGTAGTTATAAACGTTCCGTGTGTAATAACCTACGCGTATTATCACGTTGGGGATATAGTTAGAGGAACATTAAACATCGAAGATGAATCAAATGTAACTATTCAATGTGGAGATTTAATCTGTAAACTAAGTAGAGATTCGGGTACTGTATCATTTAGCGATTCAAAGTACTGCTTTTTTCGAAATGGTAATGCGTATGATAACGGCAGCGAAGTCTCCGCCGTTCTAATGGAGGCTCAACAAGGTACCGAATCTAGTTTTGTTTTTCTCGCGAATATCGTCGACTCATAAGAAAGAGAATAGCGGTGAGTATAAATACGAATACTATGGCAATAATTGCGAATGTTTTATTCCCTTCGATATATTTTTTATAATATGAAAAACATGTCTCTCTCAAATCGGACAACCATCTCATAAAATAGTTCTCGCGCGCTGGAGAGGTAGTTGCTGCTCGTATAATCTCCCCAGAATAATATACTTCTGTGTTATCGTTCAATTTATACGGATTTCTATAGTTCTCTGTTATATAATGCGGTTTGCCCTCATGATTAGACGACGACAATAGTGTTCTGAATTTAGATAGTTGATCAGAATGAATGTTTATTGGCGTTGGAAAAATTATCCATACAGCGTCTGCAGAGTTGTTGATAGATGTTCCTAGATATGTAAAATAATCCAACTTACTAGGCAGCAAATTGTCTAGATAAAATACTGAATCAAACTGTGCAGACGTATTGGCGGATCTAATGGAATCCAATTGATTGACTATCTTTTGAAAATATACATTTTTATGATCCGATACTTGTAAGAATATAGAAATAATGATAAGTCCATCATCGTGTTTTTTTGCCTCTTCATAAGAACTATATGTTTTCTTATTCCAATGAACAAGATTAATCTCTCCAGAGTATTTGTACACATCTATCAAGTGATTGGATCCATAATCGTCTTCCTTTCCCCAATATATATGTAGTGATGATAACACATATTCATTGGGAAGAAACCCTCCACT--TATATATCCTCCTTTAAAATTAATCCTTACTAGTTTTCCAGTATTCTGGATAGTTGTTGGTTTCGACTCATTATAATGTATGTCTAACGGCTTCAATCGCGTGTTAGAAATTGCTTTTTTAGTTTCTATATTAATAGGAGATAGTTGTTGCGGCATAGTAAAAATGAAATGATAACTGTTTAGAAATAGCTCTTAGTATGGGAATTACAATGGATGAGGAAGTGATATTTGAAACTCCTAGAGAATTAATATCTATTAAACTAATAAAAGATATTCCAAGATCAAAAGACACGCACGTGTTTGCTGCGTGTATAACAAGTGACGGATATCCGCTAATAGGAGCTAGAAGAACTTCATTCGCATTCCAGGCGATATTATCTCAACAAAATTCAGATTCTATCTTTAGAGTATCCACTAAACTATTACGGTTTATGTATTACAATGAACTAAGAGAAATCTTTAGACGGTTGAGAAAAGGTTCTATCAACAATATCGATCCTCACTTCGAAGAGTTAATATTATTGGGTGGTAAACTAGATAAAAAGGAATCTATTAAAGATTGTTTAAGAAGAGAATTAAAAGAGGAAAGTGATGAACGTATAACAGTAAAAGAATTCGGAAATGTAATTCTAAAACTTACAACACGGGATAAATTATTTAATAAAGTGTATATAGGTTATTGCATGGCATGTTTTATTAATCAATCATTAGAGGATTTATCACATACTAGTATTTACAATGTAGAAATTAGAAAGATTAAATCATTAAATGATTGTATTAACGACGATAAATACGAATATCTGTCTTATATTTATAATATGCTAGTTAATAGTAAATGAACTTTTACAGATCTAGTATAATTAGTCAGATTATTAAGTATAATAGACGACTAGCTAAGTCTATTATTTGCGAGGATGACTCTCAAATTATTACACTCACGGCATTCGTTAACCAATGCCTATGGTGTCATAAACGAGTATCCGTGTCCGCTATTTTATTAACTACTGATAACAAAATATTAGTATGTAACAGACGAGACAGTTTTCTCTATTCTGAAATAATTAGAACTAGAAACATGTCTAGAAAGAAACGATTATTTCTGAATTATTCCAATTATTTAAACAAACAGGAAAGAAGTATACTATCGTCATTTTTTTCTCTAGATACAGCTACTGCTGATAATGATAGAATAGACGCTATTTATCCTGGCGGTATACCCAAAAGGGGTGAGAACGTTCCAGAGTGTTTATCCAGGGAAATCAAAGAAGAAGTTAATATAGACAATTCTTTTGTATTCATAGACACTCGTTTTTTTATTCATGGTATCATAGAAGATACCATTATTAACAAATTTTTTGAGGTAATTTTCTTTGTCGGAAGAATATCTCTAACGAGTGATCAAATTATTGATACCTTTAAAAGTAATCATGAAATCAAGGATCTAATATTTTTAGATCCGAATTCAGGTAATGGACTCCAATACGAAATTGCAAAATATGCTCTAGATACTGCAAAACTTAAATGTTACGGCCATAGAGGATGTCATTATGAATCATTAAAAAAATTAACTGA--GGATGATTGATTAGAAAATATAAATTAATTTACCATCGTGTATTTTTATAACGGGATTGTCTGGCATATCATGTAGATAGTTACCGTCTACATCGTATACTCGACCATCTACGCCTTTAAATCCTCTATTTATTGACATTAATCTATTAGAATTGGAATACCAAATATTAGTACCCTCAATTAGTTTATTGGTAATATTTTTTTTAGACGATAGATCGATGGCTCTTGAAACCAAGGTTTTCCAACCGGACTCATTGTCGATCGGTGAGAAGTCTTTTTCATTAGCATGAATCCATTCTAATGATGTATGTTTAAACACTCTAAACAATTGGACAAATTCTTTTGATTTGCTTTGAATGATTTCAAATAGGTCTTCGTCTACAGTAGGCATACCATTAGATAATCTAGCCATTATAAAGTGCACGTTTACATATCTACGTTCTGGAGGAGTAAGAACGTGACTATTAAGACGAATGGCTCTTCCTACTATCTGACGAAGAGATGCCTCGTTCCAAGTCATATCTAGAATGAAGATATCATTAATTGAGAAGAAACTAATACCCTCGCCTCCACTAGAAGAGAATACGCATGTTTTAATACATTCTCCGTTAGTGTTTGATTCTTGGTTAAACTCAGCCACCGCCTTGATTCTAGTATCTTTCGTTCTAGATGAGAACTCTATATTAGAGATACCAAAGACTTTGAAATATAGTAATAAGATTTCTATTCCTGACTGATTAACAAATGGTTCAAAGACTAGACATTTACCATGCGATGCTAATATTCCCAAACATACATCTATGAATTTGACGCTTTTCTCTTTTAATTCAGTAAATAGAGAGATATCAGCAGCACTAGCGTCCCCTCCCAATAGTTCTCCCTTTTTAAAGGTATCTAATGCGGATTTAGAAAACTCTCTATCTCTTAATGAGCTTTTAAAGTCATTATATAGGGTTGATATCTCTTGCGCGTATTCTCCCGGATCACGATTTTGTCTTTCAGGAAAGCTATCGAACGTAAACGTAGTAGCCATACGTCTCAGAATTCTAAATGATGATATACCTGTTTTTATTTCAGTGAGTTTAGCCTTTTGATAAATCTCTTCTTGCTTTTTCGACATATTAACGTATCGCATTAATACTGTTTTCTTAGCGAATGATGCAGACCCTTCTACGTCATCAAAAATAGAAAACTCGTTATTAACTATGTACGAACATAGGCCTCCTAGTTTGGAGACTAATTCTTTCTCATTAACTAGACGTTTATTCTCAAATAGCGATTGGTTTTGTAAGGATCCTGGTCGTAGTAAATTAACCAACATGGTGAATTCTTGCACACTATTGACGATAGGTGTAGCCGATAAACAAATCATCTTATGGTTTTTTAACGCAATTGTCTTAGATAAAAAATTATATACTGAACGAGTAGGACGGATCTTACCATCTTCTTTGATTAATGATTTAGAAATGAAGTTATGACATTCATCAATGATGACGCATATTCTACTCTTGGAATTAATAGTTTTGATATTAATAAAAAATTTATTTCTAAAATTTTGATCATCGTAATTAATAAAAATACAATCCTTCGTTATCTCTGGAGCGTATCTGAGTATAGTGTTCATCCAAGGATCTTCTATCAAAGCCTTTTTCACCAATAATATAATAGCCCAATTCGTATAAATATCCTTAAGATGTTTGAGAATATATACAGTAGTCATTGTTTTACCGACACCTGTTTCATGGAACAATAAAAGAGAATGCATACTGTCTAATCCTAAGAAAACTCTTGCTACAAAATGTTGATAATCCTTGAGGCGTACTACGTCTGTTCCCATCATTTCAACAGGTATATTAGTAGTTCTGCGCAAGGCATAATCGATATAGGCCGCGTGTGATTTACTCATTTATGAGTGATAAGTAATAACTATGTTTTAAAAATCACAACAGTAGTTTAACTAGTCTTCTCTGATGTTTGTTTTCGATACTTTTCGAATCAGAAGTCATACTAGAATAAAGCAACGAGTGAACGTAATAGAGAGCTTCGTATACTCTATTCGAAAACTCTAAGAACTTATTAATGAATTCCGTATCCACTGGATCGTTTAGAATACTAAATTGAACACTGTTCACATCCTTCCAAGAAGAAGACTTAGTGACGGACTTAACATGAGACATAAATAAATCCAAATTTTTTTTACAAACATCACTAGCCACTATAATGGCGCTATCTTTTAACCAGCTATCGCTTACGCATTTCAGCAATCTAACATTTTTAAAGAGACTACAATATATTCTCATGGTATCGATTACACCTCTACCGAATAGAGTAGGAAGTTTAATAATACAATATTTTTCGTTCACAAAATCAAATAATGGTCGAAACACGTCGAAGGTTAACATCTTATAATCGCTAATGTATAGATTGTTTTCAGTGAGATGATTATTAGATTTAATAGCATCTCGTTCACGTTTGAACAGTTTATTGCGTGCGCTGAGATCGGCAACTACTGCGTCCGCTTTAGTACTCCTCCCATAATACTTTACGCTATTAATCTTTAAAATTTCATAGACTTTATCTAGATCGCTTTCTGGTAACATGATATCATGTGTAAAAAGTTTTAACATGTCGGTTGGCATTCTATTTAGATCATTAACTCTAGAAATCTGAAGAAAGTAATTAGCTCCGTATTCCAGACTAGGTAATGGGCTTTTACCTAGAGACAGATTAAGTTCTGGCAATGTTTCATAAAATGGAAGAAGGACATGCGTCCCCTCCCGGATATTTTTTACAATTTCATCCATTTACAACTCTATAGTTTGTTTTC---ATTATTATTAGTTATTATCTCCCATTATCTTGGTAATACTTACCCCTTGATCGTAAGATACCTTATACAGGTCATTACATACAACTACCAATTGTTTTTGTACATAATAGATTGGATGGTTGACATCCATGGTGGAATAAACTACTCGAACAGATAGTTTATCTTTCCCCCTAGATACATTGGCCGTAATAGTTGTCGGCCTAAAGAATATCTTTGGTGTAAAGTTAAAAGTTAGGGTTCTTGTTCCATTATTGCTTTTTGTCAGTAGTTCATTATAAATTCTCGAGATGGGTCCGTTCTCTGAATATAGAACATCATTTCCAAATCTAACTTCTAGTCTAGAAATAATATCAGTCTTATTCTTAAAATCTATTCCCTTGATGAAGGGATCGTTAATGAACAAATCCTTGGCCTTTGATTCGGCTGATCTATTATCTCCGTTATAGACGTTACGTTGACTAGTCCAAAGACTTACAGGAATAGATGTATCGATGATGTTGATACTATGTGATATGTGAGCAAAGACTGTTCTCTTGGTGGCGTCGCTATATGTTCCAGTAATGGCGGAAAACTTTTTAGAAATGTTATATATAAAAGAATTTTTTCGGGTTCCAAACATTAACAGATTAGTATGAAGATAAACACTCATATTATCAGGAACATTATCAATTTTTACATACACATCAGCATCTTGAATAGAAACGATACCATCTTCTGGAACCTCAACAATCTCGGCAGACTCCGGATAACCAGTCGGCGGGCCATCACTAACAATAACTAGATCATCCAACAATCTACTCACATATGCATCTATATAATCTTTTTCATCTTGTGAGTACCCTGGATACGAAATAAATTTATTATCCGTATTTCCATAATAAGGTTTAGTATAAACAGAGAGCGATGTTGCCGCATGAACTTCAGTTACAGTCGCCGTTGGTTGGTTTATTTGACCTATTACTCTCCTAGGTTTCTCTATAAACGATGGTTTAATTTGTACATTCTTAACCATATATCCAATAAAGCTCAATTCAGGAACATAAACAAATTCTTTGTTGAACGTTTCAAAGTCGAACGAAGAGTCACGAATAACGATATCGGATACTGGATTGAAGGTCACCGTTACGGTAATTTTTGAATCGGATAGTTTAAGACTGCTGAATGTATCTTCCACATCAAACGGAGTTTTAATATAAACGTATACTGTAGATGGTTCTTTAATAGTGTCATTAGGAGTTAGACCAATAGAAATATCATTAAGTTCACTAGAATATCCAGAATGTTTCAAAGCAATTGTATTATTGATACAATTATTATATAATTCTTCGCCCTCAATTTCCCAAATAACACCGTTACACGAAGAGACAGATACATGATTAATACATTTATATCCAATATATGGTACGTAACCGAATCTTCCCATACCTTTAACTTCTGGAAGTTCCAAACTCAGAACCAAATGATTAAGCGCAGTAATATACTGATCCCTAATTTCGAAGCTAGCGATAGCCTGATTGTCGAGACCATCGTTTGTCATAACTCCGGATAGAGAAATATATTGCGGCATATATAAAGTTGGAATTTGACTATCGACTGCGAAGACATTAGACCGTTTAATAGAGTCATCCCCACCGATCAAAGAATTAATGATAGTATTATTCATTTTCTATTTAAAATGGAAAAAGCTTACAATAAACTCCGTAGAGAAATATCTATAATTTGTGAGTTTTCCTTAAAGTAACAACTTCCGTAAACACCGTCTTTATCTCTTAGTAAGTTTATTGTATTTATGACCTTTTCCTTATCTTCATAGAATACTAAAGGCAACAAAGAAATTTTTGGTTCTTCTCTAATAGCTACGTGAGACTTAACCATAGACGCCAACGAATCCCTACATATTTTAGAACAGAAATACCCAACTTCACCACCCTTGAATGTCTCAATACTAATAGGTCTAAAAACCAAATCTTGATTACAAAACCAACACTTATCAATTACACTATTTGTCTTAATAGACACATCTGCCATAGATTTATAATACTTTGGTAGTATACAAGCGAGTGCTTCTTCTTTAGCGGGCTTAAAGACTGCTTTAGGTGCTGAAATAACCACATCTGGAAGGCTTACTCGCTTAGCCATTTAATTACGGAACTA-TTTTTTATACTTCTAATGAGCAAGTAGAAAACCTCTCATCTACAAAAACATACTCGTGTCCATAATCCTCTACCATAGTAACACGTTTTTTAGATCTCATATGTGCTAAAAAGTTTTCCCATACTAACTGATTACTATTATTTTTCGTATAATTTTTAACTGTTTGAGGTTTTAGATTTTTAGTTACAGAAGTGATATCGAATATTTTATCCAAAAAGAATGAGTAATTAATTGTCTTAGAAGGAGTGTTTTCTTGGCAAAAGAATACCAAGTGCTTAAATATTTCTACTACTTCATTAATCTTTTCGGTACTCAGATTCAGTTTCTCATCTTTTACTTGATTGATTATTTCAAAGACTAACTTATAATCCTTTTTATTTATCCTCTCATTAGCCTTAAGAAAACTAGATACAAAATTTGCATCTACATCATCCGTGGATATTTGATTTTTTTCCATGATATCCAAGAGTTCCGAGATAATTTCTCCAGAACATTGATGAGACAATAATCTCCGCAATACATTTCTCAAATGAATAAGTTTATTAGACATGTGGAAGTTTGACTTTTTTTGTACCTTTGCACATTTTTGAAATACAGACTCGCAAAAAATACAATATTCATATCCTTGTTCAGATACTATACCGTTGTGTCTACAACCGCTACATAATCGTAGATTCATGTTAACACTCTACGTATCTCGTCGTCCAATATTTTATATAAAAACATTTTATTTCTAGACGTTGCCAGAAAATCCTGTAATACTTTTAGTTTTTGGGGTTGTGAATAAAGTATCGCCC---TAATATTATTACCGTCTTCCGCCAATATAGTAGTTAGATTATCAGCGCATGAAGAAAAACATTTCTTAGGTGGATTCAGTACAATGTTATATTTTTCGTACCAACTCATTTAAATATCATAATCTAAAATAGTTCTGTAATATGTCTAGCGCTAATATATTGATCATAATCCTGTGCATAAATTAAAATACAACAATGTCTCGAAATCATCGACATGGCTTCTTCCATAGTTAGAAGATCGTCGTCAAAGTTAGCAACGTGATTCATCAACATTTGCTGTTTTGAGGCAGCAAATACTGAACCGTCGCCATTCAACCATTCATAAAAACCATCGTCTGAATCCATTGATAATTTCTTGTATTGGTTTTTGAGAGCTCGCATCAATCTAGCATTTCTAGCTCCCGGATTGAAAACAGAAAGAGGATCGTACATCCAGGGTCCATTTTCTGTAAATAGAATCGTATAATGTCCCTTCAAGAAGA---TATCAGACGATCCACAATCAAAAAATTGGTCTCCGAGTTTGTAACAGACTGCGGACTTTAACCTATACATGATACCGTTTAGCATGATTTCTGGTGATACGTCAATCGGAGTATCATCTATTAGAGATCTAAAGCCGGTGTAACATTCTCCACCAAACATATTCTTATTCTGACGTCGTTCTACATAAAACATCATTGCTCCATTAACGATAACAGGGGAATGAACAGCACTACCCATCACATTAGTTCCCAATGGATCAATGTGTGTAACTCCAGAACATCTTCCATAGCCTATGTTAGGAGGAGCGAACACTACTCTTCCACTATTGCCATCGAATGCCATAGAATAAATATCCTTGGAATTGATAGAAATTGGACTGTCGGATGTTGTTATCATCTTCATAGGATTAACAACGATGTATGGTGCCGCCTGAAGTTTCATATCGTAACTGATGCCGTTCATAGGTCTAGCCACAGAAACCAACGTAGGTCTAAATCCAACTATAGACAAAATAGAAGCCAATATCTGTTCCTCATCTGTCATAACTTGAGAGCATCCAGTATGAATAATCTTCATTAGATGGGGATCTACCGCATCATCATCGTTACAATAAAAAATTCCCATTCTAATGTTCATAATTGCTTTTCTAATCATGGTATGCATGTTTGCCCTCTGAATCTCTGTGGAAATTAGATCTGATACACCTGTAATCACTATCGGATTATCCTCCGTAAGACGATTAACCAACAACATATAATTATAAGACTTTACTCTTCTAAATTCATAAAGTTGCTGGATTAGACTATATGTGTCTCCATGTACATACGCGTTCTCGAGCGCAGGAAGTTTAATACCGAATAATGCCATCAGAATAGGATGAATGTAGTAATTAGTTTCTGGTTTTCTATAAATAAAAGACAAATCTTGTGAGCTAGACATATCGGTAAAATGCATGGATTGGAATCGTGTAGTCGACAGAAGAATATGATGATTAGACGGAGAGTATATTCTATCTAACTCTTTGAGTTGGTCACCGATTCTAGGACTAGATCGAGAATGAATAAGTACTAAAGGATGAGTACATTTCACAGAAACACTGGCGTTGTTCAATGTGCTCTTCACATGGGTAAGGAGTTGAAATAGCTCGTTTCTATTTGTTCTGACAATATTTAGTTTATTCATAATGTTAAGCATATCCTGAATAGTAAAGTTAGATGTGTCATACTTGTTAGTAGTTAGATATTTAGCAATTGCATTCCCATCATTTCTCAATCTCGTACTCCAATCATGTGTGGATGCTACTTCATCTATAGAAACCATACAATCCTTTTTGGTAGTCTGTTGAGCTTGATCATTTCCTGCACGTTTAGGTTTGGTACGTTGATTTCTAGCCCCTGCGGATATAAAGTCATCGTCTACAATTTGGGACAATGAATTGCATACACTACAAGACAAAGATTTATCAGAAGTGTGAATATGATCTTCATCTACCAAAGAAAGAGTTTGATTAGTATAACTAGATTTTAGTCCTGCGTTAGATGTTAAAAAAACATCGCTATTGACCACGGCTTCCATTATTTATATTCGTAGTTTTTACTCGAAAGCGTGATTTTAATATCCAATC-TTATTACTTTTGGAATCGTTCAAAACCTTTGACTAGTTGTAGAATTTGATCTATTGCCCTACGTGTATACTCCCTTGCATCATATACGTTCGTCACCAGATCGTTTGTTTCGGCCTGAAGTTGGTGCATGTCTTTTTCAACACTCGACATGAGATCCTTAAGGGCCATATCGTCTAGATTTTGTTGAGATGTTGCTCCTGGATTTGGATT---TTGTTGTGCTGTTGTACATACTGTACCACCAGTAGGTGTAGGAGTACATACAGTGGCCACAATAGGAGGTTGAGGAGGTGTAACCGTTGGAGTAGTACAAGAAATACTTCCATCCGATTGTTGTGTACATGTA---GTTGGTAACGTCTGAGAAGGTTGGGTAGATGGCGGTGTCGTCGTCTTTTGATCTTTATTAAATTTAGAGATAATATCCTGAACAGCATTGCTCGGCGTCAACGCTGGAAGGAGTGAACTCGGTTGTGTATTATCATCTGCCGACAACCAATCAAAAAGATTAGACATATCAGATGATGTATTAGTTTGTTGTTGTCGTGGTTTTGGTGTAGGAGCAGTACTACTAGGTAGAAGA------------------------------------------------------------------ATAGGAACCGGCTGTGGAGTTATATGAATAGTTGGTTGTAGCGGTTGGATAGGCTGTCTGCTGGCGGCCATCAAATTATCTCTAGCTAGTTGTTCTCGCAACTGTCTTTGATAATACAACTCTTGAGACTTTAGTCCTATTTCAATCGCTTCGTCCTTTTTCATATCCGGATCCTTTTCTTCAGAATAATAGATTGACGACTTTGGTGTAGAGGATTCTGCCAGCCCCTGTGAGAACTTGTTAAAGAAGTCCATTTAAGGCTTTAAAATTGAATTGCGATTATAAGATTAAATGGCAGACACAGACGATATTATCGACTATGAATCCGATGATCTCACCGAATACGAGGATGATGAAGAAGAGGAAGAAGATGGAGAGTCACTAGAAACTAGTGATATAGATCCCAAATCTTCTTATAAGATTGTAGAATCAGCGTCCACTCATATAGAAGATGCGCATTCCAATCTTAAACATATAGGGAATCATATATCTGCTCTTAAACGACGCTATACTAGACGTATAAGTCTATTTGAAATAGCGGGCATAATAGCAGAAAGCTATAACTTGCTTCAACGAGGAAGATTACCTCTAGTTTCAGAATTTTCTGACGAAACGATGAAGCAAAATATGCTACATGTAATTATACAAGAGATAGATGAGGGTTCTTGTCCTATAGTCATCGAAAAGAACGGAGAATTGTTGTCGGTAAACGATTTTGACAAAGATGGTCTAAAATTCCATCTAGACTATATTATCAAAATTTGGAAACTTCAAAAACGATATTAGAATTTATACGAATATCGTTCTCTAAATGTCACAATCAAGTCTCTCATATTCAGCAGGTTATTGTCGTACTTTATGTCGTGTTCATTAACGATATTTTGCAAAATAGTAATGATTCTATCTTCCTTCGATAGATATTCTTCAGAGATTATTGTCTTATATTCTTTCTTGTTATCCGATATGAATTTGATAAGACTTTGAATATTATTAATACCCGTTTGTTTAATTTTTTCTACAGATATTTTAGTTTTGGCAGATTCTATTGTGTCTGTTAATAGACATCCAACATCGACATTAGACGTCAATTGTCTATAAATCAGAGTATAAATTTTAGAAATAACATTAGCAAATTGTTGTGCGTTGATGTCGTTATTCTGAAACAGTATGATTTTAGGTAGCATTTTCTTAACAAAGAGAACGTATTTATTGTTACTCAGTTGAACAGATGATATATCCAGATTACTAACGCATCTGATTCCATATACCAAACTTTCAGAAGAAATGGTGTACAATTGTTTGTATTCATTCAATGTCTCCTTTTCAGAAATTAGTTTAGAGTCGAATACTGCAATAATTTTCAAAAGATAGTTTTCATCAGATAAGATTTTATTTAGTGTAGATATGATAAAACTATTGTTTTGTTGGAGAACTTGATACGCCGCATTCTCTGTAGTCGACGCTCTCAAATGGGAAACAATCTCCATTATTTTTTTGGAATCGGATACTATATCTTCGGTATCTTGACGCAGTCTAGTATACATAGAGTTAAGAGAAATTAGAGTTTGTATATTAAGCAATATGTATTTAAATGTGGCTACAAACTTTTCCTTTTCCACATCATCTAGTTTATTATATACCGATTTCACAACGGCACCAGATTTAAGGAACCAGAATGAAAAACTCTGATAACTACAATATTTCATCATAGTTACGATTTTATCATCTTCTATAGTTGGTGTGATAGCGCATACCTTTTTCTCCAATACTGGAACCAACGTCATAAAAATGTTTAAATCAAAATCCATATCAACATCTGATGCGCTAAGACCAGTCTCGCGTTCAAGATTATCTTTACTAATGGTGACGAACTCATCGTATAGAACTCTAAGTTTGTCCATTATTTATTTACAGATTTAGTTGTTTAATTTATTTGTGCTCTTCCAGAGTTGGGATAGTATTTTTCTAATGTCGGTATTATATTATTAGGATCTACGTTCATATGTATCATAATATTAATCATCCACGTTTTGATAAATCTATCTTTAGCTTCTGAAATAATGTATTTAAACAAAGGAGAAAAATATTTAGCTACGGCATCAGACGTAATAACATTTTTTGTAAATGTAACGTATTTAGACGACAGATCTTCGTTAAAAAGTGTTCCATCTATGTAGAATCCATCGGTTGTTAACACCATTCCCGCGTCAGATTGAATAGGAGTTTGAATAGTTTGTTTTGGAAATAGATCCTTCAATAACTTATAGTTGGGTGGGAAAAAATCGATTTTATCACTAGACTCTTTCTTTTTTACTATCATTACCTCATGAACTATTTCTTGAATGAGTATATGTATTTTCTTTCCTATATCGGACGCGTTCATTGGAAAATATACCATGTCGTTAACTATAAGAATATTTTTATCCTCGTTTACAAACTGAATAATATCAGATGTAGTTCGTAAACGAACTATATCATCACCAGCACAACATCTAACTATATGATATCCACTAGTTTCCTTTAGCCGTTTATTATCTTGTTCCATATTAGCAGTCATTCCATCATTTAAGAAGGCGTCGAAGATAATAGGGAGAAATGACATTTTGGATTCTGTTACTACTTTACCAAAATTAAGGATATACGGACTTACTATCTTTTTCTCAACGTCGATTTGATGAACACACGATGAAAATGTGCTTCTATGAGATTGATCATGTAGAAAACAACAAGGGATACAATATTTCCGCATATCATGAAATATATTAAGAAATCCCACCTTATTATATTTCCCCAAAGGATCCATGCACGTAAACATTATGTCGTTATCATTAATAAAGACTTCTTTCTCATCGGATCTGTAAAAATTGTTACTGATTTTTTTCATTCCAGGATCTAGATAATTAATAATGATGGGTTTTCTATTCTTATTCTTTGTATTTTGGCATATCCTAGACCAGTAAACAGTTTCCACTTTGGTAAAATCAGCAGACTTTTGAACGCTATTAAACATGGCATTAATGGAAATAACTAAAAATGTAAAATATTTTTCTATGTTAGGAATATGGTTTTTCACTTTAATAGATATATGGTTTTTGGCCAAAATGATAGATATTTTTTTATCCGAGGATAGTAAAATATTATTAGTCGCCGTTTCTATAAAAATGAAGCTAGTCTCGATATCCAATTTTATTCTTGAATTGATAGGAGTCGCCAAATGTACCTTATACGTTATATCTCCCTTGATGCGTTCCATTTGTGTATCTATATCGGACACAAGATCTGTAAATAGTTTTACGTTATTAATCATCACGGTATTGCCGTCGCTAGATAATGCTAATGTTCCATCCAAGTCCCAAATGGAGAGATTTAACTGTTCATCGTTTAGAATAAAATGATTACCGGTCATATTAATAAAGTGTTCATCGTATCTAGATAACAACGACTTATAATTAATGTCCAAGTCTTGAACTCGCTGAATGATCTTTTTTAACCCAGTTAGTTTTAGATTGGTACGAAATATATTGTTAAACTTTGATTCTACAGTAATGTCCAAATCTAGTTGTGGAAATACTTCCATCAACATTGTTTCAAACTTGATAATATTATTATCTACATCTTCATATGATCCAAATTCCGGAATAGATGTATCACACGCTCTGGCCACCCAGATAACCAAAAAGTCACACGCTCCAGGATATACATTGTATAAAAAGCTATCGTTTTTAAGTAGTGTTTTTTTCTGCGTATATACGAAGGGATTGAAAATAGTATTATCGACGTAACTATATTCCAAATTATTCTTATGCGAATAGATAATAATATCGTCCTTAATATCTAACAAATTTCCTAAATATCCCTTTAATTGAGTCATTCGAAGCGTCAATAGAATATGTCTCTTAACTATTTCCGGCTGTTGTATATTTAAATGACTTCGTAAGAAATAATATATGGGCGACTTCTCATCTATGTAATCATATGGAGTGAGATATAGGGCTCGTTCTACCTCCTGCCCCTTACCCACCTGTAATACCAATTGCGGACTCACTATATATCGCATATTTATATCGTGGGGTAAAGTGAAAATCTACTACCGATGATGTAAGTCTTACAATGTTCGAACCAGTACCAGATCTTAATTTGGAGGCCTCCGTAGAACTAGGGGAGGTAAATATAGATCAAACAACACCTATGATAAAGGAGAATAGCGGTTTTATATCCCGCAGTAGACGTCTATTCGCCCATAGATCTAAGGATGATGAGAGAAAACTAGCACTACGATTCTTTTTACAAAGACTTTATTTTTTAGATCATAGAGAGATTCATTATTTGTTCAGATGCGTTGACGCTGTAAAAGACGTCACTATTACCAAAAAAAATAACATTATCGTGGCGCCTTATATAGCACTTTTAACTATCGCATCAAAAGGATGCAAACTTACAGAAACAATGATTGAAGCATTCTTTCCAGAACTATATAATGAACATAGTAAGAAATTCAAATTCAACTCTCAAGTATCCATCATCCAAGAAAAACTCGGATATCAGTCTGGAAACTATCACGTTTATGATTTTGAACCGTATTACTCTACAGTAGCTTTGGCTATTCGAGATGAATGTTCATCTGGCATTTTTAATATCCGTCAAGAGAGTTATCTGGTAAGTTCATTATCTGAAATAACATATAGATTTTATCTAATTAATCTAAAATCTGATCTTGTTCAATGGAGTGCTAGTACGGGCGCTGTAATTAATCAAATGGTAAATACTGTATTGATTACAGTGTATGAAAAGTTACAACTGGTCATAGAAAATGATTCACAATTTACATGTTCATTGGCTGTGGAATCAGAATTTCCAATAAAATTACTTAAAGATAGAAATGAATTATTTACAAAATTCATCAACGAGTTAAAAAAGACCAGTTCATTCAAGATAAGCAAACGCGATAAGGATACGTTACTAAAATATTTTACTTA-----GGAGTTAGAATTTATAGACGACTCATTTAGTTTATTACT-----------TAATATCATTATTACTATTACTATT---ACTATTACTATTACTATTACTATTACTAT------TACTATTACTATTACTATTACTATCTGTGTTAGCATTATTGGTATTCTTCTTGTCATCTTGTTCAGAAATATATAACAATGCTATACCTAATACTAAATACATTATCATGCTTGCAATGGCTCTAACAACGACGAACCAAAATGAATTTGGTCGTAGCTTTTGTTCACAAAAATACATAAAGAAATGTCTACATAAATCTATGGCGCCATTGGCTACTTGAAATAGCGCCAGTCCTCCTACAGATTTTAATATAGCTGTATAACATGACATTTATTCATCATCAAAAGAGATAGAGTCACCATCTGTCATATTTAGATTTTTTTTCATGTGTTCAAAGTATCCTCTACTCATTTCATTATAATAGTTTATCATACTTAGAATTTTAGGACGGATCAATGAGTAAGACTTGATTAGATCGTCAGTAGTAATTTGTGCATCGTCTATTCTGCATCCGCTTCGTCGAATAATGTATAACATCGCTTTGAGATTCTCCATAGCTATCAAGTCTTTATACAATGACATGGAAATATCTGTGAATACTTTATACTTCTCCAACATCGATGCCTTAACATCATCGCCTACTTTAGCATTGAAAATACGTTCTATTGTGTAGATGGATGTAGCAAGATTTTTAAACAACAATGCCATCTTACATGATGATTGCCTCAAGTCTCCAATTTTTTGTTTAGAACGATTAGCTACAGAGTCCAACGCTTGGCTGACTAGCATATTATTATCTTTAGAAATTGTATTCTTCAATGAGGCGTTTATCATATCTGTGATTTCGTTAGTCATATTACAGTCTGACTGGGTTGTAATATTATCCAACATATCACCTATGGATACGGTACACGTACCAGCATTTGTAATAATCCTATCTAAGATGTTGTATGGCATTGCGCAGAAAATATCTTCTCCTGTAATATCTCCACTCTCGATAAATCTACTCAGATTATTCTTAAATGCCTTATTCTCTGGAGAAAAGATATCAGTATCCATCATTTCATTAATAGTATACGCAGAAAAGATACCACGAGTATCAATTCTATCCAAGATACTTATTGGTTCCGAGTCACAGATAATGGTTTCCTCTCCTTCGGGAGATCCTGCATAGAAATATCTAGGACAATAGTTTCTATACTGTCTGTAACTCTGATAATCTCTAAAGTCACTAACTGATACCATGAAATTGAGAAGATCAAACGCTGAAGTAATCAATTTTTCTGCCTCGTTTTTACTACAACTAGTTTTCATCAATGTAGTGACGATATATTGTTTAGTTACTCTTGGTCTAATACTGATGATAGAGATATTATTGCTTCCCATAATGGATCTTCTAGTAGTCACCTTAAAGCCCATTGATGCGAATAGCAGATAGATAAAGTCTTGGTATGACTCCTTTCTAATATAGTACGGACTACCTTTGTCACCCAACTTTATACCCACATAAGCCATAACAACCTCTTTAATAGCCGTTTCATGAGGTTTATCAGCCATGAGCCTGAGTAGTTGGAAGAATCTCATGAATCCCGTCTCAGAAAGTCCTATATGCATGATAGAAGATTTATCT------TTCCTGGGAAACTCTCGTATAGTCATAGATGAAATACTCTTCAAAGTTTCTGAAATAAGATTAGTAACAGTCTTACCTCCGACTACTCTGGGTAACAAACATACTCTAATAGGTGTTTTCTCTGCGGAGATAATATCAGAAAGGATAGAGCAATAAGTAGTATTATTGTGATTATAAAGACCGAATACATAACAGGTAGAATTTATAAACATCATGTCCTGAAGGTTTTTAGACTTGTATTCCTCGTAATCCATACCGTCCCAAAACATGGATTTGGTAACTTTGATAGCCGTAGATCTTTGTTCCTTAGCCAACAGGTTAAAGAAATTAATAAAGAATTTGTTGTTTCTATTTATGTCCACAAATTGCATATTTGGAAGTGCCACCGTTACGTTCACTGCAGCATTTTGAGGATCTCGAGTATGAAGTACGATGTTATTGTTTACTGGTATATCTGGAAAGAATTCTACCAGTCTAGGAATAAGAGATTGATATCGCATAGAAATACAAAAGTTAATAATCTCATCATCGAAGATTACTCGGTTACCATTGTAATAAATTGGTACTCTATCATAATCATCGACAAAGTACTGTTCATACATGATGTGATGTTTATATGTTGGCATAGTAGTGAGATCGACGTTTGGTAATGGCAATGTATTAAGATTAACTCCATAATGTCTAGCAGCATCCGCGATGTCATAAGTGTTGTCAAAGCGTGGTCGATCTTGTGCTGTTATATATTGTCTAACACCTATAAGATTATCAAAATCTTGTCTGCTTAATACACCGTTAACAATTTTTACCTTGAATTCTTTTATTGGTGCATTAAT---AACATCCTTATAGAGGATGTTAAACAAATAAGTATTATCAAAGTTAAGATCTGGGTATTTCTTTTCTGCTAGAACATCCATTGAGTCGGAGCCATCTGGTTTAATATAACCACCGATAAATCTAGCTCTGTATTCTGTATCCGTCAATCTAATATTAAGAAGGTGTTGAGTGAAAGGTGGAAGATCGTAAAAGCTGTGAGTATTAATGATAGGGTTAGTTTCCGAACTAATGTTAATTGGGGTATTAATAATATCGATATTTCCAGCGTTAAGTGTAACATTAAACAGTTTTAATTCACGTGACGTTGTATCAATTAAATAATTAATGCCCAATTTGGATATAGCAGCCTGAAGCTCATCTTGTTTAGTTACGGATCCTAATGAGTTATTAAGAAATACATCGAACGGATGAACGAAGGTTGTTTTAAGTTGGTCACATACTTTGTAATCTAGACATAGATGCGGAAGAACAGTAGAAACTATACGAAATAGATATTCAGAGTCCTCTAATTGATCAAGAGTAACTATTGACTTAATAGGCATCATTTATTTAGTATTAAATGACGACCGTACCAGTGACAGATATACAAAACGACTTAATTACAGAGTTTTCAGAAGATAATTATCCATCTAACAAAAATTATGAAATAACTCTTCGTCAAATGTCTATTCTAACTCACGTTAATAACGTGGTAGATAGAGAACATAATGCCGCCGTAGTGTCATCTCCAGAGGAAATATCATCACAACTTAATGAAGATCTATTTCTAGACGATGATTCTCCGGCCACTATTATCGAAAGAGTACAACAACCGCATACTACTATTATTGACGATACGCCACCTCCTACGTTTCGTAGAGAGTTATTGATATCGGAACAACGTCAACAACGAGAAAAAAGATTTAACATTACGGTATCAAAAAATGCCGAAGCGATAATGGAATCTAGATC---------------GATGATAACTTCTATGCCAACACAAACACCATCCTTGGGAGTAGTTTATGATAAAGATAAAAGAATTCAGATGCTAGAGGATGAAGTGGTTAATCTTAGAAATCAACGATCTAATACAAAATCATCTGATAATTTGGATAATTTTACCAGAATACTATTTGGTAAGACTCCGTATAAATCAACAGAAGTTAATAAGCGTATAGCCATCGTTAATTATGCAAATTTGAATGGATCCCCCTTATCAGTAGAGGACTTGGATGTTTGTTCAGAGGATGAAATAGATAGAATCTATAAAACGATTAAACAATATCACGAAAGTAGAAAACGAAAAATTATCGTCACTAACTTGATTATTATTGTCATAAACATTATTGAACAGGCATTGCTAAAACTCGGATTTGACGAAATCAAAGGACTGAGTACCGATATCACTTCAGAAATTATCGATGTGGAGATCGGAGATGATTGTGATGCTGTAGCATCAAAACTAGGAATCGGTAACAGTCCGGTTCTTAATATTGTATTGTTTATACTCAAGATATTCGTTAAACGAATTAAAATTATTTAATTTAATACATTCCCATATCCAGACAACAATCGTCTGGATTAATCTGCTCCTGTCGTCTCATACCAGACGACA---TATTAATCTTTTTATTCGTGGGCATCTTTTTAGATGG-TTTCTTTTTCCCAGCATTAACTGATTCGATACCTAGAATATCGTGATTGATCTCTCCGACCATTCCACGAACTTCTAATTGACCGTCTCTAACGGTACCATAAACTATTTTACCAGCATTAGTAACAGCTTGGACAATCTGACCATCCATTGCGTTGAATGATGTAGTTG---CTGTTGTTCTACGTCTAGGAGCACCA---GAAGTATTTTTAGAGCTCTTG------GATGTTGATGTAGAAGAAGACGAG------GATTTTGATTTTGGTTTACATGTAATACATTTTGAACTCTTTGATTTTGTATCACATGCGCCGGCAGTCACATCTGTTTGAGAATTAAGATTATTGTTGCCTCCTTTGACGGCTGCATCTCCACCGATCTGCGCTAGTAGATTTTTAAGCTGTGGTGTAATCTTATTAACTGTTTCGATATAATCATCGTAACTGCTTCTAACGGCTAAATTTTTTTTATCCGCCATTTAGAAGCTAAAAATATTTTTATTTATGCAGAAGATTTAACTAGATTATACAATGAACTAATATGATCCTTTTCCAGATTATTTACAAACTTTGTATTTCTTGTTTCTGAAGGAGGCGAATTTACATTCGGACTTGGATTCGGATTTTGTGAGTTCTTGATCTTATTATACATCGCGTATAGGATGGCGACGGTAACTGCTACACAAATACCGATCAAAAGAAGAATACCAATCATTTATTGACAATAACTTCACTATTGATCAAGTATGCAATA---TATCATCTTTTCACTAAATAAGTAGTA---ATAATGATTCAACAATGT--CGAGATATATGGACGATAATAACTTAGTTCACGGAAATATCGCTATGATTGGTATGAATGACTCCACTAACTCTGTGGGGCGCGCAGTGCTTTCCCCACATAGAATAAATTAGCATTCCGACTGTGATAATAATACCAAGTATAAACGCCATAATACTCAATACTTTCCATGTACGAGTGGGACTGGTAGACTTACTAAAGTCAATAAAGGCAAAGATACACGAAAGAATCAAAAGAATAATTCCAGCGATTAGCACGCCGGAAAAATAATTTCCAATCATAAGCATCATGTCCATTTAACTAATAAAAATTTTAAATCGCCGAATGAACAAAGTGGAATATAAACCATATAAAAACAATAGTTTGTACTGCAAAAATAATATCTATTTTTGTTTTCGAAGATATGGTAAAATTAAATAGTAGTACACAGCATGTTATAACTAACAGCAGCAACGGCTCGTAATTACTTATCATTTACTAGACGAAAAGGTGGTGGGATATTTTCTTTCTCAAATAATACGAATATATTACCCATCCATTTTATGCGATTTTTATATACTCTAATCTTTAATAGATCTATAGACGACGGGTTTACCAACAATATAGATTTTATCGATTCATCTAATTTAAACCCTTCCTTAAACGTGAATGATCTATTATCTGGCATAACGATGACCCTACCTGATGAATCGGACAATGTACTGGGCCATGTAGAATAAATTATCAACGAATTATCGTCTACGAACATTTATATCATTTGTTTTAATTTTAGGACGCGAATAAATAGATATAAAATAGAAAATAACAGATATTACAACCAGTGTTATGGCCGCGCCCAACCAGGTAGGTAGTTTTATTTTATCTTTTACTACAGGTTCTCCTG---GATGTACGTCACCAACTGCAGACGTAGTTCTAGTACAATTAGACGTAAGTTCCGCTTGGGAATTTTTTAACGCTAAAGAGTTAACGTTAATCGTACACCCAACGTATTTACATCTAGTTCTTTGAACATCTTGATTATAATATAACCATTTTCTATCTCTAGATTCGTCAGTGCACTCATGTAACCAACATACCCTAGGTCCTAAATATTTATCTCCGGAATTAGATTTTGGATAATTCGCACACCAACAATTTCTATTTCCTTTATGATCGTTACAAAAGACGTATAATGCCGTATCCCCAAAAGTAAAATAATCAGGACGAATAATTCTAATAAACTCAGAACAATATCTCGCATCCATATGTTTGGAGCAAATATCGGAATAAGTAGACATAGCCGGTTTCCGTTTTGCACGTAACCATTCTAAACAATTGGGGTTTCCAGGATCGTTTCTACAAAATCCAGTCATGAAATCGTCACAATGTTCTGTCTTGTAATTATTATTAAATATTTTTGGACAGTGTTTGGTATTTGTCTTATAACAACATTTTGCCACGCTATCACTATCTCCCAGGAGATAATCCTTTTTTATAAAATGACATCGTTGCCCGGATGCTATATAATCAGTAGCGTGTTTTAAATCCTTAATATATTCAGGAGTTACCTCGTTCTGATAATAGATTAATGTTCCAGGACGAAATTTGAAAGAACTACATGGTTCTCCATGAATTAATACATATTGTTTAGCAAATTCAGGAACTATAAAACTACTACAATGATCTATCGACATACCATCTATCAAACAAAATTTGGGTTTAATTTCTCCTGGAGACGTTTCATAATAATACGTATAACTTTCTTCGGCAAACTTAACAGCTCTATTATATTCAGGATAATTAAAACCTAATTCCATATATTTGTCTCGTATATCTGCTATTCCTGGTGCTATTTTGATTCTATTAAGAGTAACGGCTGCCCCCATTCTTAATAATCGTCAGTATTTAAACTGTTAAATGTTGGTATATCAACATCTACCTTATTTCCCGCAGTATAAGGTTTGTTGCAGGTATACTGTTCAGGAATGGTTACATTTATACTTCTTCTATAGTCCTGTCTTTCGATGTTCATAACATATGCAAAGAACAGAATAAACAAAATAATGTAAGAAATAATATTAAATATCTGTGAATTCGTAAATACATTGATTGCCATAATAATTACAGCAGCTACAATACACACAATAGACATTCCCACAGTGTTGCCATTACCTCCACGATACATTTGAGTTACTAAGCAATAGGTAATAACTAAGCTAGTAAGAGGCAATAGAAAAGATGAGATAAATATCATCAATATAGAGATTAGAGGAGGGCTATATAGAGCCAAAACGAACAAAATCAAACCGAGTAATGTTCTAACATCATTATTTTTGAAGATTCCCAAATAATCATTCATTCCTCCATAATCGTTTTGTATCATACCTCCATCTTTAGGCATAAACGATTGCTGCTGTTCCTCTGTAAATAAATCTTTATCAAGCACTCCAGCACCCGCAGAGAAGTCATCAAGCATATTGTAATATCTTAAATAACTCATTTATATATT-AAAAAATGTCACTATTAAAGATGGAGTATAATCTTTATACCGAACTAAAAAAAATGACTTGTGGTCAATCCCTAAGTCTTTTTAACGAAGACGGGGATTTCGTAGAAGTTGAACCGGGATCATCCTTTAAGTTTCTGATACCTAAGGGATTTTACTCCTCTCCTTCCGTAAAGACGAGTTTAGTATTCGAGACATTAACAACTACCGATAATAAAATTACTAGTATCAATCCAACAAATGCGCCAAAGTTATATCCTATTCAATGCAAAGTCGTATCTGAAGTAGTTTCTAATATGAGGAAAATGATCGAATTAAAACGTCCTCTATACATCACTCTTCACTTGGCGTGTGGATTTGGTAAGACTATTACCACGTGTTATCTTATGGCTATACACGGAAGAAAAACCGTCATTTGCGTACCCAATAAAATGTTAATACATCAATGGAAGACACAGGTAGAGGCAGTCGGATTGGAACATAAGATATCTATAGATGGAGTAAGTATTTTATTAAAGGAACTAAAGACTCAAAGTCCGGATGTATTAATAGTAGTCAGTAGACATCTGACAAACGATGCCTTTTGTAAATATATCAATAAGCATTATGATTTGTTCATCTTGGATGAATCACATACGTATAATCTGATGAACAATACAGCAGTTACAAGATTTTTAGCGTATTATCCTCCGATGATGTGTTATTTTTTAACTGCTACACCTAGACCATCTAACAGAATTTATTGTAACAGTATTATTAATATTGCCAAGTTATCCGATCTAAAAAAAACTATCTATGTCGTAGATAGTTTTTTTGAGCCATATTCCACAGATAATATTAGACATATGATAAAACGACTAGATGGAGCATCTAATAAATATCATATATATACTGAGAAGTTATTATCTGTAGACGAGCCCAGAAATCAACTTATTCTTAATACCCTGGTAGAAGAATTCAAGTCAGGAACTATTAATCGCATTTTAGTTATTACTAAACTACGTGAACATATGGTATTATTCTACAAACGATTATTAAATCTTTTCGGACCAGAGGTTGTATTTATAGGAGACGCCCAAAATAGACGTACTCCAGATATGGTCAAATCAATCAAGGAACTAAATAGATTTATATTCGTATCCACCTTATTTTATTCCGGTACTGGTTTAGATATTCCTAGTTTGGATTCGTTGTTCATTTGCTCGGCAGTAATCAACAATATGCAAATAGAGCAATTACTAGGGAGGGTATGTCGAGAAACAGCACTATTAGATAGGAGGGTATATGTATTTCCTAACACATCCATCAAAGAAATAAAGTACATGATAGGAAATTTCGTGCAACGAATTATTAGTCTGTCTGTAGATAAACTAGGATTTAAACAAGAAAGTTATCGGAAACATCAAGAATCCGATCCCACTTCTGCATGTACAACATCCTCCAGAGAAGAACGTGTATTAAATAGAATATTTAACTCGCAAAATCGTTAAGAAGTTTAAGCGACGATCCGCATGCTGCGCAGGCCAGTGTATTACCCCTCATAGTATTAATATAATCCAATGATACTTTTGTGATGTCGGAAATCTTAACCAATTTAGACTGACAGGCAGAACACGTCATGCA---ATCGTCGTCATCGATAACTGTAGTCTTGGGCTTCTTTTTGCGACTCTTCATTCCGGAACGCAGATTGGTGCTATCCATTTAGGTAGTAAAAAATAAGTCAGAATATGCCCTATAGCACGATCGTGCAAAACC---TGGTATATCGTCTCTATCTTTATCACAGTATAGTGTATCGACATCTTTA---TTATTGACCTCGTTTATCTTGGAACATGGAATGGGAACATTTTTGTTATCAACGGCCACCTTTGCCTTAATTCCAGATGTTGTAAAATTATAACTAAACAGTCTATCATCGACACAAATGAAATTTTTGTTTAGACGTTTGTAGTTTACGTATGCGGCTCGTTCTCGTCTCATTTTTTCAGATATTGCAGGTACTATAATATTAAAAATAAGAATGAAATAACATAGGATTAAAAATAAAGTTATCATGACTTCTAGCGCTGATTTAACTAACTTAAAAGAATTACTTAGTCTGTACAAAAGTTTGAGATTTTCAGATTCTGCGGCTATAGAGAAGTATAATTCTTTGGTAGAATGGGGAACATCTACTTACTGGAAAATAGGCGTACAAAAGGTAGCTAATGTTGAGACGTCCATATCTGATTATTATGATGAGGTAAAAAATAAACCGTTTAATATTGATCCGGGGTATTATATTTTCTTACCGGTATATTTTGGAAGCGTCTTTATTTATTCGAAGGCTAAAAATATGGTAGAACTTGGATCTGGAAACTCTTTTCAAATACCAGATGATATGCGAAGCGCGTGTAACAAAGTATTAGACAGCGATAACGGAATAGACTTTCTGAGATTTGTTTTGTTAAACAATAGATGGATAATGGAAGACGCTATATCAAAATATCAGTCACCAGTTAATATATTTAAACTAGCGAGTGAGTACGGATTAAACATACCCAACTATTTAGAAATTGAAATAGAGGAAGACATATTATTTGACGACGAGTTATACTCTATTATAGAACGCTCTTTCGATGATAAATTTCCAAAAATATCCATATCGTATATTAAGTTGGGAGAACTTAGGCGGCAAGTTGTAGACTTTTTCAAATTCTCATTCATGTATATTGAGTCCATCAAGGTAGATCGTATAGGGGATAATATTTTTATTCCTAGCGTTATAACAAAATCAGGAAAAAAGATATTAGTAAAAGATGTAGACCATTTAATACGATCCAAGGTTAGAGAACATACATTTGTAAAAGTAAAAAAGAAAAACACATTTTCCATTTTATACGACTATGATGGGAACGGAACAGAAACTAGAGGAGAAGTAATAAAACGAATTATAGACACTATAGGACGAGACTATTATGTTAACGGAAAGTATTTCTCTAAGGTTGGTAGTGCGGGATTAAAGCAATTGACTAATAAATTAGATATTAATGAGTGCACAACTGTCGATGAGTTAGTTGATGAGATTAATAAATCCGGAACTGTAAAACGAAAAATAAAAAAACAATCAGTATTTGATTTAAGTAGAGAATGTTTGGGATATCCAGAAGCGGATTTTATAACGTTAGTTAATAACATGCGGTTCAAAATAGAAAATTGTAAGGTTGTAAATTTCAATATTGAAAATACTAATTGTTTAAATAACCCGAGTATTGAAACTATATATGAAAATTTTAACCAGTTCGTCTCAATCTTTAATGTCGTCACCGATGTCAAAAAAAGATTATTCGAGTGAAATAATATGTGCCTTTGATATAGGTGCAAAAAATCCTGCCAGAACTGTTTTAGAAGTCAAGGATAACTCCGTTAGGGTATTGGATATATCAAAATTAGACTGGAGTTCTGATTGGGAAAGGCGCATAGCTAAAGATTTGTCACAATATGAATACACTACAGTTCTTCTAGAACGTCAGCCTAGAAGGTCGCCGTACGTCAAATTTATCTATTTTATTAAAGGCTTTTTATATCATACATCGGCTGCCAAAGTTATTTGCGTCTCGCCTGTCATGTCTGGTAATTCATATAGAGATCGAAAAAAGAGATCTGTCGAAGCATTTCTTGATTGGATGGACACATTCGGATTGCGAGACTCCGTTCCGGATAGACGCAAATTAGACGATGTAGCGGATAGTTTCAATTTGGCTATGAGATACGTATTAGATAAATGGAATACTAATTATACACCTTATAATAGGTGTAAATCTAGAAATTACATAAAAAAAATGTACTAACGTTAGTAACGCCATTATGGATAATCTATTTACCTTTCTACATGAAATAGAAGATAGATATGCCAGAACTATTTTTAACTTTCATCTAATAAGTTGCGATGAAATAGGAGATATATATGGTCTTATGAAAGAACGCATTTCCTCAGAGGATATGTTTGATAATGTAGTATATAATAAAGATATACATCCTGCCATTAAGAAATTAGTTTATTGCGACATTCAACTTACTAAACACATTATTAATCAGAATACGTATCCGGTATTTAACGATTCTTCACAAGTGAAATGTTGTCATTATTTCGATATAAACTCAGATAATAGCAATATTAGCTCTCGTACAGTAGAGATATTTGAGAGGGAAAAGTCATCTCTTGTATCATATATTAAAACTACCAATAAGAAGAGAAAAGTCAATTATGGGGAAATAAAGAAAACTGTACATGGAGGCACTAATGCAAATTACTTTTCCGGTAAAAAATCTGATGAGTATCTGAGCACTACAGTCAGGTCCAACATTAATCAACCTTGGATCAAAACCATCTCTAAGAGGATGAGAGTCGATATCATTAATCACTCTATAGTAACGCGTGGAAAAAGCTCCATATTACAAACTATAGAAATTATTTTTACTAATAGAACATGTGTGAAAATATTCAAGGATTCTACTATGCACATTATTCTATCCAAAGACAATGATGAAAAGGGGTGTATACACATGATTGACAAATTATTCTATGTCTATTATAATTTATTTCTGTTGTTCGAGGATATCATCCAAAACGAGTACTTTAAAGAAGTAGCTAATGTTGTAAACCATGTACTCACGGCTACGGCATTAGATGAGAAATTATTCCTAATTAAGAAAATGGCTGAACATGATGTTTATGGAGTTAGCAATTTCAAAATAGGGATGTTTAACCTGACATTTATTAAGTCGTTGGATCATACCGTTTTCCCCTCTCTGTTAGATGAGGATAGTAAAATAAAGTTTTTTAAGGGGAAAAAGCTCAATATTGTAGCATTACGATCTCTGGAGGATTGTATAAATTACGTGACTAAATCCGAGAATATGATAGAAATGATGAAGGAAAGATCGACTATTTTAAATAGCATAGATATAGAAACGGAATCGGTAGATCGTCTAAAAGATTTGCTTCTAAAATGAAAAAAAACACTGATTCAGAAATGGATCAACGACTTGGGTATAAGTTTTTGGTGCCTGATCCTAAAGCCGGAGTTTTTTATAGACCGTTACATTTCCAATATGTATCGTATTCTAATTTTATATTGCATCGATTGCATGAAATCTTGACCGTCAAGCGGCCACTCTTATCGTTTAAGAATAATACAGAACGAATTATGATAGAAATTAGCAATGTTAAAGTGACTCCTCCAGATTACTCACCTATAATAGCGAGTATTAAAGGTAAGAGTTATGACGCATTAGCCACGTTCACTGTAAATATCTTTAAAGAGGTAATGACCAAAGAGGGTATATCCATCACTAAAATAAGTAGCTATGAGGGAAAAGATTCTCATTTGATAAAAATTCCACTACTAATAGGATACGGGAATAAAAATCCACTTGATACAGCCAAGTATCTTGTCCCTAACGTCATAGGTGGGGTATTTATCAACAAACAATCTGTCGAAAAAGTAGGAATTAATCTAGTAGAAAAGATTACAACATGGCCAAAATTTAGGGTTGTTAAGCCAAACTCATTCACTTTCTCGTTTTCCTCCGTATCCCCTCCTAATGTATTACCGACAAGATATCGCCATTACAAGATATCTCTGGATATATCACAATTGGAAGCGTCGAATATATCATCGACAAAGACATTTATAACGGTCAATATTGTTTTGCTGTCTCAATATTTATCTAGAGTGAGTCTAGAATTCATTAGACGTAGTTTATCATACGATATGCCTCCAGAAGTTGTCTATTTAGTAAACGCGATAATAGATAGTGCTAAACGACTTACCGAATCTATTACTGACTTTAATATTGATACATATATTAATGACCTGGTGGAAGCCGAACACATTAAACAAAAATCTCAGTTAACGATTAACGAGTTCAAATATGAAATGTTATATAACTTTTTACCTCATATGAACTATACACCCGATCAACTAAAGGGATTTTATATGATATCTTTACTAAGAAAGTTTCTCTACTGTATCTACCACACTTCTAGATATCCAGATAGAGATTCGATGGTTTGTCATCGCATCCTAACGTACGGCAAATATTTTGAGACGTTGGCACATGATGAATTAGAGAATTACATAGGCAACATCAGAAACGACATCATGAACAATCACAAGAACAGAGGCACTTACGCGGTAAACATTCATGTACTAACAACTCCCGGACTTAATCACGCGTTTTCTAGCTTATTGAGTGGAAAGTTCAAAAAGTCAGACGGTAGTTATCGAACACATCCTCACTATTCATGGATGCAGAATATTTCTATTCCTAGAAGTGTTGGATTTTATCCGGATCAAGTAAAGATTTCAAAGATGTTTTCTGTCAGAAAATACCATCCAAGTCAATATCTTTACTTTTGTTCATCAGACGTTCCGGAAAGAGGTCCTCAGGTAGGTTTAGTATCTCAATTGTCTGTCTTGAGTTCCATTACAAATATACTAACGTCTGAGTATTTGGATTTGGAAAAGAAAATTTGTGAGTATATCAGATCATATTATAAAGATGATATAAGTTACTTTGAAACAGGATTTCCAATCACTATAGAAAATGCTCTAGTCGCATCTCTTAATCCAAATATGATATGTGATTTTGTAACTGACTTTAGACGTAGAAAACGGATGGGATTCTTCGGTAACTTGGAGGTAGGTATTACTTTAGTTAGGGATCACATGAATGAAATTCGCATTAATATTGGAGCAGGAAGATTAGTCAGACCATTCTTGGTGGTGGATAACGGAGAGCTCATGATGGATGTGTGTCCGGAGTTAGAAAGCAGATTAGACGACATGACATTCTCTGACATTCAGAAAGAGTTCCCACATGTCATCGAAATGGTAGATATAGAACAATTTACTTTTAGTAACGTATGTGAATCTGTTCAAAAATTTAGAATGATGTCAAAGGATGAAAGAAAGCAATACGATTTATGTGACTTTCCTGCCGAATTTAGAGATGGATATGTAGCATCTTCACTAGTGGGAATCAATCACAATTCTGGACCCAGAGCTATTCTTGGATGTGCTCAAGCTAAACAAGCTATCTCTTGTCTGAGTTCGGATATACGAAATAAAATAGACAATGGAATTCATTTGATGTATCCAGAGAGGCCAATTGTCATTAGTAAGGCTTTAGAAACTTCAAAGATTGCGGCTAATTGCTTCGGACAACATGTTACTATAGCATTAATGTCGTACAAAGGTATCAATCAAGAGGATGGAATTATCATCAAAAAACAATTTATTCAGAGAGGCGGTCTCGATATTGTTACAGCCAAGAAACATCAAGTAGAAATTCCATTGGAAAACTTTAATAACAAAGAAAGAGATAGGTCTAACGCCTATTCGAAATTAGAAAGTAATGGATTAGTTAGACTGAATGCTTTCTTGGAATCCGGAGACGCTATGGCACGAAATATCTCATCAAGAACTCTTGAAGATGATTTTGCTAGAGATAATCAGATTAGCTTTGATGTTTCCGAGAAATATACCGATATGTACAAATCTCGCGTTGAACGAGTGCAAGTAGAACTTACTGACAAAGTTAAGGTGCGAGTATTAACCATGAAAGAAAGAAGACCCATTCTAGGAGATAAATTTACCACTAGAACGAGTCAAAAGGGAACAGTCGCGTATATCGCAGATGAAACGGAACTTCCATACGACGAAAATGGTATCACACCAGATGTCATTATTAATTCTACATCCATCTTCTCTAGAAAAACTATATCTATGTTGATAGAAGTTATTTTAACAGCCGCATATTCTGTTAAGCCGTACAACAATAAGGGAGAAAACCGACCTGTCTGTTTTCCTAGTAGTAACGAAACATCCATCGATACATATATGCAATTCGCTAAACAATGTTATGAGCATTCAAATCCGAAATTGTCCGAGGAAGAATTATCGGATAAAATCTTTTGTGAAAAGATTCTCTATGATCCTGAAACGGATAAGCCTTATGGATCCAAAGTATTTTTTGGACCAATTTATTACTTGCGTCTAAGACATTTAACTCAGGACAAGGCAACCGTTAGATGTAGAGGTAAAAAGACGAAGCTCATTAGACAAGCGAATGAGGGACGAAAACGTGGAGGAGGTATCAAGTTTGGAGAAATGGAGAGAGACTGTTTAATAGCGCATGGCGCAGCCAATACTATTACAGAAGTTTTAAAAGACTCAGAAGAGGATTATCAAGATGTGTATATTTGCGAAAATTGTGGAGACATAGCAGCACAAATCAAAAGTATTAATACATGTCTTAGATGTTCAAAACTTAATCTCTCTCCTCTCTTAACAAAAATTGATACCACGCATGTATCTAAAGTATTTCTTACTCAAATGAACGCCAGAGGCGTAAAAGTCAAATTAGATTTCGAACGAAGACCTCCTTCGTTTTATAAACCATTAGATAAAGTTGATCTCAAGCCGTCTTTTCTGAAGTAG
>CPXV-BR
[truncated: 3,610,751 more chars]
